# Supplementary material for: Identification of Immune-Related Risk Genes in Osteoarthritis Based on Bioinformatics Analysis and Machine Learning
Source: J Pers Med. 2023 Feb 19;13(2):367. doi: 10.3390/jpm13020367 (PMC9961326; doi:10.3390/jpm13020367)
Supplement: Supplementary file 1 [file jpm-13-00367-s001.zip]

Archive with 5 entries (5 files):
- cell infiltration.xlsx
- DEGs.xlsx
- LASSO_cox.txt
- Merge_Matrix.xlsx
- Remove_batch.xlsx
