# Supplementary material for: Identification of Immune-Related Risk Genes in Osteoarthritis Based on Bioinformatics Analysis and Machine Learning
Source: J Pers Med. 2023 Feb 19;13(2):367. doi: 10.3390/jpm13020367 (PMC9961326; doi:10.3390/jpm13020367)
Supplement: Supplementary file 1 [file jpm-13-00367-s001.zip › cell infiltration.xlsx]

## Sheet: synovium
Group	ID	B_cells_naive	B_cells_memory	Plasma_cells	T_cells_CD8	T_cells_CD4_naive	T_cells_CD4_memory_resting	T_cells_CD4_memory_activated	T_cells_follicular_helper	T_cells_regulatory_(Tregs)	T_cells_gamma_delta	NK_cells_resting	NK_cells_activated	Monocytes	Macrophages_M0	Macrophages_M1	Macrophages_M2	Dendritic_cells_resting	Dendritic_cells_activated	Mast_cells_resting	Mast_cells_activated	Eosinophils	Neutrophils	P-value_CIBERSORT	Correlation_CIBERSORT	RMSE_CIBERSORT
Healthy	GSM1332201	0.00987266	0	0.00316849	0.0667	0	0.0416613	0.035231	0.0201348	0	0	0.00269046	0	0.0286107	0	0.0228692	0.494695	0.0106934	0	0.130843	0	0	0.13283	0.003	0.300681	0.967176
Healthy	GSM1332203	0	0.0310323	0	0	0	0.200348	0	0	0.00739286	0.0232975	0	0.027007	0.0535561	0	0.0373335	0.387117	0.0456568	0	0.108871	0.0656446	0	0.012743	0.003	0.304712	0.958914
Healthy	GSM1332204	0.00427915	0.00690853	0.0116724	0	0	0.157104	0	0	0.002021	0.0100058	0	0.0210759	0.0301993	0.0286283	0.0347318	0.524328	0.00864534	0	0.0263153	0.0701019	0	0.0639828	0.004	0.27508	0.981928
Healthy	GSM1332205	0.0375031	0	0	0	0	0.0752824	0	0.0034045	0.0317037	0.0127091	0	0.0390368	0.037733	0	0.0565728	0.466228	0.0305131	0	0	0.179631	0	0.029683	0.001	0.362669	0.939362
Healthy	GSM1332206	0.0233372	0.0103437	0.00112719	0	0.00884059	0.131502	0	0.00267729	0	0.0156327	0	0.0611619	0	0	0.04212	0.454671	0	0	0	0.203976	0.0246907	0.0199203	0.001	0.351599	0.945871
Healthy	GSM1332207	0.0281954	0.000582698	0	0	0	0.088675	0	0.0118627	0.0219993	0.0468058	0	0.0486293	0.0470478	0	0.174881	0.280423	0.0220398	0	0.18556	0	0	0.0432983	0.018	0.215208	1.00399
Healthy	GSM1332208	0.0418323	0.0213581	0	0	0	0.197797	0	0.0134529	0.00957312	0.0265784	0.0406991	0	0.014026	0.0519609	0.0849905	0.253416	0.0200176	0	0	0.208222	0	0.0160752	0.012	0.243152	0.990716
Healthy	GSM1332209	0.0207671	0	0	0	0	0.08726	0	0.000573069	0.00276409	0	0	0.015424	0.0755954	0.00248377	0.0237204	0.585956	0	0	0.168211	0	0	0.0172454	0	0.449476	0.89416
Healthy	GSM1332210	0	0.054017	0.0135398	0.0815776	0	0.100106	0.0210741	0.000196161	0	0.065724	0	0.0284266	0.0115521	0	0.095759	0.290063	0.0722223	0	0.148448	0	0	0.0172946	0	0.506469	0.868553
OA	GSM1332211	0.0154795	0.0139946	0.00622867	0	0	0	0.000924845	0.01638	0.0347906	0.0787829	0	0	0	0.18525	0.0166269	0.422817	0.00410367	0	0.168749	0	0	0.0358715	0	0.723882	0.730701
OA	GSM1332212	0.00471235	0.016758	0	0	0	0.0210421	0.00421944	0.015365	0.00615569	0.0271463	0	0	0	0.160686	0.0164654	0.427126	0.00540208	0	0.283867	0	0	0.0110543	0	0.633499	0.784696
OA	GSM1332213	0	0.0268511	0.0126237	0.0135495	0.0278694	0	0.00188131	0.0218741	0.0126732	0.0227144	0	0.0528657	0.0337766	0	0.0287409	0.482537	0.0366449	0	0.212433	0	0	0.0129651	0.001	0.335247	0.948665
Healthy	GSM1337304	0.0597545	0	0.00935708	0	0.133689	0.0537421	0.0700206	0	0.0136262	0.0751275	0.0163462	0	0	0.224375	0.0218585	0.202061	0	0	0.0730732	0.0257623	0	0.0212067	0	0.643268	0.79811
Healthy	GSM1337305	0.0157239	0	0.0006081	0.0651546	0	0.00104364	0	0.00802271	0.0260129	0	0	0.0287795	0.0584875	0.00951058	0.0260624	0.639024	0	0	0.110359	0	0	0.0112117	0.001	0.357073	0.946125
Healthy	GSM1337306	0.0145438	0.00859353	0.0109933	0	0	0.195092	0.0199891	0.00754088	0	0	0	0.0758211	0.0241841	0	0.0464552	0.345246	0.00828124	0	0.176957	0	0.0288371	0.0374659	0.032	0.181405	1.00719
Healthy	GSM1337307	0.0155813	0	0	0	0.0495896	0.00035415	0.0417813	0.00258235	0	0.075609	0.0526157	0	0.0863904	0	0.00227341	0.0186388	0	0.00325504	0	0.0486735	0	0.602655	0	0.665405	0.758771
Healthy	GSM1337308	0.0602736	0	0.0042318	0.0246327	0	0.0688929	0.0166176	0.0160138	0	0.0634874	0	0.0308208	0.0509341	0	0.113698	0.34184	0.0290206	0	0.0324096	0.103956	0.00888989	0.0342809	0.012	0.241944	0.989242
Healthy	GSM1337309	0	0.0178244	0	0	0	0.087557	0	0	0.0265677	0	0	0.0243473	0.0267662	0.0706405	0.0239449	0.308476	0.0246359	0	0.36734	0	0	0.0219002	0.001	0.331614	0.953693
Healthy	GSM1337310	0.0183801	0	0	0.0251449	0	0.0137849	0	0.00522185	0.00391341	0	0	0.0224219	0	0.291384	0.0541786	0.480963	0	0	0.078811	0	0	0.00579573	0	0.656953	0.759101
Healthy	GSM1337311	0.020198	0	0	0.0230557	0	0.0634999	0	0.0265102	0.00819712	0.0237514	0	0.0410203	0.0399511	0	0.0337485	0.463813	0.0310981	0	0.116486	0.108671	0	0	0.004	0.272028	0.981259
Healthy	GSM1337312	0.00968406	0.00749598	0	0	0	0.164846	0	0.039476	0	0.00757922	0	0.0858676	0.0214022	0	0.0304995	0.4068	0.051226	0	0.0203095	0.135509	0	0.0193052	0.029	0.190841	1.01618
Healthy	GSM1337313	0.00786132	0	0.00241417	0.00158762	0	0.115184	0	0.0213363	0	0	0	0.0658627	0.0295039	0	0.0298992	0.563907	0.00193294	0	0	0.114234	0	0.0462757	0.003	0.297344	0.975551
OA	GSM1337327	0.051196	0	0.00643143	0	0	0.0907012	0.00148096	0.0345769	0.00316003	0.0823869	0	0.0103079	0	0.00790433	0.0492263	0.480545	0.0293321	0	0.128565	0	0	0.024186	0.001	0.37288	0.929097
OA	GSM1337328	0.0281142	0.000641282	0	0	0	0.0615444	0	0.0351748	0	0.0597794	0	0.0537671	0.015597	0.0233719	0.0877296	0.425179	0.0323734	0	0.154591	0	0	0.0221365	0.001	0.3577	0.936464
OA	GSM1337329	0	0.0455976	0.0140739	0.0241705	0	0.0673832	0	0	0.016825	0.0298617	0	0.0344536	0.0724677	0	0.0469992	0.38125	0.0325625	0	0.223885	0	0	0.0104704	0	0.43287	0.901071
OA	GSM1337330	0	0.129046	0.0586107	0.0456306	0	0.0406233	0	0.057903	0.00288942	0.0789682	0	0.0191121	0	0.0636349	0.04042	0.229063	0.00463716	0	0.216015	0	0	0.0134465	0	0.676707	0.786564
OA	GSM1337331	0	0.0447113	0.000414785	0	0	0.0766437	0.0124154	0.0150428	0.0126333	0.0217368	0	0.0144826	0.0039728	0	0.0558971	0.374606	0.0449583	0	0.308935	0	0	0.0135502	0	0.476263	0.879566
OA	GSM1337332	0.0247456	0	0	0.00852784	0	0.0522593	0	0.00843932	0	0.00627769	0	0.0265372	0.0218829	0	0.0257691	0.602774	0.0226046	0	0.119916	0	0	0.080267	0.001	0.399107	0.922166
OA	GSM1337333	0	0.026108	0.0178854	0	0	0.0741947	0.00457633	0.011935	0.00331615	0.0511393	0	0.0207038	0.00702287	0	0.0258799	0.496904	0.0366176	0	0.209356	0	0	0.0143608	0	0.50577	0.864208
OA	GSM1337334	0.00722058	0.0149955	6.02035e-06	0.000859377	0	0.056494	0.00145226	0.0132339	0.0212006	0.010866	0	0.0201286	0.0357059	0.0639389	0.0275119	0.483243	0.0186803	0	0.192357	0	0	0.0321056	0	0.474917	0.879758
OA	GSM1337335	0	0.026647	0.00159915	0.00605984	0	0.0440337	0.00547736	0.015482	0.0179802	0.0568841	0	0.0293462	0.00239775	0.0468529	0.0521527	0.392483	0.0290128	0	0.253697	0	0	0.0198947	0	0.524926	0.854794
OA	GSM1337336	0.010507	0.00322781	0	0.00952424	0	0.0400339	0	0	0.0184977	0	0.0135705	0	0.0103397	0.0815161	0.024914	0.658493	0.00988982	0	0.0850902	0	0	0.0343957	0	0.55236	0.833365
Healthy	GSM2183532	0.0467319	0	0	0	0	0.066293	0.0120039	0.0154665	0.0575564	0.00189305	0.022583	0	0.0251818	0	0.0460038	0.417641	0.0248105	0	0.247221	0	0	0.0166139	0.003	0.292934	0.965522
Healthy	GSM2183533	0.0366801	0.0207885	0	0	0	0.15365	0	0.0761459	0.00990139	0.00489252	0	0.00797926	0.0417143	0.0355985	0.063772	0.269822	0.058017	0	0.215746	0	0.00529269	0	0.022	0.202707	0.997182
Healthy	GSM2183534	0	0.0314135	0	0	0	0.157766	0.00745085	0.00926922	0	0.0848208	0	0.0146161	0.106711	0	0.0703064	0.300646	0.0231927	0	0.175337	0	0	0.0184705	0	0.458569	0.889949
Healthy	GSM2183535	0.0169561	0	0	0.00841756	0	0.082387	0.01037	0.00107985	0.00173398	0	0	0.0451536	0.0251555	0	0.03987	0.477053	0.0675807	0	0.182224	0	0	0.0420196	0	0.514944	0.859124
Healthy	GSM2183536	0	0.0149895	0.00908279	0	0	0.0704593	0.0171918	0.0229272	0	0.0281565	0	0.0230093	0.011091	0	0.0261553	0.550644	0.0547022	0	0.120832	0	0.00237755	0.0483821	0	0.530156	0.849748
Healthy	GSM2183537	0.0384008	0.00742833	0.000102277	0	0	0.196118	0	0	0.014768	0.00304493	0	0	0.0799428	0	0.0434308	0.404473	0.0398781	0	0.112167	0.0194717	0	0.0407736	0	0.515129	0.8619
Healthy	GSM2183538	0.000190283	0.0286038	0	0.00957661	0	0.0658065	0	0.00671795	0.0119115	0.0133962	0	0.0182536	0.0473104	0	0.0390419	0.483329	0.0321018	0	0.233959	0	0	0.00980154	0.001	0.385639	0.925204
OA	GSM2183539	0.0274357	0.0321652	0	0	0	0.158159	0	0	0.00439523	0.11134	0	0.0117769	0.0272723	0	0.136659	0.389933	0.00909113	0	0.0498169	0	0	0.0419563	0.002	0.321417	0.954238
OA	GSM2183541	0.000518587	0.0516891	0.00773228	0	0	0.15644	0	0.0268248	0	0.103313	0	0.024593	0.0718818	0.058559	0.099268	0.225042	0.0075543	0	0.152383	0	0	0.0142008	0.001	0.381771	0.92356
OA	GSM2183542	0.0170104	0.0018774	0	0	0	0.085614	0	0	0.00255954	0.0407507	0	0.00987452	0.0631918	0.0447018	0.0310329	0.578749	0.00621172	0	0.113349	0	0	0.0050771	0.001	0.325822	0.959952
OA	GSM2183543	0.00702545	0	0.00179843	0	0	0.0876688	0	0.00139005	0.00392993	0.0400345	0	0.00794399	0.0452846	0.0155056	0.0474791	0.468818	0.015319	0	0.244145	0	0	0.0136575	0.002	0.323733	0.955705
OA	GSM2183544	0.0380654	0	0	0	0.00822754	0.0445958	0	0.0168554	0	0.0396516	0	0.0228187	0.0691032	0	0.0295885	0.489183	0.0130583	0	0.159509	0.0170198	0	0.052324	0.001	0.329595	0.952236
OA	GSM2183545	0.0309904	0	0	0	0	0.0985346	0	0.0100633	0.0050123	0	0	0.0274762	0.115246	0	0.0276129	0.541578	0	0	0.112146	0.00957153	0	0.0217694	0.001	0.408421	0.914683
OA	GSM2183546	0.0284281	0.0137694	0.0108024	0	0	0.0942019	0	0.0103903	0.0142706	0.0257356	0	0.0303674	0.0115551	0	0.0491548	0.430427	0.0420403	0	0.211457	0	0	0.0274001	0.003	0.298913	0.962306
OA	GSM2183547	0.0150953	0	0.000499814	0.00594465	0	0.031176	0	0.0203773	0.0166882	0.0219925	0	0	0	0.284008	0.0273123	0.424549	0	0	0.0741395	0.0396408	0	0.0385763	0	0.697677	0.732445
OA	GSM2183548	0	0.0136322	0.00849453	0	0	0.0930065	0.00403196	0.0356679	0	0.083884	0	0.0158178	0	0.27393	0.00948946	0.290467	0.00767906	0	0	0.126364	0.0155856	0.0219495	0.013	0.231875	1.00883

## Sheet: cartilage
Group	ID	B_cells_naive	B_cells_memory	Plasma_cells	T_cells_CD8	T_cells_CD4_naive	T_cells_CD4_memory_resting	T_cells_CD4_memory_activated	T_cells_follicular_helper	T_cells_regulatory_(Tregs)	T_cells_gamma_delta	NK_cells_resting	NK_cells_activated	Monocytes	Macrophages_M0	Macrophages_M1	Macrophages_M2	Dendritic_cells_resting	Dendritic_cells_activated	Mast_cells_resting	Mast_cells_activated	Eosinophils	Neutrophils	P-value_CIBERSORT	Correlation_CIBERSORT	RMSE_CIBERSORT
Healthy	GSM1380887	0.0164656	0	0.0902841	0.101013	0	0.0647945	0	0.208678	0.0754594	0	0.100757	0	0.0210878	0.110764	0.0591594	0	0.014749	0	0.0850994	0	0	0.0516889	0.384	0.0391417	1.07579
Healthy	GSM1380888	0.0761718	0	0.0653411	0.125325	0.077328	0	0.0162777	0.140027	0.116936	0	0.0693542	0	0.0898449	0.109867	0.0298194	0	0	0.0120155	0.0716915	0	0	0	0.441	0.0319652	1.07465
OA	GSM1380889	0	0.135737	0	0.0978542	0	0.0166017	0.0498731	0.0577434	0.0463458	0	0	0.0719569	0.056684	0.298379	0.0159546	0.0989996	0	0	0.0269568	0.0269139	0	0	0.02	0.22398	1.00445
Healthy	GSM1380890	0.100115	0	0.0455139	0.0623702	0	0.036572	0	0.0734538	0.082316	0	0.0501658	0	0.269882	0.194517	0.00461905	0.0113319	0.00475153	0	0.0605854	0.00380646	0	0	0.175	0.0859297	1.05444
OA	GSM1380891	0.0745828	0	0.0219513	0.116191	0	0.0554455	0	0.0971747	0.0430735	0	0.0360291	0.0331498	0.278169	0.17149	0	0	0	0.0301823	0	0.0425601	0	0	0.163	0.089716	1.05801
Healthy	GSM1380892	0	0.0486516	0.0163414	0	0	0.148184	0	0.0444936	0.0866776	0	0	0.0881499	0	0.470324	0.0213007	0	0	0	0	0.0758769	0	0	0.074	0.144396	1.07861
OA	GSM1380893	0	0.0311405	0.0363786	0.0963943	0	0	0	0.102551	0.0855159	0	0	0.0292513	0.0071137	0.535169	0.0363113	0	0	0	0	0.0401741	0	0	0	0.558251	0.830862
Healthy	GSM1380894	0.025257	0	0.0285092	0.0202052	0	0.0931959	0.0692837	0.00981893	0.0409811	0.0129276	0.0488836	0	0.0807824	0.344658	0.0206027	0.115214	0	0	0	0.088182	0	0.00149882	0	0.44145	0.899139
OA	GSM1380895	0	0	0.0961381	0.169193	0	0.0641491	0.00230916	0.00295845	0.0726819	0	0.0717053	0	0.27282	0.179892	0.00873777	0	0.00571284	0	0	0.0537027	0	0	0.159	0.0916962	1.05708
Healthy	GSM1380896	0.0241273	0	0.0709971	0	0.0440951	0.252647	0	0	0.0721154	0	0.0690886	0	0.0591477	0.0998255	0.017189	0.153452	0.0568854	0	0.0756262	0	0	0.0048042	0.275	0.0611902	1.05459
OA	GSM1380897	0	0.105095	0.0456543	0.0678369	0	0.0643414	0	0.0642389	0.0915048	0	0.111559	0	0.209548	0.198725	0.007887	0	0	0	0	0.03361	0	0	0.454	0.0304447	1.07827
Healthy	GSM1380898	0	0.0551309	0	0.167312	0	0	0.00921601	0.053414	0.0907502	0	0.133304	0	0.27262	0.143916	0.00285766	0.00581419	0	0	0.0656647	0	0	0	0.276	0.060714	1.07713
OA	GSM1380899	0.010845	0	0.0234746	0.0199787	0	0.0823923	0	0.0496097	0.0831484	0	0.0527239	0	0.0578527	0.29287	0.0204572	0.193899	0	0	0	0.112748	0	0	0.016	0.235451	1.00839
Healthy	GSM1380900	0	0.0173317	0.00779945	0.0641343	0	0.0729527	0	0.0223068	0	0	0.0328764	0	0.0287449	0.401226	0.0198468	0.251939	0	0	0	0.0808418	0	0	0	0.514803	0.86157
OA	GSM1380901	0.019719	0	0.190476	0.00770346	0	0.0028828	0	0.249446	0.0650106	0	0	0.0579205	0.108067	0.215923	0	0	0	0	0.0589083	0.0239431	0	0	0.114	0.116499	1.03556
Healthy	GSM1380902	0	0.0437194	0.0387532	0.107335	0	0	0	0.0288146	0.120152	0	0.0298141	0	0.0451557	0.438363	0.0217769	0.0957763	0	0	0	0.0303404	0	0	0.006	0.32307	0.975159
OA	GSM1380903	0.0436124	0	0.0326269	0.0301947	0.0430915	0	0	0.134261	0.0825008	0	0.0974935	0	0.00809341	0.46963	0	0.018208	0	0	0	0.0402879	0	0	0.007	0.306963	0.986826
Healthy	GSM1380904	0	0.00612541	0.0584473	0.0139942	0	0.00937756	0.068695	0.0376003	0.0644096	0.00795735	0.00524244	0	0.117473	0.4019	0.00680195	0.152444	0	0	0.0495308	0	0	0	0	0.44648	0.900739
OA	GSM1380905	0.0864566	0	0.0380549	0.0940686	0	0	0	0.0135067	0.106899	0	0.09941	0.0285384	0.228865	0.188698	0.0355986	0	0.0253637	0	0.0545396	0	0	0	0.239	0.0689243	1.06205
Healthy	GSM1380906	0	0.058009	0.0101878	0.13619	0	0	0	0.0987034	0.0452903	0	0.0087876	0.0236969	0.25511	0.208681	0.033366	0.0856858	0	0	0	0.0362926	0	0	0.096	0.127412	1.04645
OA	GSM1380907	0.0412559	0	0.0644622	0	0	0.0476399	0	0.142586	0.113615	0	0.0420307	0	0.174063	0.126205	0.0623293	0	0	0	0.0823222	0.0981422	0.00534847	0	0.065	0.153097	1.0205
Healthy	GSM1380908	0	0.0830909	0.00997923	0.148833	0	0	0	0.183029	0.100668	0	0.057219	0	0.053517	0.161423	0.0619915	0	0.072839	0	0	0.0674099	0	0	0.462	0.0292358	1.0799
OA	GSM1380909	0	0.00652307	0.19919	0.00344975	0	0.0562172	0	0.180236	0.0677127	0	0.148273	0	0.0655494	0.168424	0.0609078	0	0	0	0	0.0435166	0	0	0.28	0.0593478	1.05933
Healthy	GSM1380910	0.0388311	0	0.0588875	0	0.0029041	0	0	0.0927922	0.0977679	0.0203348	0.0590731	0	0	0.377987	0.0149275	0.159786	0	0	0	0.0767092	0	0	0.026	0.207756	1.03086
OA	GSM1380911	0.0126251	0	0.037144	0.148203	0	0	0	0.0851033	0.189132	0	0.104032	0	0.139754	0.133513	0.0258723	0	0	0	0	0.0988532	0	0.0257666	0.285	0.0582396	1.07283
Healthy	GSM1380912	0	0.0840136	0.0271374	0	0.00959641	0	0	0.132041	0.0295052	0.122439	0	0.0323803	0	0.27299	0.0369279	0.146565	0	0	0	0.0529122	0	0.0534917	0.009	0.294998	0.97273
OA	GSM1380913	0.0179061	0	0.156188	0.154667	0	0	0	0.157775	0.127321	0	0	0.0538125	0.0935264	0.119124	0.0468599	0	0.0310531	0	0	0.0417667	0	0	0.382	0.0406359	1.06624
Healthy	GSM1380914	0	0.00327728	0.155454	0	0	0.0208528	0	0.113364	0.102543	0	0.126192	0	0.0773235	0.203796	0.0961015	0	0	0	0.101096	0	0	0	0.432	0.0331387	1.06865
OA	GSM1380915	0.0468492	0	0.0230117	0	0	0.019462	0	0.0747884	0.000518282	0	0.0659134	0.0028148	0.0546985	0.383021	0.0259927	0.163832	0	0	0	0.139098	0	0	0.007	0.310581	0.984016
Healthy	GSM1380916	0.0144929	0	0.0212111	0.0850429	0	0.0242634	0	0.0889	0.0679568	0	0.0371288	0	0.061028	0.321373	0.0322176	0.111799	0	0	0	0.128399	0	0.00618781	0.2	0.0770659	1.08487
Healthy	GSM1380917	0.066712	0	0.0164769	0.0316135	0	0.226643	0.0247995	0.0381804	0.0222445	0	0.0221895	0	0.0931579	0	0.0461163	0.347359	0	0	0.0479715	0.016536	0	0	0.162	0.0898508	1.05165
OA	GSM1380918	0	0.00570127	0.174283	0	0	0.187923	0	0.125616	0.0243855	0	0.107099	0	0.0835603	0.114083	0.0913559	0	0	0	0.077989	0	0	0.00800315	0.285	0.0579305	1.05562
Healthy	GSM1380919	0.0467271	0	0.0278104	0	0	0.0807608	0	0.0940351	0.134621	0	0.0805499	0	0.0574695	0.362029	0.0541536	0	0.00834963	0	0.0359008	0.0175935	0	0	0.154	0.0939373	1.07103
OA	GSM1380920	0.00430841	0	0.105236	0	0	0.0990421	0	0.18312	0.106263	0	0.0655646	0	0.0903446	0.223758	0.0642865	0	0	0	0.0190703	0.0390063	0	0	0.193	0.0803662	1.05615
Healthy	GSM1380921	0.0629778	0	0.122956	0.00245532	0	0	0	0.151597	0.127646	0	0.0367869	0.00148266	0.175044	0.0737858	0.0757367	0.020195	0.0571501	0	0.0921856	0	0	0	0.14	0.0995342	1.03203
OA	GSM1380922	0	0	0.141882	0.0464103	0	0.116332	0	0.100662	0.0859005	0	0.157785	0	0.150801	0.112915	0.0418188	0	0.00558072	0	0	0.0399131	0	0	0.253	0.0661584	1.06008
Healthy	GSM1380923	0	0	0.197411	0.0489219	0.0563084	0	0	0.0224105	0.143238	0	0.103442	0	0.0684356	0.129037	0.0356124	0	0.0909885	0	0.104194	0	0	0	0.455	0.0302843	1.05491
OA	GSM1380924	0	0.170171	0.0613181	0	0.0251239	0.0296315	0	0.0406829	0.141431	0	0.12452	0.0599452	0.086723	0.206659	0	0	0	0	0	0.0537938	0	0	0.448	0.0314339	1.08101
Healthy	GSM1380925	0.0670371	0	0.0252902	0	0	0.00743305	0	0.197832	0.094793	0	0.153692	0	0.102018	0.20724	0.0618421	0	0	0	0	0.082823	0	0	0.276	0.0605781	1.07022
OA	GSM1380926	0	0.11142	0.0295716	0.124408	0	0.115998	0	0.066828	0.0569873	0	0.0719905	0.00525113	0.185509	0.156745	0.0331205	0	0	0	0	0.0421712	0	0	0.418	0.0341229	1.07569
Healthy	GSM1380927	0.0326952	0	0.0262632	0.247785	0	0	0	0.0408696	0.0488424	0	0.0614916	0.0178072	0.169415	0.177595	0.0376319	0	0	0	0.139603	0	0	0	0.634	0.00732125	1.09121
OA	GSM1380928	0	0.118041	0.0569187	0.109523	0	0	0	0.104379	0.119304	0	0.168259	0	0.0551691	0.106403	0.0593098	0	0.0602037	0	0.0424903	0	0	0	0.397	0.0376204	1.0753
Healthy	GSM1380929	0	0.042007	0.0234384	0	0.0477967	0	0.0115228	0.112569	0.0537021	0	0.143364	0	0.0355992	0.408841	0.0438233	0	0.0324574	0	0	0.0448789	0	0	0.288	0.0575412	1.10333
OA	GSM1380930	0	0	0.127102	0.000694735	0	0.0815108	0	0.181463	0.0857696	0	0.108416	0	0.122947	0.1365	0.0575762	0	0.0592692	0	0.0387513	0	0	0	0.197	0.0783367	1.04708
Healthy	GSM1380931	0.034796	0	0.0349677	0.0997106	0	0.100166	0	0.0435712	0.0840007	0	0.0887396	0	0.033266	0.361631	0.0342057	0	0	0	0	0.0849457	0	0	0.276	0.0605994	1.0935
OA	GSM1380932	0.0649716	0	0.0278231	0	0	0	0	0.158161	0.0671662	0.132495	0	0.0243744	0	0.402949	0.046909	0	0	0	0	0.0751506	0	0	0.062	0.157423	1.05467
Healthy	GSM1380933	0.0302526	0	0.0298204	0.126856	0	0	0	0.100883	0.0899464	0	0.0397096	0	0	0.314572	0.0077301	0.167568	0	0	0	0.0926621	0	0	0.006	0.330191	0.96015
OA	GSM1380934	0.0147958	0	0.0457232	0.13203	0	0	0	0.103357	0.0768876	0	0.0750523	0	0.143282	0.32584	0.0278354	0	0	0	0	0.0463549	0.00884255	0	0.148	0.0962983	1.06734
Healthy	GSM1380935	0	0.0990099	0.0129457	0	0.0859904	0.0264565	0	0.0451343	0.0455429	0.00809471	0.0469614	0	0.109332	0.185474	0.0542969	0.149511	0	0	0	0.12996	0.00128926	0	0.064	0.155447	1.02717
OA	GSM1380936	0	0	0.0968937	0	0	0.0152903	0	0.116472	0.0569565	0	0.0451165	0	0.0441966	0.37441	0.0637914	0.166549	0	0	0.0117909	0.00853272	0	0	0.007	0.31038	0.975808
Healthy	GSM1380937	0.0625194	0	0.0761546	0	0.0132206	0.0698088	0	0.0861287	0.0935332	0	0.116162	0	0.0876113	0.211868	0.0717103	0	0.0370915	0	0.0741912	0	0	0	0.285	0.0578711	1.05778
OA	GSM1380938	0.0680689	0	0.0727551	0	0.00429003	0.0324594	0	0.170851	0.0558611	0	0.0987468	0	0.178606	0.124633	0.0617949	0	0.0220017	0	0	0.109932	0	0	0.207	0.0760531	1.04838
Healthy	GSM1380939	0.0210646	0	0.0493409	0.0125303	0	0.00298371	0	0.11051	0.110338	0	0.186335	0	0.233157	0.140257	0.0703208	0	0.0565434	0	0	0.00662012	0	0	0.176	0.0848129	1.06132
OA	GSM1380940	0	0	0.100118	0.0489551	0	0	0.0106866	0.135781	0.0607237	0.0594715	0.00786909	0	0.0593611	0.297294	0.0608097	0.0763806	0	0	0.0825492	0	0	0	0.139	0.100394	1.05485
Healthy	GSM1380941	0.0223715	0	0.132993	0	0	0.0479153	0	0.0610715	0.141187	0	0	0.0977047	0.159702	0.178578	0.00848526	0.113226	0.0120502	0	0.0247151	0	0	0	0.217	0.0745376	1.05334
OA	GSM1380942	0	0.0523046	0.00431057	0.0532933	0	0	0	0.0595323	0.0198868	0.000311678	0.0137027	0	0.0401338	0.457228	0.0249357	0.201361	0	0	0	0.0729996	0	0	0	0.575729	0.81873
Healthy	GSM1380943	0	0.0324427	0.0215374	0	0	0	0	0.0944795	0.0171593	0.0777646	0	0.0186673	0	0.433431	0.0427319	0.216594	0	0	0.0163188	0.0288732	0	0	0.017	0.234267	1.03864
OA	GSM1380944	0.0167287	0	0.00737329	0.0490719	0	0	0	0.112213	0.104145	0	0.0908411	0	0.167683	0.350198	0.0507236	0	0.0260693	0	0.0205426	0.00440983	0	0	0.043	0.173836	1.03694
Healthy	GSM1380945	0.078288	0	0.131164	0.0366976	0	0	0	0.122156	0.135871	0	0.094035	0	0.101432	0.145174	0.0764208	0	0.0640485	0	0.0147138	0	0	0	0.378	0.0413019	1.0593
OA	GSM1380946	0	0.141361	0.0516405	0	0.0861218	0.084923	0	0.0490941	0.0349935	0.0014694	0.163133	0	0.123727	0.108213	0.086769	0	0.0337521	0	0	0.034803	0	0	0.376	0.0416146	1.06807
Healthy	GSM1380947	0	0.0327889	0.0473604	0.00146525	0	0.168392	0	0.0250022	0.199709	0	0.00329255	0.0368908	0.0843612	0.103428	0.03583	0.0875936	0	0	0.173886	0	0	0	0.473	0.027002	1.071
OA	GSM1380948	0.0482367	0	0.0358038	0.157759	0	0	0.0251193	0.139828	0.0794392	0	0.0430218	0	0.144842	0.14088	0.0594959	0	0.0517933	0	0.0603339	0.0134481	0	0	0.199	0.0776006	1.05066
Healthy	GSM1380949	0.0517939	0	0.0310659	0.160696	0	0	0	0.177594	0.0266571	0	0	0.000311507	0.0164775	0.462573	0.0406928	0	0	0	0.0153291	0.0168091	0	0	0.059	0.160603	1.06567
OA	GSM1380950	0	0.0396505	0.173688	0.0316738	0	0	0	0.1051	0.150604	0	6.79445e-05	0.019915	0.079697	0.227847	0.108956	0	0	0	0.0628005	0	0	0	0.304	0.0533783	1.0626
Healthy	GSM1380951	0	0	0.150529	0.191109	0	0	0	0.137249	0.0957174	0	0.00348995	0	0.10834	0.166259	0.0809254	0	0.0264656	0	0.0399161	0	0	0	0.441	0.0319969	1.07045
OA	GSM1380952	0	0.00319566	0.0225378	0.065223	0	0.148891	0.0227685	0.0909076	0.0342707	0	0.155218	0	0.140803	0.196509	0.0104472	0	0	0	0.020454	0	0	0.0887748	0.042	0.177881	1.03046
Healthy	GSM1380953	0.0216279	0	0.0178153	0	0.0921851	0.203907	0	0	0.191549	0	0.140722	0	0.085738	0.0672797	0.0166143	0	0.00219793	0	0.118328	0	0	0.0420361	0.524	0.0197463	1.09661
OA	GSM1380954	0.0244958	0	0.0507482	0.124854	0	0.16905	0.0461994	0	0.102136	0	0.128164	0	0.125995	0.139582	0.00565895	0.038939	0	0	0.0441776	0	0	0	0.661	0.00484444	1.09483
Healthy	GSM1380955	0	0.164512	0	0.0434448	0.143786	0	0.121987	0	0.0620039	0	0.182574	0	0.0996153	0.0866201	0.0538776	0	0	0	0.0174804	0	0	0.0240984	0.744	-0.00426387	1.09677
Healthy	GSM1380956	0	0.0602451	0.0808096	0.0637464	0	0.132932	0	0.0296563	0.0574074	0	0.161538	0	0.159753	0.0563467	0.0375825	0	0	0	0	0.1067	0.0532828	0	0.643	0.00655173	1.0821
Healthy	GSM1380957	0	0.121194	0.0764907	0.0897678	0	0.00532834	0	0.157478	0.072873	0	0.11091	0.0116546	0.0453378	0.118388	0.0648401	0	0.0229785	0	0	0.0787627	0	0.0239962	0.484	0.0255803	1.073
Healthy	GSM1380958	0.102136	0	0.0312926	0.240961	0	0	0	0	0.170593	0	0.102497	0.0337235	0.0335065	0.156519	0	0	0	0	0.120914	0	0.00785784	0	0.609	0.0102972	1.10491
Healthy	GSM1380959	0.00264126	0.00915001	0.0909879	0.226271	0	0	0	0.087695	0.186263	0	0.02211	0.0371492	0.125057	0.127915	0.0285649	0	0.0268888	0	0	0.0293054	0	0	0.376	0.0415826	1.07903
Healthy	GSM3316963	0	0.132496	0.027613	0.00985305	0.0270277	0	0	0.157007	0.126191	0	0.140998	0	0.109228	0.187538	0.0383641	0	0	0	0.0333725	0.0103124	0	0	0.162	0.0898623	1.05222
Healthy	GSM3316975	0	0	0.0960004	0.13354	0.0531438	0	0	0.134714	0.0987803	0	0.0721917	0.00996917	0.164246	0.162861	0.0329036	0	0	0	0	0.0416504	0	0	0.117	0.114704	1.04322
Healthy	GSM3316979	0.095839	0	0.0311977	0.0669919	0	0.135797	0	0.0817346	0.075047	0	0	0.127156	0	0.238798	0.0567311	0	0.0199977	0	0	0.0707104	0	0	0.37	0.0422812	1.08835
Healthy	GSM3316967	0	0.0922933	0.0424788	0.0132172	0	0.0464465	0	0.0860402	0.105531	0	0.109168	0	0.128276	0.292736	0.0371466	0	0	0	0	0.0466673	0	0	0.041	0.180452	1.02003
Healthy	GSM3316971	0	0.0673024	0.0275562	0.0551561	0	0.179589	0	0.0515465	0.0873378	0	0.101696	0	0.153958	0.184232	0.0620513	0	0	0	0.0295756	0	0	0	0.467	0.0279474	1.08137
Healthy	GSM3316974	0	0	0.0329745	0	0	0	0.0234014	0.109176	0.0105653	0.00270309	0.107827	0	0	0.508294	0.0576318	0.0409872	0.0363387	0	0.0589561	0.0111449	0	0	0	0.523177	0.85538
Healthy	GSM3316978	0	0.0250101	0.00426234	0	0	0.0243588	0	0.08601	0.0428489	0.11776	0	0.0187553	0	0.434911	0.0503728	0.126771	0	0	0.035421	0.0335183	0	0	0	0.415814	0.92278
Healthy	GSM3316965	0.0416975	0	0.0799935	0.13837	0	0.0134349	0	0.108848	0.00454205	0	0.0292938	0.0281411	0.173696	0.313601	0.0437568	0	0	0	0	0.0246246	0	0	0.104	0.123633	1.05048
Healthy	GSM3316969	0	0.00639668	0.142653	0.0117286	0	0.152965	0.0432247	0.0886917	0.0128041	0	0.118952	0	0.103041	0.104079	0.0209626	0.137871	0.00208331	0	0.011118	0.0434289	0	0	0.349	0.0453852	1.05629
Healthy	GSM3316977	0	0.00107531	0.0284104	0.216769	0	0	0	0.134129	0.029424	0	0.14483	0	0.162	0	0	0	0.0804157	0	0	0.199878	0.00172834	0.00134086	0.238	0.0693365	1.07882
OA	GSM3316968	0.034937	0	0	0	0.0060761	0	0	0.110767	0.0878091	0	0.0205442	0.00644406	0.0878946	0.545393	0.0185497	0.0181604	0	0	0.0634246	0	0	0	0.009	0.284251	1.01553
OA	GSM3316981	0	0.0728063	0.226247	0.0616601	0.0494309	0	0.00715341	0.0331756	0.116925	0	0.0712291	0	0.128427	0.141907	0.0306102	0	0	0	0.026991	0	0	0.0334371	0.183	0.0826849	1.0384
OA	GSM3316964	0.0665238	0	0.0998606	0.0133082	0	0.000968701	0	0.0761147	0.187875	0	0.110918	0	0.105276	0.142256	0.0643765	0.00803724	0.0298408	0	0.0946444	0	0	0	0.335	0.0475928	1.05567
OA	GSM3316966	0	0.112412	0.0165877	0.0631978	0	0.0918393	0	0.051904	0	0	0.102053	0	0.17166	0.00919576	0.0406198	0.172357	0.0544473	0	0.0873625	0	0.0111243	0.0152395	0.129	0.105508	1.03628
OA	GSM3316983	0.167521	0	0.177758	0.043839	0	0.209608	0	0.00433468	0.153893	0	0	0	0.114431	0.0871842	0	0	0	0	0	0.0414304	0	0	0.545	0.0169702	1.07447
OA	GSM3316985	0.0188277	0	0.0283207	0.0523169	0	0	0	0.0606072	0.0618791	0.00909149	0	0.0575182	0.00555822	0.530136	0.0397553	0.0696015	0	0	0	0.0663872	0	0	0	0.638295	0.769249
OA	GSM3316962	0	0.163123	0.0911307	0.0696784	0	0	0	0.088284	0.105998	0	0.0896387	0	0.109068	0.159769	0.034928	0	0	0	0	0.0883825	0	0	0.158	0.0924588	1.04059
OA	GSM3316973	0	0.167563	0.0534513	0	0	0.0275017	0.00265052	0.117471	0.0585066	0	0.0995215	0	0.0453306	0.337991	0.0267607	0	0	0	0.0632523	0	0	0	0.066	0.150148	1.03454
OA	GSM3316982	0.0251853	0.0176194	0.06876	0.0122067	0	0.183233	0.0088414	0.0348603	0.103387	0	0.0725698	0	0.0937665	0.0598745	0.0319102	0.0892477	0.0636926	0	0.134846	0	0	0	0.326	0.049467	1.05137
OA	GSM3316984	0.0362099	0	0.0811513	0.0675905	0	0.0787494	0.193408	0.00655176	0.055794	0	0.000933384	0	0.12302	0.0209653	0.0352199	0.0629367	0.08506	0	0.15241	0	0	0	0.157	0.0929132	1.02861
Healthy	GSM5176138	0.0475691	0	0.0663171	0.0879734	0	0.0703938	0	0.0859145	0.129096	0	0.0120913	0.0271197	0.107164	0.158608	0.0472336	0	0	0	0	0.160519	0	0	0.175	0.0855795	1.05191
Healthy	GSM5176139	0.0196566	0	0.15155	0.0408154	0	0.0109189	0	0.0603906	0.0991171	0	0.0845822	0	0.0463274	0.178423	0.0462652	0.0548248	0.06263	0	0	0.144499	0	0	0.196	0.0788168	1.04756
Healthy	GSM5176140	0	0.10313	0.0794927	0	0	0.0311339	0.0215367	0.0888815	0.0491221	0	0.119	0	0.0736754	0.264642	0.0391785	0	0	0	0.130207	0	0	0	0.173	0.0860403	1.04896
Healthy	GSM5176141	0.0218074	0	0.0511713	0.0668641	0	0.0440222	0.00281241	0.146312	0.0341945	0	0.168093	0	0.109219	0.262556	0.0224538	0.0287315	0	0	0	0.0417627	0	0	0.124	0.11023	1.05759
Healthy	GSM5176142	0	0	0.147012	0.0568065	0	0	0	0.0850174	0.142961	0	0.168634	0	0.0293609	0.212805	0.084091	0	0.00836515	0	0	0.0508832	0	0.0140633	0.239	0.0684391	1.06797
OA	GSM5176143	0.037434	0	0.0149958	0.1571	0	0.00361314	0.0108178	0.000724476	0.106433	0	0.0454673	0	0.100316	0.256237	0.0378571	0	0.0113198	0	0	0.217685	0	0	0.074	0.144348	1.04618
OA	GSM5176144	0.0514859	0	0.0546619	0.102522	0	0	0.0141228	0.0414379	0.0367628	0	0.0610477	0	0.129626	0.369576	0.0251411	0.0383065	0	0	0.0753099	0	0	0	0.066	0.15069	1.04496
OA	GSM5176145	0	0.0862422	0.0282936	0.0563321	0	0.0482472	0.00525238	0.0505537	0.0829452	0	0.0130713	0	0.0677766	0.357458	0.0581185	0.0977888	0	0	0.0479202	0	0	0	0.081	0.137307	1.05392
OA	GSM5176146	0.0794968	0	0.0314306	0	0.00332254	0.0108265	0.0341461	0.0596699	0.131928	0	0.0919109	0	0.0418438	0.299031	0.017055	0	0.0555534	0	0	0.143785	0	0	0.127	0.107146	1.05622
OA	GSM5176147	0	0.00510059	0.128584	0	0	0.0799398	0	0.093046	0.0336238	0	0.0783919	0	0.0466092	0.299399	0.0455861	0.102006	0	0	0	0.0877127	0	0	0.057	0.163091	1.03079
	GSM5176148	0	0.0172678	0.0598667	0.0291029	0	0.0470656	0	0.0524808	0.168079	0.00610827	0.130576	0	0.152777	0.256608	0.0140984	0	0.00370824	0	0.0622616	0	0	0	0.172	0.0862246	1.05943
