# Supplementary material for: Identification of Immune-Related Risk Genes in Osteoarthritis Based on Bioinformatics Analysis and Machine Learning
Source: J Pers Med. 2023 Feb 19;13(2):367. doi: 10.3390/jpm13020367 (PMC9961326; doi:10.3390/jpm13020367)
Supplement: Supplementary file 1 [file jpm-13-00367-s001.zip › DEGs.xlsx]

## Sheet: synovium
Tag	logFC	AveExpr	t	P.Value	adj.P.Val	B
PRDX4	0.80226	10.5004	6.76662	1.41006e-08	0.000180784	9.3691
SCRG1	2.08553	8.49852	6.20595	1.05759e-07	0.000623745	7.52511
SSR4	0.676066	10.6973	6.0825	1.64566e-07	0.000623745	7.11982
EFEMP2	0.784034	9.11377	5.97318	2.43251e-07	0.000623745	6.76148
B3GALNT1	1.04067	6.19893	5.87548	3.44692e-07	0.00073655	6.44175
KDELR3	0.867696	8.48145	5.75548	5.28315e-07	0.000916303	6.04995
BSCL2	0.990741	6.21225	5.73324	5.71752e-07	0.000916303	5.97745
EBF2	-0.823321	6.80491	-5.64809	7.73338e-07	0.00097739	5.7003
RHOB	-1.12403	8.63461	-5.61152	8.80259e-07	0.00097739	5.58145
GRB10	-0.825558	7.6011	-5.58934	9.52091e-07	0.00097739	5.50946
ZNF24	-0.682282	7.4798	-5.584	9.70261e-07	0.00097739	5.49211
ZNF529	0.874806	5.57622	5.55886	1.06041e-06	0.00097739	5.41057
CTSO	0.790578	10.0792	5.55482	1.07566e-06	0.00097739	5.39746
MAGED2	0.592597	8.75721	5.5375	1.1435e-06	0.00097739	5.34133
CDKN2D	-0.960933	4.6523	-5.44647	1.57612e-06	0.00120526	5.04685
FASN	-1.15057	6.26756	-5.41898	1.73617e-06	0.00123663	4.95809
BCL6	-0.909884	9.5573	-5.38037	1.98841e-06	0.00133053	4.83359
DIAPH2	-0.722246	7.65789	-5.36225	2.11896e-06	0.00133053	4.77523
SMCO4	0.790636	8.71654	5.24711	3.1706e-06	0.00184774	4.40543
ZNF423	0.990915	9.04735	5.20956	3.61434e-06	0.00201476	4.28524
LTA4H	0.909938	10.4494	5.18138	3.98716e-06	0.00204478	4.19518
SRSF4	-0.777238	7.80649	-5.01349	7.13628e-06	0.00309339	3.66126
NELL1	1.82913	4.58727	5.01278	7.15386e-06	0.00309339	3.659
LOC728392	0.831342	7.99792	5.01251	7.16038e-06	0.00309339	3.65817
CCNL1	-1.084	8.77668	-5.00859	7.25815e-06	0.00309339	3.64573
TNFSF11	1.56712	5.18516	4.98971	7.74666e-06	0.00309339	3.58601
TCF7	-0.829223	7.40875	-4.98175	7.96209e-06	0.00309339	3.56086
KLHL24	-0.671457	7.0505	-4.96252	8.50745e-06	0.00320806	3.50012
TMCO3	0.736478	6.69634	4.94209	9.12698e-06	0.00334334	3.43568
TNKS2	-1.20438	7.20915	-4.91957	9.86166e-06	0.0034999	3.36472
PDIA5	0.613667	9.30557	4.9126	1.01003e-05	0.0034999	3.3428
ANKRD10-IT1	-0.747523	8.07975	-4.88629	1.10547e-05	0.00372029	3.26006
PINLYP	0.894901	5.79758	4.87724	1.1403e-05	0.00372029	3.23162
VEGFA	-1.08297	7.19381	-4.86922	1.17207e-05	0.00372029	3.20644
SNX17	0.758181	8.30997	4.84987	1.2523e-05	0.00372029	3.14578
ABHD14A	0.600765	7.77022	4.844	1.27773e-05	0.00372029	3.12735
SLC10A3	0.631062	7.23908	4.83179	1.33219e-05	0.00372029	3.08911
PDZRN4	1.36806	6.341	4.82338	1.37101e-05	0.00372029	3.0628
PTN	1.33595	7.83179	4.81896	1.39186e-05	0.00372029	3.04897
YIPF5	0.598622	8.47036	4.81796	1.3966e-05	0.00372029	3.04586
PRPF3	-0.644076	7.24908	-4.81026	1.43379e-05	0.00372029	3.02178
SLC19A2	-1.34473	8.17327	-4.79355	1.51792e-05	0.00372029	2.96955
NEDD9	-0.863631	6.68518	-4.78743	1.54988e-05	0.00372029	2.95046
RPA3	0.732026	7.60031	4.77129	1.63749e-05	0.00372029	2.9001
NFKBIA	-0.732586	10.7007	-4.76835	1.65398e-05	0.00372029	2.89093
CCL25	-1.24458	4.48776	-4.75549	1.72794e-05	0.00379433	2.85086
UCP2	0.791218	9.53863	4.75082	1.75559e-05	0.00379433	2.83633
SOCS3	-0.987352	6.66741	-4.74719	1.7774e-05	0.00379433	2.82502
LONRF1	-0.669829	6.67113	-4.7345	1.85573e-05	0.00383748	2.78553
GLB1	0.793662	9.17283	4.70352	2.06142e-05	0.00404758	2.68929
AKR1A1	0.691822	10.1192	4.703	2.06505e-05	0.00404758	2.68768
MFAP4	0.839448	8.68304	4.69748	2.10402e-05	0.00404758	2.67057
KIF13A	-0.638069	6.20864	-4.69222	2.14187e-05	0.00404758	2.65424
SCAF4	-0.931346	5.9872	-4.69155	2.14676e-05	0.00404758	2.65216
PPFIBP1	-0.777659	5.60734	-4.66444	2.35301e-05	0.00421332	2.56819
SYNE2	-0.854723	6.69811	-4.6621	2.37167e-05	0.00421332	2.56096
NAGK	0.786119	9.21169	4.66033	2.38594e-05	0.00421332	2.55547
FBXW12	-1.10938	8.31845	-4.64962	2.47384e-05	0.00428609	2.52237
KMT5A	-0.810552	6.86096	-4.64532	2.51e-05	0.00429076	2.50909
TLR7	1.42684	7.275	4.63167	2.62833e-05	0.00443392	2.46694
CHD7	-0.610046	6.31167	-4.61679	2.7635e-05	0.00460141	2.42105
GLT8D2	0.84976	9.2189	4.5889	3.03554e-05	0.00479678	2.33516
GET1	0.639734	8.86346	4.58399	3.0861e-05	0.00479678	2.32005
EPYC	2.06494	5.02074	4.57837	3.1449e-05	0.00479678	2.30279
GADD45B	-1.2677	8.86753	-4.57505	3.18014e-05	0.00479678	2.2926
CSPP1	-0.596133	6.04581	-4.54739	3.48953e-05	0.00514665	2.2077
TRIP6	0.639711	8.70405	4.54715	3.49238e-05	0.00514665	2.20695
USP46	0.627299	6.33638	4.52902	3.71102e-05	0.00530546	2.15144
TIPARP	-0.867164	9.42991	-4.52334	3.78229e-05	0.00532888	2.13404
JUND	-0.95944	6.43301	-4.51367	3.9066e-05	0.00539573	2.10448
FZD1	0.710612	7.30763	4.51311	3.91392e-05	0.00539573	2.10277
CLK1	-0.740165	8.84662	-4.50019	4.08664e-05	0.00557392	2.0633
TRAM1	0.677372	9.3583	4.49084	4.21637e-05	0.00569032	2.03474
GABARAPL1	-0.64628	8.32156	-4.47899	4.38643e-05	0.00580339	1.99861
NAP1L3	0.920971	7.8218	4.4769	4.41705e-05	0.00580339	1.99225
MIA	0.793796	6.13977	4.47562	4.43594e-05	0.00580339	1.98835
ARID5B	-0.843308	8.38909	-4.47254	4.48179e-05	0.00580415	1.97895
ITGB4	-0.800444	5.00093	-4.44793	4.8645e-05	0.00614552	1.90409
RHPN1-AS1	-0.7626	6.20786	-4.43583	5.06435e-05	0.00624327	1.86731
C1orf54	0.772903	9.43596	4.4321	5.12746e-05	0.00626088	1.856
TMEM14A	0.66088	9.14965	4.41174	5.48602e-05	0.00658064	1.79427
LRRC15	1.78714	7.91787	4.41106	5.49843e-05	0.00658064	1.7922
BCL7A	-0.614965	5.65982	-4.40861	5.54332e-05	0.00658064	1.78478
OR10C1	-0.879195	4.85922	-4.40466	5.61644e-05	0.00660627	1.77281
MAFF	-1.40131	8.3861	-4.37288	6.2396e-05	0.00695634	1.67675
STMN2	1.50416	4.81851	4.3612	6.48539e-05	0.00716804	1.64149
PTGS1	0.803842	8.61892	4.35773	6.56013e-05	0.00718867	1.63103
MRC2	0.893202	9.69625	4.35423	6.63634e-05	0.00719243	1.62049
SIK1	-1.34001	7.83124	-4.35077	6.71248e-05	0.00719243	1.61008
PGF	-0.848636	8.84947	-4.34639	6.81027e-05	0.00719243	1.59688
SH2B2	-0.685891	7.98172	-4.34172	6.91598e-05	0.00719243	1.58282
TSPAN4	0.592611	8.62921	4.34091	6.93453e-05	0.00719243	1.58038
GAP43	1.42134	5.42892	4.33818	6.9973e-05	0.00719243	1.57216
PDLIM2	0.687891	7.76207	4.33131	7.15759e-05	0.00722579	1.55149
RUFY2	-1.20399	6.23095	-4.32747	7.24864e-05	0.00726053	1.53996
PER1	-0.89563	8.24042	-4.31213	7.62405e-05	0.00751907	1.49389
ARMCX2	0.64473	8.69328	4.30319	7.85158e-05	0.00762614	1.46707
CLU	0.981846	12.0317	4.29592	8.04155e-05	0.00775194	1.44527
VKORC1	0.765436	10.1512	4.28375	8.36942e-05	0.00790698	1.40882
MFSD13A	0.951037	5.57284	4.28309	8.38741e-05	0.00790698	1.40686
ZNF669	-0.710178	6.2551	-4.27607	8.58298e-05	0.00799098	1.38585
TPPP3	1.22633	8.25601	4.27271	8.67793e-05	0.00799098	1.37581
AGA	0.593198	7.25384	4.27103	8.72582e-05	0.00799098	1.3708
HNMT	0.749699	6.79426	4.26836	8.80268e-05	0.0080042	1.3628
SFPQ	-0.588465	8.51605	-4.26202	8.98747e-05	0.00805213	1.34386
KLF9	-0.927719	7.74089	-4.258	9.10662e-05	0.00805213	1.33185
PYCARD	0.769412	7.95831	4.25211	9.28394e-05	0.00809973	1.31427
MAP1B	-0.784365	8.31023	-4.23941	9.67745e-05	0.00829673	1.27644
PKP4	-0.589939	6.42349	-4.2215	0.000102607	0.0086548	1.2231
OGN	1.41434	8.40119	4.21701	0.000104119	0.00870611	1.20977
ZBTB38	-0.613426	7.67178	-4.21172	0.000105932	0.00870611	1.19405
INHBB	-0.920309	7.03224	-4.20257	0.00010914	0.00872065	1.16687
HIPK2	-0.59324	6.58971	-4.20183	0.000109401	0.00872065	1.16469
SULF1	0.766989	9.1131	4.19785	0.000110831	0.00872065	1.15286
PAWR	-0.597174	5.31036	-4.19279	0.00011267	0.00880815	1.13788
ZMAT3	0.685323	7.78295	4.17236	0.00012041	0.00929987	1.07737
POU2F1	-0.619675	6.62825	-4.16364	0.000123868	0.00945302	1.05159
TAC1	1.91996	5.54985	4.1618	0.000124612	0.00945352	1.04614
SRRM2	-0.779113	8.43259	-4.15789	0.000126201	0.00949015	1.0346
XRCC2	-0.85743	6.90973	-4.15528	0.000127275	0.00949015	1.02688
AASS	-0.700159	5.81091	-4.15206	0.000128613	0.00953149	1.01736
PPIC	0.641838	10.2509	4.14885	0.000129957	0.00954126	1.0079
KISS1	-0.949895	2.83847	-4.1482	0.000130233	0.00954126	1.00596
ANKH	1.22592	7.89428	4.14318	0.000132366	0.00958793	0.991179
ADAMTS9	-0.99278	6.58369	-4.12115	0.00014215	0.0100723	0.926279
CYBA	0.772287	8.86907	4.11648	0.000144309	0.0100779	0.912564
POLR1B	-0.621519	7.4481	-4.11008	0.000147327	0.010101	0.89373
ABCA5	-0.69147	7.41852	-4.10613	0.000149219	0.0101046	0.882124
WNT4	-0.725211	1.9388	-4.10504	0.000149745	0.0101046	0.878923
MGAT4C	1.23287	4.76028	4.10249	0.000150981	0.0101347	0.87144
FKBP5	-1.94131	6.67065	-4.10014	0.000152127	0.0101584	0.864563
LINC00312	-0.851004	8.06649	-4.09424	0.00015505	0.0102318	0.847253
BEX3	0.835845	11.6637	4.0934	0.00015547	0.0102318	0.844789
RPS2P45	-1.21884	4.24487	-4.09311	0.000155619	0.0102318	0.843918
TNFSF12	1.21627	5.53414	4.09005	0.000157159	0.0102803	0.834962
TSPO	0.626886	9.83455	4.08649	0.000158976	0.0103002	0.82451
NDUFA4L2	0.9779	8.11704	4.08486	0.000159811	0.0103002	0.819745
SIL1	0.976159	7.47216	4.08303	0.000160756	0.0103002	0.81438
CRELD2	0.626257	9.59614	4.07736	0.000163718	0.0103002	0.797776
HOXA1	0.936127	3.632	4.0756	0.000164646	0.0103002	0.792641
APOD	-1.70561	9.39844	-4.05914	0.000173596	0.010752	0.744513
LHB	-1.09199	5.78384	-4.05345	0.000176798	0.0108977	0.727897
NPPA	-0.683383	6.53855	-4.04733	0.000180306	0.0110608	0.710034
TMEM106C	0.949155	7.15419	4.03432	0.000187988	0.0113688	0.672117
FBXL15	0.725992	6.55618	4.02823	0.000191696	0.0115141	0.654366
PELP1	-0.713576	6.08564	-4.02467	0.000193892	0.0115141	0.644016
FBXW4P1	-1.2904	3.94627	-4.02451	0.000193989	0.0115141	0.643561
SRD5A1	0.626785	5.39499	4.02308	0.00019488	0.0115141	0.6394
CX3CR1	1.21785	7.72486	4.01942	0.000197177	0.0115463	0.628754
GLYR1	-0.682854	6.13859	-4.01411	0.000200556	0.0116742	0.613316
YBX3	-0.945878	9.92901	-4.009	0.00020386	0.0117206	0.598472
RTP4	0.90405	6.12624	4.0039	0.000207206	0.0118598	0.583683
SNX10	0.780622	8.09859	3.99882	0.000210598	0.0120003	0.568938
VEGFD	-1.27922	6.77678	-3.99391	0.000213927	0.0120193	0.554692
ABLIM3	-0.714086	6.78765	-3.99346	0.000214231	0.0120193	0.553404
PLA2G15	0.895022	7.01737	3.99281	0.00021468	0.0120193	0.5515
PRR11	-0.884728	8.85431	-3.98145	0.000222601	0.0123548	0.518602
PNMA8A	1.0203	6.8637	3.97187	0.000229498	0.0126283	0.490897
GJB1	-1.00232	5.34517	-3.95956	0.000238668	0.0128584	0.455331
AKIP1	0.610448	7.48798	3.9587	0.000239316	0.0128584	0.45287
CELF3	-0.688748	4.34341	-3.95787	0.00023995	0.0128584	0.450472
SLCO4A1	-1.16719	6.38524	-3.95716	0.000240497	0.0128584	0.448406
ZBTB44	-0.975643	4.65149	-3.95655	0.000240963	0.0128584	0.446645
SCARA3	0.763729	8.22746	3.95493	0.000242205	0.0128584	0.441981
JUN	-1.01411	8.75475	-3.95311	0.000243611	0.0128584	0.436728
NPIPB15	-0.70431	6.73952	-3.94865	0.000247083	0.0129195	0.423885
TFRC	-0.995346	7.80286	-3.94301	0.00025155	0.0129764	0.407628
CBR1	0.742565	6.65983	3.94273	0.000251775	0.0129764	0.406816
TNKS	-1.01434	4.7023	-3.94242	0.000252019	0.0129764	0.405937
HLA-DMB	0.821229	10.0373	3.93865	0.000255056	0.0130499	0.395066
NPTX2	1.24954	7.7878	3.93812	0.000255481	0.0130499	0.393559
ADCYAP1R1	-0.927813	4.82276	-3.93633	0.000256938	0.0130723	0.388396
MCF2L	-1.06836	5.81412	-3.93134	0.000261038	0.0131704	0.374035
LOC100506282	-0.983418	4.14755	-3.92849	0.000263405	0.0131704	0.365848
KCNC2	-0.951932	3.71725	-3.92655	0.000265031	0.0131704	0.360265
SLC16A7	-0.861795	7.06214	-3.91719	0.000273004	0.0134097	0.333379
CAPG	1.04379	8.62448	3.91325	0.00027643	0.0134097	0.322069
FOXO4	-0.743467	5.34588	-3.91099	0.000278415	0.0134097	0.315579
CBR3	0.843433	8.58013	3.90978	0.000279476	0.0134097	0.312131
SSTR3	-0.665276	4.18935	-3.90576	0.000283055	0.0134097	0.300593
PVR	-0.661087	5.09873	-3.9036	0.000284993	0.0134097	0.294405
CTSH	0.796567	10.1463	3.903	0.000285535	0.0134097	0.292681
CXCL2	-1.48521	7.12381	-3.89066	0.000296882	0.0137413	0.257349
IRX5	1.0932	5.36112	3.8823	0.000304819	0.0140075	0.233435
MTHFD2	-0.737751	9.34264	-3.87897	0.000308035	0.0141047	0.223922
PIM1	-0.738766	8.11258	-3.86758	0.000319283	0.0141975	0.19142
MTSS1	-0.732408	5.62857	-3.8667	0.000320174	0.0141975	0.188895
ASTE1	0.610763	6.5676	3.86575	0.000321134	0.0141975	0.186182
ZNF668	0.894812	4.58761	3.86384	0.000323065	0.0142231	0.180751
NKX6-1	-0.809412	2.6579	-3.85488	0.000332294	0.0145054	0.155233
RNF122	-0.650024	6.99334	-3.85457	0.000332625	0.0145054	0.154329
OTUD4	-0.918009	5.23149	-3.85244	0.00033486	0.0145534	0.148263
LAMA5	-0.631648	7.06498	-3.85112	0.000336247	0.0145642	0.14452
RPL35A	-0.794036	6.33679	-3.8445	0.000343316	0.0148165	0.125673
DKFZP586I1420	-0.624246	8.70441	-3.84351	0.000344382	0.0148165	0.122867
FOSL2	-0.780522	6.56781	-3.84065	0.000347485	0.0148204	0.114741
RGS3	0.757307	7.99066	3.8403	0.000347871	0.0148204	0.113735
CRIP1	0.968206	9.76802	3.84024	0.000347939	0.0148204	0.113558
NPIPB3	-0.855922	8.5896	-3.83828	0.000350077	0.014842	0.108011
PNRC1	-0.82856	10.0817	-3.83766	0.000350763	0.014842	0.106239
PDGFC	0.623192	10.3609	3.82934	0.000360039	0.0151123	0.0826013
VEGFC	0.930246	8.73708	3.82826	0.00036126	0.0151123	0.079537
C6orf15	-0.901289	4.40006	-3.82772	0.000361866	0.0151123	0.0780195
VWA5A	0.644662	8.95186	3.82239	0.000367962	0.0152674	0.0628941
SLC29A3	0.773002	7.33988	3.81378	0.00037801	0.0153851	0.0385037
SPRY1	-0.726614	8.90188	-3.81156	0.000380642	0.0153851	0.0322229
PFKFB3	-0.901621	9.4321	-3.81076	0.000381598	0.0153851	0.0299531
CCDC33	-0.69456	5.48871	-3.80897	0.000383742	0.0153981	0.0248832
HBZ	-0.831127	1.76605	-3.80554	0.000387881	0.0153981	0.0151722
ZDHHC11	-0.797379	6.10623	-3.80368	0.000390138	0.0153981	0.00992086
IL10RA	0.67421	8.96355	3.80087	0.00039358	0.0153981	0.00197191
GTF2H2B	-0.858118	5.51438	-3.80068	0.000393809	0.0153981	0.00144603
RHCE	0.640359	5.13281	3.80058	0.00039393	0.0153981	0.00116812
DNALI1	0.789026	5.23958	3.79316	0.000403161	0.0156791	-0.019793
FANCF	0.936964	5.81789	3.79245	0.00040406	0.0156791	-0.0218073
TM4SF5	-0.861983	4.82883	-3.79187	0.000404789	0.0156791	-0.0234379
APEH	0.669168	7.00539	3.78667	0.000411408	0.0158875	-0.0381132
LRCH1	-1.03273	4.98066	-3.77534	0.000426205	0.0162958	-0.0700763
KRT19P2	-0.972139	3.20706	-3.77385	0.00042818	0.0162958	-0.0742573
AREG	-1.04396	3.83876	-3.77278	0.000429606	0.0162958	-0.0772659
TBC1D2B	-0.590412	6.47655	-3.77081	0.000432259	0.0163481	-0.0828337
COPZ2	0.609626	8.6164	3.76603	0.000438734	0.0165037	-0.0962791
RCN3	0.73619	8.31182	3.76493	0.000440235	0.0165037	-0.0993694
CCZ1B	-1.01876	5.54343	-3.7607	0.000446069	0.0165759	-0.111274
C4B	0.884581	9.58024	3.75978	0.000447334	0.0165759	-0.113833
TBX4	-0.705327	3.30652	-3.75851	0.000449116	0.016594	-0.117428
DUSP8	-0.75548	6.39755	-3.74863	0.000463111	0.0170491	-0.14517
KDM7A	-0.648394	8.36256	-3.7461	0.000466752	0.0170491	-0.152249
PRODH2	-0.759971	5.98509	-3.74505	0.000468278	0.0170562	-0.1552
ZNF611	-0.642242	8.06956	-3.74253	0.000471962	0.0171417	-0.162283
CES1P1	-1.3782	3.21183	-3.73733	0.000479625	0.0173219	-0.17684
PCOLCE	0.868678	10.8336	3.7346	0.00048371	0.0173886	-0.184505
FADS3	-0.587801	7.32337	-3.73428	0.000484185	0.0173886	-0.185393
DHX9	-0.94578	5.97622	-3.71906	0.000507548	0.0178948	-0.227971
TNFRSF11B	0.866625	6.27643	3.71874	0.000508049	0.0178948	-0.228862
ATF3	-1.13451	7.91606	-3.71655	0.000511501	0.017967	-0.234981
PRSS23	0.681086	9.80484	3.71562	0.00051297	0.0179693	-0.23757
NAA15	-0.67668	6.07679	-3.7116	0.000519383	0.0180252	-0.248795
TRIL	0.895534	7.3309	3.71061	0.000520982	0.0180252	-0.251571
ZFP36L1	-0.783841	6.88355	-3.70799	0.000525209	0.0180252	-0.258869
RPL23AP7	0.801651	6.29487	3.70782	0.000525485	0.0180252	-0.259344
PRAF2	0.609163	7.76754	3.7076	0.000525843	0.0180252	-0.259959
INSR	-0.5961	7.33064	-3.70278	0.000533735	0.0181032	-0.273412
SHC3	-0.651555	3.21816	-3.69634	0.00054444	0.0182077	-0.291344
CDC25C	-0.848974	3.8047	-3.69496	0.000546757	0.0182077	-0.295179
GFAP	-0.832701	2.94744	-3.69006	0.000555084	0.0183192	-0.308827
MAGED1	0.608358	10.673	3.68887	0.000557118	0.0183192	-0.312128
GRK1	-0.830854	4.53296	-3.68826	0.000558172	0.0183192	-0.313834
USP6	-0.617336	7.40035	-3.68222	0.000568657	0.0183679	-0.330634
NID2	1.10336	9.49427	3.68134	0.000570191	0.0183679	-0.333067
RTN1	0.76688	7.33871	3.67435	0.000582597	0.0186737	-0.352494
IGLL3P	1.20402	6.95071	3.67257	0.000585787	0.0186868	-0.357422
SORBS1	-0.783003	6.90868	-3.67169	0.00058738	0.0186868	-0.359873
WNT5B	1.2367	5.34785	3.66835	0.000593444	0.0188179	-0.369142
SYCP2	-0.907653	3.52631	-3.66762	0.000594765	0.0188179	-0.371148
DDIT4	-0.90432	10.0163	-3.667	0.000595902	0.0188179	-0.372872
CA4	-0.77258	5.3025	-3.66481	0.000599928	0.018841	-0.378948
SLC26A10	-0.932768	5.43895	-3.66341	0.000602511	0.018841	-0.382824
JCHAIN	2.14717	5.30659	3.65374	0.000620673	0.0192214	-0.409617
SLC12A3	-0.714854	4.58812	-3.65092	0.000626068	0.0193417	-0.417424
FLRT2	0.830587	7.33652	3.64641	0.00063478	0.0194237	-0.429889
SETD1A	-0.839428	5.24977	-3.62654	0.000674593	0.0203505	-0.484741
ADA2	0.993125	9.5859	3.6233	0.000681305	0.0205047	-0.493667
TYROBP	0.802883	10.1891	3.62216	0.000683667	0.0205276	-0.496786
TNFRSF10C	-0.885869	4.6386	-3.62135	0.000685366	0.0205305	-0.499022
CD177	-0.836231	5.62532	-3.61838	0.000691624	0.0206697	-0.507215
PCTP	0.710957	7.27878	3.61759	0.00069329	0.0206713	-0.509384
LIPC	1.30936	4.66431	3.61605	0.000696564	0.0207174	-0.51363
AKAP6	-0.705554	5.09623	-3.61534	0.000698066	0.0207174	-0.515572
BLNK	0.81588	7.43634	3.61072	0.000707973	0.0207453	-0.528272
DPYSL3	0.614296	8.29389	3.60845	0.000712901	0.0207472	-0.534522
SLC6A8	-0.709498	6.29941	-3.60811	0.000713636	0.0207472	-0.535452
ANGPTL2	0.732089	10.0402	3.60571	0.000718882	0.0208525	-0.542051
NUDT1	1.11414	5.16681	3.60426	0.000722072	0.0208977	-0.54604
JMJD6	-0.594522	6.52275	-3.60301	0.000724811	0.0209032	-0.549451
NFKBIE	0.60195	6.72666	3.60269	0.000725522	0.0209032	-0.550335
PRDM12	-0.957511	3.25699	-3.60077	0.000729788	0.020979	-0.555617
BGN	1.10117	10.2134	3.59999	0.000731511	0.0209814	-0.557742
SDC1	0.85147	6.16716	3.59792	0.000736144	0.0210404	-0.56343
ARHGEF38	-0.698951	5.59355	-3.59326	0.000746672	0.0212735	-0.576221
EPN1	-0.937491	5.88884	-3.59207	0.000749379	0.0212838	-0.579481
RYR2	0.915739	4.0275	3.59164	0.000750352	0.0212838	-0.580649
SSPN	0.647546	8.92109	3.5844	0.000767051	0.0216423	-0.600474
C1QTNF3	0.913666	7.89024	3.58421	0.000767504	0.0216423	-0.601005
TUBGCP2	-0.761657	5.96422	-3.58397	0.000768055	0.0216423	-0.601651
SNRK	-0.649326	7.581	-3.58119	0.000774585	0.0217141	-0.609276
ANOS1	1.07277	8.26058	3.57984	0.000777768	0.021725	-0.612969
GOLGA6L9	-0.774192	7.35189	-3.57754	0.000783222	0.0217693	-0.619261
FOXC2	-1.01726	5.37958	-3.57695	0.000784635	0.0217693	-0.620884
FAP	1.09808	8.84202	3.57661	0.000785428	0.0217693	-0.621794
ADGRF5	-0.664562	8.67001	-3.57631	0.000786146	0.0217693	-0.622616
MXRA5	1.11768	10.4903	3.5737	0.000792416	0.0218257	-0.629769
AIRE	-0.763837	3.91878	-3.57263	0.000794993	0.0218257	-0.632691
LYL1	0.82371	6.58678	3.56987	0.000801672	0.021962	-0.640223
ETS2	-0.64115	8.29555	-3.56693	0.000808858	0.0220752	-0.648257
MAN2B1	0.683785	9.07625	3.56349	0.000817333	0.0222069	-0.657639
CLIC3	1.11557	3.81503	3.56303	0.000818479	0.0222069	-0.6589
LRRC17	1.07739	8.12402	3.56271	0.00081927	0.0222069	-0.659769
IRS2	-0.718038	9.21965	-3.55548	0.000837414	0.0225198	-0.679485
RBM4B	0.587577	7.05547	3.55514	0.000838273	0.0225198	-0.680407
NFIL3	-1.15691	9.47591	-3.55462	0.000839597	0.0225198	-0.681827
ZNF552	0.608134	5.75615	3.54419	0.00086651	0.0230739	-0.710216
POMC	-0.760725	3.05931	-3.54365	0.000867933	0.0230739	-0.711692
NUDT11	0.920796	6.79495	3.53645	0.000887018	0.0234417	-0.731259
MTHFR	-0.698425	4.2344	-3.5353	0.000890111	0.0234417	-0.73439
IGHM	1.24899	5.03679	3.53368	0.000894472	0.0234417	-0.738785
FRMD4A	-0.694987	5.99005	-3.52486	0.000918615	0.0237121	-0.762737
THEM6	0.763683	5.27709	3.52465	0.000919189	0.0237121	-0.763299
SLC15A3	0.799144	7.98025	3.52274	0.000924484	0.0238008	-0.768463
ARNTL	-0.795241	5.95936	-3.52036	0.000931145	0.023881	-0.774918
CFI	0.79069	10.3426	3.51697	0.000940713	0.0239774	-0.784109
C14orf132	0.825831	9.39945	3.51584	0.000943929	0.0239774	-0.787178
ZNF721	-0.808121	9.17761	-3.51479	0.0009469	0.0239925	-0.790002
CDY1	-0.926442	3.86423	-3.51211	0.000954585	0.024066	-0.797268
PNPLA2	-0.702886	8.42942	-3.511	0.000957764	0.024066	-0.800257
ABLIM1	-0.709016	9.38712	-3.51051	0.000959185	0.024066	-0.80159
FBP1	0.908982	8.29379	3.5024	0.000982877	0.0244689	-0.82352
N4BP2L2-IT2	-0.84846	4.85246	-3.50175	0.000984811	0.0244695	-0.825286
DUSP1	-0.673314	9.92774	-3.49886	0.000993401	0.0245876	-0.83309
SLC22A18	0.803784	7.12812	3.49747	0.000997536	0.0246154	-0.836823
ORM1	-0.807702	2.87604	-3.4972	0.000998364	0.0246154	-0.837568
MPV17	0.73808	7.89112	3.49473	0.00100578	0.0246831	-0.844214
SHMT1	-0.606527	4.51106	-3.49437	0.00100688	0.0246831	-0.845202
PLBD1	0.607341	9.62978	3.49026	0.00101937	0.0248939	-0.856272
NME3	0.699127	7.17198	3.4891	0.00102293	0.0249335	-0.85941
ADCY7	0.599047	7.83304	3.48517	0.00103507	0.0251337	-0.870003
SFRP5	-0.894241	3.05473	-3.47558	0.00106525	0.025712	-0.895818
TBC1D19	0.933725	5.41669	3.47293	0.00107373	0.025819	-0.90294
FOXO3B	-1.11924	6.06452	-3.47119	0.00107934	0.025819	-0.907616
MEG3	-0.634805	5.66456	-3.46905	0.00108629	0.0258872	-0.913378
C3orf14	0.597513	7.86419	3.4684	0.00108839	0.0258892	-0.915117
GOLGA8A	-0.625445	7.83705	-3.46611	0.00109588	0.0259709	-0.921269
LAIR1	0.654235	8.12889	3.46428	0.00110189	0.026063	-0.926181
ZIC1	1.12583	8.56338	3.46369	0.00110383	0.026063	-0.927758
U2AF2	-0.694316	6.09521	-3.46195	0.0011096	0.0261511	-0.932442
SPDYE2	-0.738833	6.10694	-3.46098	0.00111282	0.0261788	-0.935039
RPL10	-0.783768	7.60358	-3.45802	0.00112271	0.0263149	-0.942984
MCM5	0.652212	6.55094	3.45652	0.00112775	0.0263654	-0.947001
SLC37A1	-0.774418	3.70507	-3.45365	0.00113744	0.0263654	-0.954682
STEAP1	0.795502	8.75404	3.45256	0.00114116	0.0263654	-0.957615
EDNRB	-0.796996	7.98122	-3.44584	0.00116426	0.026813	-0.975598
BCL2L1	-0.783139	5.87125	-3.44441	0.00116924	0.0268652	-0.979421
LAMA3	-1.03744	5.61782	-3.43235	0.00121201	0.0276076	-1.01166
MORN1	-0.646641	3.91455	-3.43227	0.00121232	0.0276076	-1.01188
RCVRN	-0.664359	3.78821	-3.43135	0.00121562	0.0276337	-1.01432
BRD4	-0.615539	8.24936	-3.42711	0.00123105	0.0277538	-1.02563
CCDC87	-0.899462	3.82189	-3.42633	0.00123394	0.0277538	-1.02774
PTGER4	0.695713	9.50242	3.42507	0.00123857	0.0277565	-1.0311
ZNF362	-0.765848	4.82004	-3.42019	0.00125667	0.0279598	-1.0441
HS6ST1	-0.676023	3.26822	-3.42007	0.0012571	0.0279598	-1.04441
ISLR	0.751616	9.63035	3.41145	0.0012897	0.0285583	-1.06736
CBLB	-0.604215	7.67163	-3.40368	0.00131977	0.0289644	-1.08802
KLF6	-0.817811	8.22396	-3.40321	0.0013216	0.0289644	-1.08926
COL8A2	0.638546	7.58984	3.40237	0.00132489	0.0289871	-1.09149
MXRA8	0.589745	10.1722	3.39885	0.00133878	0.0291313	-1.10083
NR5A2	-0.639364	5.15707	-3.39845	0.00134038	0.0291313	-1.1019
HIST2H2AA3	-0.597851	7.08675	-3.39678	0.00134702	0.029222	-1.10633
HIST1H3G	-0.773576	2.77649	-3.39482	0.00135488	0.0292932	-1.11154
HRH2	-0.914842	4.7199	-3.38908	0.00137809	0.0295954	-1.12676
DDX51	-0.992488	3.50465	-3.38599	0.00139073	0.0297673	-1.13494
HIST1H2BJ	-0.717427	1.7266	-3.38483	0.00139549	0.0298193	-1.138
PCDHB6	0.862425	5.65514	3.38251	0.00140509	0.0299744	-1.14413
CNTN2	-0.633434	3.4348	-3.38131	0.00141011	0.0300315	-1.14733
MT3	-0.752416	5.88992	-3.37802	0.00142387	0.0302148	-1.15602
HTR2B	1.48432	6.25921	3.37624	0.00143137	0.0302832	-1.16073
NR5A1	-1.12474	3.65343	-3.36985	0.0014586	0.0307072	-1.1776
THAP1	0.614501	6.68291	3.36896	0.00146244	0.0307144	-1.17996
LOC100129503	-0.900249	5.2349	-3.36629	0.00147402	0.0307473	-1.18702
PLEK2	0.917784	5.97192	3.36378	0.00148495	0.0309067	-1.19363
PRKCZ	1.08344	4.35137	3.3597	0.0015029	0.0312295	-1.20438
MYC	-0.866686	9.01536	-3.35734	0.00151338	0.0313966	-1.2106
FUCA1	0.697055	10.0392	3.35373	0.00152956	0.0315788	-1.22012
FLCN	-0.787696	5.3278	-3.34949	0.00154874	0.0317748	-1.23127
CORO1A	1.01758	6.51194	3.34683	0.00156089	0.0317748	-1.23826
AP4M1	0.740203	5.05216	3.34663	0.00156183	0.0317748	-1.2388
PDCD6	-0.595116	6.51868	-3.34619	0.00156383	0.0317748	-1.23994
MAPK8IP3	-0.743074	4.16639	-3.34387	0.00157453	0.0319416	-1.24604
SRPX2	-0.713989	4.21824	-3.33742	0.00160463	0.0322966	-1.26298
PTGDS	1.08996	10.0335	3.33055	0.00163731	0.0327437	-1.28101
PTGER4P2-CDK2AP2P2	-0.883422	4.07795	-3.33007	0.00163961	0.0327437	-1.28226
STC1	-1.04512	6.63791	-3.32897	0.00164491	0.0327984	-1.28515
ERV3-2	-0.898428	5.68218	-3.32685	0.00165518	0.0328642	-1.29071
FRRS1L	-0.878471	3.78991	-3.32617	0.00165846	0.0328642	-1.29248
SBNO2	-1.07399	5.79905	-3.3246	0.00166612	0.0328753	-1.2966
PLXNB1	-0.613568	4.04714	-3.32372	0.00167039	0.0328973	-1.29889
DPT	0.942679	10.0011	3.32217	0.00167801	0.0329428	-1.30296
DUOX1	-0.645857	4.40835	-3.32159	0.00168086	0.0329428	-1.30448
ADM	-0.812037	10.0485	-3.32116	0.00168298	0.0329428	-1.30561
LDLR	-1.1052	4.63315	-3.32043	0.00168655	0.0329623	-1.3075
COPE	0.633425	7.08954	3.31679	0.00170466	0.0331374	-1.31704
TIMP1	0.810395	11.9115	3.31649	0.00170613	0.0331374	-1.31781
GPR88	1.12941	6.62852	3.31343	0.00172149	0.0332141	-1.32582
B3GALT4	0.589685	6.18038	3.31269	0.00172522	0.0332141	-1.32776
GALNT3	-0.826679	4.25116	-3.30809	0.00174856	0.0335151	-1.33976
SLC27A6	1.05894	3.43777	3.30307	0.0017744	0.033863	-1.35287
KRTAP5-8	-0.60448	4.116	-3.29953	0.00179281	0.0341034	-1.36209
LY86	0.762499	8.82974	3.29765	0.00180267	0.0341894	-1.36699
DOCK2	0.725384	7.27952	3.2953	0.00181506	0.0343229	-1.37311
WASL	-0.735775	5.65702	-3.29272	0.00182874	0.0343643	-1.37982
PLGRKT	0.59442	7.37792	3.29255	0.00182969	0.0343643	-1.38028
AMN	-0.624705	5.7662	-3.29186	0.00183334	0.0343643	-1.38206
ZBTB16	-1.03471	8.66778	-3.28685	0.00186029	0.0347173	-1.39509
LPP	-0.784369	7.67962	-3.28381	0.00187686	0.034906	-1.40301
IL13	-0.846837	5.47877	-3.2835	0.00187857	0.034906	-1.40382
CCR5	0.912778	7.05231	3.2826	0.00188346	0.0349463	-1.40614
CCDC186	-0.674598	5.73035	-3.28154	0.0018893	0.0349852	-1.4089
ATP8B1	-0.816586	8.25186	-3.28023	0.0018965	0.0349852	-1.4123
NBL1	0.688665	10.3844	3.28013	0.00189707	0.0349852	-1.41257
PDE8B	-0.732293	5.72806	-3.27895	0.0019036	0.0349852	-1.41564
USP9Y	-1.65555	3.93327	-3.2789	0.00190387	0.0349852	-1.41576
HLA-DPB1	0.722867	10.9201	3.27826	0.00190738	0.0349852	-1.4174
KCNN4	0.951462	6.03259	3.27616	0.00191911	0.0350374	-1.42288
ARID5A	-0.873299	6.31215	-3.27547	0.00192292	0.0350374	-1.42465
FKBP11	0.644569	7.88132	3.27468	0.00192735	0.0350505	-1.4267
ARHGEF11	-0.621228	6.44944	-3.26724	0.00196947	0.0356144	-1.44599
EDN1	-0.869298	6.89615	-3.26529	0.00198063	0.0357658	-1.45104
HSF4	-0.645793	4.50418	-3.26431	0.00198631	0.0358178	-1.45359
DOCK6	-0.733423	5.14625	-3.26085	0.00200633	0.036128	-1.46254
GTPBP1	-0.661388	5.27827	-3.26	0.00201128	0.0361663	-1.46473
FOXD2	-0.936587	4.53882	-3.25532	0.00203873	0.0365574	-1.47683
NUMA1	-1.38471	4.76049	-3.25239	0.00205613	0.0367665	-1.4844
ZBED8	0.831503	5.76258	3.25171	0.00206016	0.0367873	-1.48615
TNFAIP3	-0.670086	8.68202	-3.24659	0.00209092	0.0369715	-1.49937
TTLL1	0.755866	5.92833	3.24608	0.00209404	0.0369715	-1.5007
FAM110D	-0.820558	6.03169	-3.24556	0.00209717	0.0369715	-1.50203
ST8SIA4	0.752182	6.093	3.24521	0.00209931	0.0369715	-1.50294
ARRB1	0.59641	7.61107	3.24205	0.00211861	0.0372091	-1.5111
THBS4	0.708224	12.35	3.23788	0.0021443	0.037408	-1.52184
ZMYM2	-0.790872	5.25754	-3.23739	0.00214732	0.037408	-1.5231
SLC2A10	0.610661	8.50715	3.23511	0.00216151	0.037408	-1.52897
PLIN2	-0.653079	9.07265	-3.23446	0.00216558	0.037408	-1.53064
NPFFR1	-0.646003	5.24865	-3.23442	0.00216585	0.037408	-1.53075
ADGRB3	0.719251	5.93123	3.23366	0.00217058	0.037408	-1.5327
ITPR3	-0.611206	6.7692	-3.23326	0.0021731	0.037408	-1.53373
GOLPH3L	0.71619	8.14974	3.2329	0.00217534	0.037408	-1.53465
GBAP1	0.920137	7.39668	3.23183	0.00218206	0.037408	-1.5374
ELOA-AS1	0.693114	5.53652	3.23088	0.00218805	0.0374381	-1.53984
LTC4S	1.13303	4.98052	3.23044	0.00219085	0.0374381	-1.54098
DAPK3	-0.701695	5.62693	-3.22964	0.00219589	0.0374381	-1.54303
LOC51145	-0.930248	3.96075	-3.22964	0.00219589	0.0374381	-1.54303
EDRF1	-0.894346	4.22407	-3.22394	0.00223232	0.037908	-1.55769
CDH11	0.654188	7.54529	3.22341	0.00223571	0.0379154	-1.55904
PIGA	-0.71971	6.94293	-3.21995	0.00225811	0.0381942	-1.56792
PPP1R15A	-0.690377	8.05252	-3.21837	0.00226842	0.0382677	-1.57198
NDUFA1	0.645702	10.4614	3.21756	0.00227374	0.0383069	-1.57407
HTR7	-0.811969	2.66347	-3.20921	0.00232901	0.0388906	-1.59546
CHAF1A	-0.612809	5.3784	-3.20912	0.00232961	0.0388906	-1.59569
TSKU	-0.64252	8.12408	-3.20536	0.00235499	0.0390504	-1.60534
ERCC6L	-0.891761	2.73445	-3.20409	0.00236355	0.0390504	-1.60857
CD2	0.819429	6.78403	3.20017	0.00239031	0.039391	-1.61859
SLC34A1	-0.640808	4.78695	-3.19898	0.00239852	0.0394756	-1.62164
ZNRF4	-0.83674	4.70302	-3.19747	0.00240896	0.0394769	-1.62551
UBE2O	-0.985276	4.55996	-3.19737	0.00240965	0.0394769	-1.62576
MAGI1	-0.736916	5.52696	-3.18998	0.00246131	0.0398943	-1.64464
ADCY1	-0.635251	4.66395	-3.18717	0.0024812	0.0401153	-1.6518
ZFAND5	-0.629337	8.90203	-3.18506	0.00249621	0.0403072	-1.65717
HLA-DPA1	0.772263	10.4377	3.18413	0.0025029	0.0403644	-1.65955
EML1	0.60753	9.05155	3.18278	0.00251258	0.0404696	-1.66299
TMEM51	0.866269	7.08592	3.182	0.00251821	0.0404766	-1.66497
PI3	-0.676427	4.46586	-3.18184	0.00251933	0.0404766	-1.66537
MKNK2	-0.603292	10.3763	-3.18014	0.00253163	0.0405988	-1.6697
TREM2	1.19811	7.32093	3.17904	0.0025396	0.0405988	-1.6725
SLC5A3	0.768192	8.76834	3.17521	0.0025676	0.040864	-1.68225
TAOK1	-0.757484	7.5166	-3.17508	0.00256855	0.040864	-1.68258
LSM14B	-0.812617	4.85902	-3.17496	0.00256942	0.040864	-1.68288
SLC2A3	-1.2128	7.34028	-3.17427	0.00257454	0.040864	-1.68465
TMEM187	0.622793	6.76203	3.17351	0.00258012	0.0408897	-1.68658
SLC39A4	0.667838	5.84578	3.17126	0.00259679	0.0411029	-1.6923
IL11RA	0.739459	7.34788	3.16783	0.00262233	0.0413541	-1.70101
LOC101928278	-1.11966	3.87017	-3.16695	0.00262895	0.0413814	-1.70325
ATN1	-0.602946	6.4589	-3.16674	0.00263051	0.0413814	-1.70378
CALML4	0.613635	5.86226	3.16457	0.00264687	0.0415367	-1.70929
NID1	-0.757809	7.24877	-3.16352	0.00265483	0.041562	-1.71196
HSD3B2	-0.801229	3.90482	-3.15854	0.0026928	0.0420004	-1.72458
SRRT	-0.635754	5.85534	-3.15704	0.00270439	0.0420444	-1.7284
NDC80	0.985998	4.7836	3.15646	0.00270881	0.0420444	-1.72985
ACTL7A	-0.756534	3.10399	-3.15635	0.0027097	0.0420444	-1.73014
ALOX15B	-0.598731	5.54627	-3.15631	0.00270999	0.0420444	-1.73024
ACACB	-0.891985	7.73734	-3.15552	0.00271611	0.0420444	-1.73224
ZFP36	-0.809009	10.4314	-3.15337	0.00273283	0.0421631	-1.7377
ZFP36L2	-0.728804	7.66018	-3.15072	0.00275355	0.0423809	-1.74441
SLC2A14	-0.769871	7.60988	-3.14884	0.00276834	0.0424802	-1.74917
BAG3	-0.66917	9.68305	-3.14863	0.00276995	0.0424802	-1.74968
FLT3LG	0.617836	3.99004	3.14615	0.00278956	0.0426281	-1.75595
KLK8	-0.769542	5.46795	-3.13948	0.00284306	0.0429908	-1.77283
SEC31B	-0.800496	4.87706	-3.13942	0.00284348	0.0429908	-1.77296
COQ4	0.647837	6.43164	3.1361	0.00287046	0.0432458	-1.78135
CNTFR	-0.657553	6.05573	-3.13547	0.00287559	0.0432722	-1.78293
RITA1	0.593109	5.57547	3.13483	0.00288086	0.0432975	-1.78456
THY1	0.892162	8.44971	3.13444	0.00288402	0.0432975	-1.78553
PELI2	-0.674833	7.23553	-3.13117	0.00291098	0.0436	-1.79379
LOX	0.693963	6.98235	3.13041	0.00291719	0.0436421	-1.79568
NR4A3	-0.925356	5.52713	-3.12889	0.00292988	0.0437299	-1.79954
FMO2	-0.739729	8.56364	-3.12615	0.00295269	0.0438717	-1.80642
RRAS	0.688069	8.25457	3.1255	0.00295817	0.0438966	-1.80807
BSN	-0.61495	3.76512	-3.12347	0.00297525	0.0440802	-1.81318
FKBP10	0.719127	7.13053	3.12206	0.00298712	0.0441728	-1.81671
P3H3	0.877751	5.79858	3.11859	0.00301665	0.0445096	-1.82544
LST1	0.732877	6.95187	3.11507	0.00304692	0.0448478	-1.83431
GPR137B	0.640844	9.00364	3.11428	0.00305375	0.0448478	-1.83629
NAMPT	-1.00244	9.14292	-3.11085	0.00308348	0.045181	-1.84489
ASAP1-IT1	-1.05421	6.08355	-3.10937	0.00309646	0.0452325	-1.84861
IGKC	1.09197	5.53562	3.10812	0.00310738	0.0453083	-1.85174
ID3	0.617563	9.09766	3.10784	0.00310984	0.0453083	-1.85244
SLC13A3	-0.680342	4.22502	-3.10701	0.00311719	0.0453638	-1.85453
PRKAB2	-0.655963	6.44335	-3.10579	0.00312792	0.0454683	-1.85758
ADH1A	-0.720444	5.31695	-3.10051	0.00317498	0.0457712	-1.87083
RPA4	-0.724131	5.45203	-3.10025	0.00317732	0.0457712	-1.87148
LY6E	0.713331	7.40162	3.09781	0.00319924	0.0459285	-1.87758
HEMK1	0.703306	6.12738	3.09638	0.00321223	0.0459285	-1.88117
KRT5	-1.03753	4.06138	-3.08983	0.00327205	0.0465309	-1.89753
TNFSF13	0.780625	8.94128	3.08967	0.0032736	0.0465309	-1.89795
OVOL3	-0.66266	2.73677	-3.08612	0.00330645	0.0469457	-1.9068
DAB2	0.586926	10.8283	3.08329	0.00333297	0.0472177	-1.91388
ATG16L1	-0.783864	4.66089	-3.07146	0.00344569	0.0484049	-1.94335
YJU2	0.738268	5.96128	3.07064	0.00345362	0.0484049	-1.94538
BCL7C	0.603444	6.86909	3.06822	0.00347718	0.0484049	-1.95141
HIPK3	-0.598453	5.27746	-3.06764	0.00348293	0.0484323	-1.95287
PDK4	-1.24404	6.6957	-3.06692	0.00348993	0.0484772	-1.95465
ICAM4	-0.832719	4.32717	-3.06054	0.00355297	0.0489783	-1.9705
CABP1	-0.604176	2.84795	-3.05873	0.00357104	0.0490375	-1.97499
SNCB	-0.679641	3.74904	-3.058	0.00357836	0.0490375	-1.9768
MAGEC2	-0.64425	4.6015	-3.05784	0.00358	0.0490375	-1.97721
GRIA1	-0.730017	3.89151	-3.05437	0.00361501	0.0493021	-1.98583
SUSD5	0.771999	6.88018	3.05402	0.00361854	0.0493021	-1.98669
KLF15	-0.883048	6.2298	-3.05297	0.00362915	0.0493579	-1.98928
KMO	0.618371	5.86015	3.04719	0.00368836	0.0497773	-2.0036
TDO2	0.854574	5.96629	3.03884	0.00377552	0.0506106	-2.02427
CXADR	1.15521	6.31863	3.03878	0.00377614	0.0506106	-2.02441
PSG7	-0.895012	4.65328	-3.03863	0.00377774	0.0506106	-2.02479
BANK1	0.626991	6.28627	3.03789	0.00378547	0.0506613	-2.0266
LAMA2	-0.859654	7.51199	-3.03542	0.00381171	0.0508628	-2.03271
PHACTR1	-0.812291	4.79392	-3.03298	0.00383779	0.0510948	-2.03874
FLRT3	-0.749709	5.34366	-3.03217	0.00384651	0.0511578	-2.04074
NLGN4X	0.856125	6.11263	3.03021	0.0038676	0.0512955	-2.04558
PC	0.808613	6.17811	3.02798	0.0038917	0.051492	-2.05107
ARTN	-0.663581	3.8841	-3.02015	0.00397751	0.0519942	-2.07035
SLC6A20	-0.651231	3.06382	-3.01747	0.00400731	0.0519942	-2.07695
FGF21	-0.728204	4.68011	-3.01254	0.00406266	0.0521624	-2.08907
ADAM10	0.593921	7.07601	3.00981	0.00409359	0.0524038	-2.09577
GUCA1B	-0.599794	5.09968	-3.00851	0.00410842	0.052478	-2.09897
PLEKHH3	-0.692209	2.5969	-3.00786	0.00411578	0.052478	-2.10055
FDXR	0.781775	4.3641	3.00614	0.00413554	0.0525488	-2.10478
TRAF3IP3	0.730503	4.6811	3.00465	0.00415271	0.0526546	-2.10844
TTLL5	-0.715158	5.15779	-3.00371	0.0041635	0.0526546	-2.11073
PART1	0.96199	4.85523	3.00328	0.00416851	0.0526546	-2.11179
SH3BGRL3	0.65703	9.47732	3.00258	0.00417664	0.0527054	-2.11352
LGALSL	-0.747877	6.1426	-3.00117	0.00419303	0.0527875	-2.11698
DAB1	-0.749947	3.57368	-3.0006	0.00419961	0.0527875	-2.11836
C17orf80	0.709091	4.26132	2.99987	0.00420815	0.0527913	-2.12015
THBS3	0.663004	8.80176	2.99848	0.0042244	0.0529433	-2.12356
ZNF671	0.779496	5.47835	2.99658	0.00424677	0.0530681	-2.12822
PIN1	0.839386	6.15455	2.99436	0.00427292	0.053185	-2.13364
TTC39A	-0.805765	3.60384	-2.99309	0.00428801	0.0532203	-2.13675
NKG7	1.12586	3.30963	2.99192	0.00430193	0.0533414	-2.13961
ZNF160	-0.656539	7.30836	-2.98987	0.00432645	0.0534762	-2.14463
ALAS2	-0.670871	3.01376	-2.98822	0.00434625	0.0535286	-2.14866
CDK5R1	-0.620104	3.73852	-2.98695	0.00436158	0.0535523	-2.15177
ANXA13	-0.762844	3.57275	-2.9865	0.00436699	0.0535523	-2.15287
RNF186	-0.804552	4.77653	-2.98633	0.00436906	0.0535523	-2.15328
MTUS2	1.33102	6.33672	2.98571	0.00437652	0.0535925	-2.15479
GRIN2D	-0.790335	3.867	-2.98517	0.00438312	0.0536221	-2.15612
XIST	1.75009	8.25663	2.98207	0.00442081	0.0538776	-2.16368
KMT2B	-0.754859	2.9718	-2.98049	0.00444016	0.0539596	-2.16753
VAV1	0.658693	6.74851	2.97649	0.00448946	0.0543013	-2.17727
ALPG	-0.630096	4.5818	-2.97597	0.00449595	0.0543092	-2.17855
HSPB6	-0.699964	7.2162	-2.97555	0.00450126	0.0543092	-2.17959
PDE6B	0.732127	3.63596	2.97353	0.0045264	0.0544911	-2.1845
PLD3	0.615651	9.19752	2.9702	0.00456822	0.0547394	-2.19261
WNT7B	-0.683699	4.03384	-2.96552	0.00462757	0.0552272	-2.20399
TSPAN2	0.784763	4.23304	2.96528	0.00463062	0.0552272	-2.20458
CLEC4A	0.683748	6.92557	2.96469	0.0046381	0.0552649	-2.206
PCDHB12	0.696034	5.26733	2.96321	0.00465701	0.0553418	-2.20959
NLGN4Y	-1.33155	4.14213	-2.96275	0.00466293	0.0553418	-2.21071
SPTBN1	-0.618542	5.95808	-2.96238	0.00466768	0.0553418	-2.2116
NOS2	-0.680257	4.865	-2.96217	0.00467045	0.0553418	-2.21213
HK3	1.12401	6.07911	2.95304	0.00478935	0.0563342	-2.23429
ATXN2L	-0.787329	5.01069	-2.95212	0.00480142	0.0563873	-2.2365
OTUB2	-0.633405	3.50063	-2.94645	0.00487689	0.0571019	-2.25025
IL9	-0.896414	2.98417	-2.94485	0.00489837	0.0572858	-2.25412
ADPRH	-0.626926	4.62399	-2.94423	0.00490671	0.0572858	-2.25562
MYF5	-1.12233	3.44374	-2.94365	0.00491444	0.0572858	-2.257
PAGR1	0.655217	6.03985	2.94252	0.00492981	0.0572858	-2.25975
NLRP1	-0.590603	5.65416	-2.93762	0.00499649	0.057794	-2.27159
THBS1	-0.950739	6.1917	-2.93697	0.00500539	0.057794	-2.27315
IL18	0.618514	5.83278	2.93505	0.00503178	0.0580148	-2.27779
TMEM259	-0.684135	5.45374	-2.93352	0.00505297	0.0580505	-2.28149
OLFML1	0.64543	8.941	2.93352	0.00505298	0.0580505	-2.28149
RPS4Y1	-2.17284	7.53216	-2.93304	0.00505957	0.0580741	-2.28264
ESPN	-0.64772	4.03827	-2.92982	0.00510445	0.0582015	-2.29041
GRAP2	-0.708017	2.6152	-2.92707	0.00514305	0.0584077	-2.29704
DDX3Y	-1.63355	5.55789	-2.92638	0.0051528	0.0584077	-2.29871
GGTLC2	-0.755863	4.76913	-2.92125	0.00522553	0.0588722	-2.31104
SYT17	0.780805	6.05398	2.91975	0.00524706	0.0590628	-2.31466
GALR1	-0.722188	1.33881	-2.9161	0.00529954	0.0594968	-2.32342
DGCR5	-0.82934	4.50335	-2.91311	0.00534303	0.0596196	-2.33061
SOGA1	-0.626676	5.80411	-2.91276	0.00534812	0.0596245	-2.33144
PGGHG	-0.627997	5.8071	-2.91021	0.00538551	0.0597002	-2.33757
GRK2	-0.852772	5.75477	-2.90989	0.00539018	0.0597002	-2.33834
RERE	-0.62209	5.24466	-2.90858	0.00540957	0.0597002	-2.34149
ANPEP	-0.772193	7.13885	-2.90663	0.00543835	0.0598438	-2.34616
CEBPD	-0.603368	10.1524	-2.90575	0.00545142	0.0598438	-2.34827
GUCA1A	0.877048	5.1056	2.90463	0.00546807	0.0599177	-2.35095
HIST1H4B	-0.726841	3.27437	-2.90367	0.00548235	0.0599738	-2.35325
CCDC69	-0.71203	7.10442	-2.90296	0.00549307	0.0600398	-2.35496
ZNF821	0.670431	4.71733	2.90153	0.00551442	0.0601773	-2.35837
NCOR2	-0.713287	4.624	-2.89877	0.005556	0.0604236	-2.36498
LOXL2	-0.759769	4.39484	-2.8975	0.00557526	0.0604427	-2.36802
LOC647070	-0.648301	6.64745	-2.89743	0.00557643	0.0604427	-2.3682
DCHS2	-0.610573	3.20196	-2.89738	0.00557707	0.0604427	-2.3683
HAND1	-0.718789	5.37563	-2.89535	0.00560799	0.0606751	-2.37316
KRT1	-0.648526	5.30207	-2.89201	0.00565924	0.0609456	-2.38116
SNAI1	-0.820985	5.96367	-2.8891	0.00570413	0.0612501	-2.3881
DOCK10	0.769025	5.42225	2.88766	0.00572642	0.0613429	-2.39153
NFAT5	-0.597357	6.82282	-2.88008	0.00584559	0.0622098	-2.40962
SLC28A2	-0.648369	4.74933	-2.87999	0.00584687	0.0622098	-2.40981
C1QA	0.783385	10.2282	2.87294	0.00595982	0.0630706	-2.42661
MAG	-0.635483	3.43918	-2.86414	0.00610334	0.0643573	-2.4475
ADRB3	-0.615901	3.51553	-2.86411	0.00610393	0.0643573	-2.44758
LINC00597	-1.02647	5.096	-2.86314	0.00611997	0.0643698	-2.44989
FSCN2	-0.795088	1.8892	-2.86268	0.00612753	0.0643698	-2.45097
C1QB	0.670296	10.7213	2.86222	0.00613523	0.0643698	-2.45207
AQP8	-0.838563	4.51445	-2.86036	0.00616617	0.064583	-2.45649
ILRUN	-0.715906	6.42096	-2.86014	0.00616974	0.064583	-2.45699
DHX34	-0.777272	3.47392	-2.85912	0.00618679	0.0646482	-2.45942
CYP11B2	-0.641372	3.62253	-2.85564	0.00624513	0.0650966	-2.46765
ADRA2A	-0.763183	7.52454	-2.85463	0.00626225	0.065222	-2.47005
IRX4	0.844917	3.37049	2.85386	0.00627521	0.065251	-2.47186
CHD5	-0.616471	4.13668	-2.85125	0.00631958	0.0654322	-2.47804
GPR132	-0.660569	3.2161	-2.85124	0.00631979	0.0654322	-2.47807
GAS8-AS1	0.737217	4.02573	2.84303	0.00646116	0.0663615	-2.49747
MAOA	-0.859963	7.58471	-2.84282	0.00646482	0.0663615	-2.49797
ELOVL4	0.870963	5.13446	2.84184	0.00648199	0.0664845	-2.50029
SND1-IT1	-0.995319	5.39127	-2.83918	0.00652855	0.0668017	-2.50656
KBTBD11	0.908972	4.81278	2.83396	0.00662075	0.0675833	-2.51885
VCAN	0.683523	10.1759	2.83256	0.00664569	0.0677839	-2.52215
KCNK3	-0.765621	6.38478	-2.83124	0.00666932	0.0679169	-2.52526
LTBP2	0.621152	9.95994	2.83064	0.00668012	0.0679729	-2.52668
CD52	0.88291	6.33306	2.83006	0.00669048	0.0680243	-2.52803
CSN1S1	2.07706	8.16352	2.82936	0.00670309	0.0680985	-2.52968
TRHR	-0.979716	2.5844	-2.82872	0.00671461	0.0681615	-2.53119
DNMT3A	0.618142	5.24359	2.82673	0.00675058	0.0683642	-2.53587
C7orf69	-0.649738	2.97565	-2.82469	0.00678763	0.0685534	-2.54066
AMPH	-0.587773	6.77085	-2.82423	0.00679603	0.0685538	-2.54174
CNR1	-0.675867	4.62218	-2.82336	0.00681203	0.0685624	-2.5438
ASGR2	-0.690756	3.95873	-2.82331	0.00681293	0.0685624	-2.54392
ADGRL4	-0.612821	8.53769	-2.81827	0.00690547	0.0691991	-2.55573
UGT2B4	1.10762	0.911084	2.81786	0.00691322	0.0691991	-2.55671
DSCR4	-0.598437	3.28752	-2.81785	0.00691332	0.0691991	-2.55673
CRABP2	0.621549	6.7708	2.81519	0.00696285	0.0694355	-2.56298
EBLN2	-0.992186	5.32466	-2.81385	0.00698783	0.0695582	-2.56611
SH3D21	-0.586093	5.24555	-2.81347	0.00699499	0.0695755	-2.56701
GJA8	-0.7277	3.74781	-2.81307	0.00700234	0.0695946	-2.56793
SCNN1G	-0.664053	4.73299	-2.80478	0.00715932	0.0703993	-2.58733
SDS	0.793944	6.19769	2.80117	0.00722886	0.0706554	-2.59578
HPGDS	0.68506	8.60557	2.79991	0.00725321	0.0707712	-2.59872
PPARGC1A	-0.951218	5.26253	-2.79385	0.00737129	0.0714881	-2.61285
CDC20	0.859922	4.46608	2.79136	0.00742039	0.0716529	-2.61865
AKAP9	-0.841431	5.7757	-2.79015	0.00744444	0.0717278	-2.62148
KDM5D	-1.74439	5.62093	-2.79005	0.00744636	0.0717278	-2.6217
NR4A1	-0.6391	6.31123	-2.78468	0.00755371	0.0724896	-2.63422
IGLJ3	0.763646	5.0732	2.78251	0.00759731	0.072799	-2.63925
TSC22D3	-0.609695	8.6221	-2.78172	0.00761339	0.0728685	-2.64109
LILRP2	-0.674306	4.68477	-2.77923	0.00766391	0.0730421	-2.64687
NCF1	0.787169	7.21222	2.77263	0.00779962	0.0739091	-2.6622
ST14	0.827436	4.0309	2.77188	0.00781506	0.0740007	-2.66393
HMBOX1	-0.6356	7.95118	-2.76954	0.00786388	0.0742504	-2.66937
BPESC1	0.773719	1.07412	2.7695	0.0078646	0.0742504	-2.66945
ZBTB7C	-0.876472	3.33544	-2.76889	0.00787726	0.0742606	-2.67085
GAL3ST4	0.721295	8.58751	2.76742	0.00790814	0.0743876	-2.67427
CTDP1	-0.64652	5.68123	-2.76241	0.00801386	0.0749961	-2.68586
TNFRSF10B	-0.760198	5.48857	-2.7553	0.00816616	0.0758683	-2.70229
ZNF804A	0.787059	4.81625	2.75394	0.0081956	0.0759798	-2.70543
YKT6	0.723854	5.9311	2.75266	0.00822341	0.0761244	-2.70839
TJP2	-0.642013	6.48883	-2.75101	0.00825924	0.0763458	-2.71218
POU5F1B	-0.843998	5.73551	-2.74955	0.00829134	0.0765874	-2.71557
TBKBP1	-0.69771	4.55423	-2.74829	0.00831889	0.07659	-2.71846
UTY	-0.686011	4.85624	-2.74441	0.00840461	0.0768037	-2.7274
SYNGR3	0.990401	4.28015	2.74289	0.00843838	0.076893	-2.7309
LRP12	0.645349	5.25055	2.73862	0.0085339	0.0774881	-2.74071
KIAA0754	-1.03984	4.26365	-2.73774	0.00855377	0.0775112	-2.74274
SLC16A4	0.83849	6.88742	2.73766	0.00855563	0.0775112	-2.74293
CDK5	0.902527	5.30847	2.73536	0.00860745	0.0777604	-2.74819
SERPINB5	-0.8947	2.44736	-2.73488	0.00861847	0.0777604	-2.74931
TRA2A	-0.706206	7.13486	-2.73426	0.00863257	0.0778327	-2.75073
EPS8L3	-0.709077	4.97244	-2.73264	0.00866943	0.0781102	-2.75444
TRPM6	-0.690649	4.13573	-2.73069	0.00871405	0.0783865	-2.75892
HTR4	-0.606325	4.57874	-2.73037	0.00872152	0.0783865	-2.75966
EIF1AY	-1.70414	4.23337	-2.7292	0.00874825	0.0784894	-2.76233
APOE	0.708755	9.9872	2.72869	0.00876011	0.0785408	-2.76351
LINC00342	-0.778639	5.28196	-2.72833	0.00876839	0.0785601	-2.76433
NEUROD6	-0.634651	4.92316	-2.72017	0.00895841	0.0798164	-2.78301
NMUR1	-0.632011	2.20949	-2.7188	0.00899083	0.0798737	-2.78615
C17orf75	0.926295	3.97143	2.71858	0.00899599	0.0798737	-2.78665
CAMK2N1	-0.585185	7.59322	-2.71685	0.00903689	0.0799784	-2.7906
MMP1	2.08018	7.80088	2.71568	0.00906478	0.079986	-2.79328
PRKG2	-0.722234	5.3632	-2.71444	0.00909418	0.0801902	-2.7961
LOC441259	-0.652285	4.44834	-2.71418	0.00910044	0.0801902	-2.7967
VIP	-0.97907	3.28005	-2.71041	0.00919086	0.0807625	-2.80531
KIR3DL1	-0.963045	4.10011	-2.70768	0.00925684	0.0810713	-2.81153
NFKB2	-0.678776	4.83333	-2.70538	0.00931268	0.0812686	-2.81677
RNF19A	-0.725291	6.25721	-2.70065	0.00942867	0.0820661	-2.82753
OR7A17	-0.892632	4.29695	-2.69932	0.00946163	0.0822424	-2.83057
RRP12	-0.752978	4.46964	-2.69778	0.00949983	0.0823151	-2.83407
FOXH1	-0.75443	4.33017	-2.69461	0.00957871	0.0826994	-2.84126
STMN1	0.633612	6.47963	2.69271	0.00962649	0.083056	-2.84559
GPR157	-0.593671	5.86471	-2.69048	0.00968249	0.0833708	-2.85063
IL3RA	-0.938369	4.96714	-2.68994	0.00969622	0.0833771	-2.85187
MAPK4	-0.678771	3.57098	-2.68916	0.00971611	0.0833826	-2.85365
FXR2	-0.62732	5.10433	-2.68915	0.00971637	0.0833826	-2.85367
TPSB2	0.748503	8.42353	2.68823	0.00973951	0.0834136	-2.85574
GDF15	-0.858056	5.19394	-2.68609	0.00979403	0.0837687	-2.86059
PPFIA2	-0.628854	5.07485	-2.68066	0.00993372	0.0847551	-2.8729
N6AMT1	0.737483	3.89652	2.67955	0.00996233	0.0847551	-2.87539
C19orf57	-0.865069	4.45334	-2.67824	0.00999654	0.0849341	-2.87837
EFNA4	0.758141	5.24683	2.67618	0.0100502	0.0852849	-2.88302
PLG	-0.696288	3.57537	-2.67415	0.0101035	0.085503	-2.88762
EMC9	0.79664	5.66366	2.67386	0.010111	0.0855096	-2.88826
SPP1	1.13405	8.6619	2.67227	0.010153	0.0857249	-2.89186
GCHFR	0.774639	7.38428	2.67189	0.010163	0.0857249	-2.89272
PEX5L	-0.608622	2.8047	-2.67084	0.0101907	0.08574	-2.89508
COL5A1	0.778977	8.69182	2.6708	0.0101917	0.08574	-2.89516
SAC3D1	0.902008	5.95309	2.66861	0.0102499	0.0860582	-2.90011
TRIM46	-0.661386	3.5351	-2.6685	0.010253	0.0860582	-2.90037
MUC3B	-0.653417	4.7662	-2.66837	0.0102564	0.0860582	-2.90066
TRBC1	0.717393	6.69839	2.6642	0.0103681	0.0864032	-2.91006
SPON1	0.903578	7.01744	2.66238	0.0104171	0.0867255	-2.91415
C2	0.631227	8.65395	2.66129	0.0104467	0.0869158	-2.91662
TNFRSF11A	0.68199	5.99454	2.65828	0.0105284	0.0872559	-2.92338
BTBD9	-0.692462	4.92571	-2.65722	0.0105575	0.0873345	-2.92577
LRMP	0.621739	6.01817	2.65494	0.0106199	0.0874574	-2.93088
CCL20	-1.44813	3.57845	-2.65415	0.0106416	0.0875708	-2.93265
PTPN22	0.766983	5.32181	2.65387	0.0106494	0.0875769	-2.93329
SEMA3F	-0.737194	4.62111	-2.64917	0.0107798	0.0884244	-2.94384
ANKRD11	-0.683699	6.73827	-2.64006	0.0110364	0.0897258	-2.96424
PCDH12	0.628204	6.65376	2.63977	0.0110448	0.0897373	-2.9649
CA5A	-0.677755	4.72216	-2.63945	0.0110538	0.0897538	-2.96561
KLF4	-0.651395	11.1408	-2.63726	0.0111165	0.0900843	-2.9705
KRT31	-0.682594	4.19652	-2.63674	0.0111314	0.0900982	-2.97166
GABRE	-0.690689	5.7595	-2.63481	0.0111871	0.0903214	-2.97599
SERPINA7	-0.94556	4.05349	-2.63444	0.0111978	0.0903308	-2.97682
ARHGAP22	0.624072	6.25411	2.63428	0.0112024	0.0903308	-2.97717
HLA-DQB1	0.82744	8.65108	2.6339	0.0112134	0.0903453	-2.97802
RAPGEF1	-0.68358	4.67284	-2.63256	0.011252	0.0904109	-2.981
KCNQ4	-0.82445	4.41514	-2.63223	0.0112617	0.0904109	-2.98175
KCNJ13	-0.76223	2.3334	-2.63101	0.0112971	0.0906381	-2.98446
TDGF1	-0.878943	4.73227	-2.62717	0.0114093	0.091196	-2.99302
FAM204A	0.65293	5.11204	2.62319	0.0115268	0.0917059	-3.0019
NACA4P	-0.586506	10.5765	-2.62311	0.0115293	0.0917059	-3.00209
SUGCT	-0.760088	3.98485	-2.62298	0.0115331	0.0917059	-3.00237
KCNQ1DN	-0.72803	3.65699	-2.61949	0.0116371	0.0920418	-3.01014
CYTH3	-0.719407	3.36291	-2.61563	0.0117531	0.0927319	-3.01873
IL1RL2	-0.881454	3.89341	-2.60888	0.0119584	0.0941181	-3.0337
DEPP1	-0.64057	9.0129	-2.60185	0.0121756	0.0951266	-3.04927
NPL	0.616574	7.97487	2.59952	0.0122485	0.0953479	-3.05443
DLGAP5	0.921646	4.48918	2.59862	0.0122766	0.0955086	-3.05641
BIN3-IT1	-0.740101	5.62629	-2.59709	0.0123248	0.0956514	-3.0598
MAPRE2	0.590845	8.23994	2.59654	0.0123421	0.0956955	-3.06101
HIST1H1E	-0.857618	2.72117	-2.59616	0.0123542	0.0957057	-3.06186
MN1	0.654565	8.24246	2.59386	0.0124269	0.0960951	-3.06693
MAGEA11	-0.823176	1.93196	-2.58494	0.0127132	0.0976948	-3.08661
IFIT1	0.651632	8.41963	2.58419	0.0127374	0.0976948	-3.08825
GPR18	0.960545	4.2481	2.58378	0.0127509	0.0976948	-3.08917
OSGEPL1	0.708618	6.33359	2.57963	0.0128863	0.0984598	-3.09829
NPR3	0.636007	6.09808	2.57467	0.0130502	0.0989457	-3.1092
OR5I1	-0.664866	5.02621	-2.57366	0.0130837	0.0990824	-3.11141
CYP2W1	-0.669616	4.54576	-2.57164	0.0131512	0.0993213	-3.11585
KCND1	0.719318	4.01256	2.57155	0.013154	0.0993213	-3.11603
KCNK2	0.887802	5.25955	2.56822	0.0132659	0.0998137	-3.12334
CETN1	-0.724115	5.78962	-2.56688	0.0133111	0.100036	-3.12628
WFDC1	0.868198	5.80108	2.56606	0.0133389	0.100187	-3.12808
GBA3	0.617533	4.37922	2.56277	0.0134507	0.100731	-3.13527
ADH1B	-1.69835	7.75557	-2.56189	0.0134807	0.10089	-3.13719
SEZ6L2	0.629218	4.87021	2.56123	0.0135034	0.10089	-3.13864
GPR137	-0.65437	5.01018	-2.55862	0.013593	0.101441	-3.14435
THEG	-0.726548	4.34464	-2.55801	0.0136143	0.101486	-3.1457
PRKY	-0.788729	5.20893	-2.55799	0.0136149	0.101486	-3.14573
NDRG2	-0.621054	6.89188	-2.55664	0.0136614	0.101597	-3.14867
CHRM3	-0.704961	4.82952	-2.55509	0.0137153	0.101751	-3.15206
CYP27A1	0.730081	6.97482	2.55353	0.0137694	0.101751	-3.15546
APOB	-0.659205	5.94731	-2.5515	0.0138405	0.102041	-3.1599
MYOG	-0.597163	4.07375	-2.54872	0.0139382	0.102466	-3.16596
SLC39A14	-0.609622	9.11031	-2.54765	0.0139758	0.10262	-3.16828
LAG3	0.876791	4.89391	2.54504	0.0140686	0.102894	-3.17398
CXCL3	-1.38454	5.65746	-2.54395	0.0141073	0.103029	-3.17635
SOD2	-0.620592	8.21036	-2.54357	0.0141207	0.10304	-3.17717
SHISAL1	0.748892	6.60686	2.54258	0.014156	0.103082	-3.17932
GPC5	0.978188	5.53509	2.54194	0.0141791	0.103082	-3.18072
PTHLH	0.723031	5.39147	2.5407	0.0142237	0.103263	-3.18342
RNFT2	0.68616	3.91633	2.53996	0.0142502	0.10328	-3.18503
MARCO	0.866271	10.4791	2.53856	0.0143005	0.103527	-3.18806
BTC	1.04844	5.82957	2.53674	0.0143664	0.103762	-3.19202
IFNB1	-0.639714	2.51879	-2.5286	0.014664	0.104571	-3.20967
MFAP5	-1.05421	9.05584	-2.52836	0.0146731	0.104571	-3.2102
RAD51AP1	0.603993	5.28628	2.52584	0.0147663	0.10505	-3.21565
AIF1	0.606005	9.24111	2.52467	0.0148099	0.105254	-3.21818
GPR183	-0.768935	7.83961	-2.52289	0.0148762	0.105495	-3.22202
TESMIN	-0.795087	4.45447	-2.51692	0.0151012	0.106674	-3.23493
COL5A2	0.594322	10.6372	2.51604	0.0151344	0.106849	-3.23682
ST8SIA1	0.667171	3.97245	2.51367	0.0152248	0.107093	-3.24193
ADAM15	-0.669376	5.91681	-2.50888	0.0154088	0.107883	-3.25226
MLXIPL	-0.604789	6.15204	-2.50785	0.0154485	0.107883	-3.25447
SLC8A2	-0.604847	3.88464	-2.50765	0.0154565	0.107883	-3.25491
PCDHB13	0.640072	4.3159	2.50763	0.015457	0.107883	-3.25494
SAMD14	-0.593664	4.33775	-2.50744	0.0154644	0.107883	-3.25535
ACKR1	-0.692546	9.38341	-2.50718	0.0154744	0.107883	-3.25591
PHKA1	-0.932304	5.45995	-2.50647	0.0155021	0.107959	-3.25744
POU2AF1	1.06007	5.00273	2.5044	0.0155827	0.108226	-3.2619
HYMAI	-0.605259	6.41362	-2.50276	0.0156466	0.108552	-3.26541
FKBP6	-0.664847	5.26281	-2.4999	0.0157589	0.10892	-3.27156
CLDN3	-0.61525	2.96036	-2.49756	0.0158515	0.109246	-3.27659
NLRP3	-0.907269	3.21837	-2.4971	0.0158699	0.109246	-3.27758
COQ8B	-0.590515	4.29294	-2.49614	0.0159079	0.109311	-3.27963
TXLNGY	-1.2375	4.20952	-2.49579	0.0159218	0.109311	-3.28038
FAM224A	-0.704502	3.46747	-2.49517	0.0159466	0.109311	-3.28172
DSG1	-0.959297	3.31043	-2.4922	0.0160654	0.109853	-3.28809
CDC45	-0.821553	2.74183	-2.49174	0.0160835	0.109881	-3.28906
HSD11B2	1.0465	4.19157	2.4904	0.0161377	0.110137	-3.29194
AMY1A	-0.6146	6.43423	-2.48963	0.0161685	0.110232	-3.29358
FOSL1	-1.29051	5.41329	-2.48927	0.0161833	0.110248	-3.29436
ACP5	0.772252	8.7998	2.48509	0.0163527	0.110813	-3.3033
FAT2	-0.809705	4.2099	-2.48455	0.0163749	0.110905	-3.30446
SLC2A4	-0.844645	3.71234	-2.47839	0.0166276	0.112105	-3.31759
CRMP1	-0.59082	5.83094	-2.47621	0.016718	0.112454	-3.32224
OSM	-0.707092	2.82759	-2.47606	0.0167246	0.112454	-3.32258
SLC10A2	-0.701067	4.9882	-2.47419	0.0168024	0.112503	-3.32656
TGM5	-0.648587	5.63051	-2.47415	0.0168039	0.112503	-3.32663
LINC00965	0.700002	4.95236	2.47367	0.0168242	0.112521	-3.32767
NRGN	0.682204	5.90473	2.47239	0.0168777	0.112644	-3.33039
OLR1	0.863897	6.75118	2.4714	0.0169194	0.112785	-3.3325
GABRA4	0.808451	8.42028	2.47049	0.0169577	0.112785	-3.33444
ZNF135	0.810436	4.10726	2.47011	0.0169735	0.112785	-3.33524
CPA1	-0.895397	2.37179	-2.45668	0.0175484	0.115025	-3.36376
AKT2	-0.612637	4.76541	-2.45572	0.01759	0.115104	-3.36579
ITGA4	0.672332	4.1542	2.45557	0.0175965	0.115104	-3.3661
BCAS4	-0.588661	4.45837	-2.45227	0.017741	0.115813	-3.3731
PRRG2	-0.674335	4.44016	-2.44722	0.0179634	0.116553	-3.38376
DDX43	-0.891007	3.74461	-2.44621	0.0180085	0.116718	-3.3859
LOC101927550	-0.801897	3.8826	-2.4462	0.0180088	0.116718	-3.38592
TRIM17	-0.771977	3.31356	-2.44604	0.0180161	0.116718	-3.38627
CCN5	0.671356	10.548	2.44487	0.0180682	0.116839	-3.38873
ANTXR1	0.628791	4.79976	2.44183	0.0182039	0.116899	-3.39513
ZWILCH	0.667022	5.99441	2.43736	0.018406	0.117834	-3.40457
MAB21L2	0.707015	7.71299	2.43289	0.0186095	0.11888	-3.41396
ADAMTS1	-0.711076	9.06694	-2.4262	0.018918	0.120092	-3.42801
FOXJ1	-0.735495	4.08868	-2.4239	0.0190256	0.120458	-3.43285
PODNL1	-0.818405	5.78366	-2.42242	0.0190945	0.120775	-3.43594
RBPJL	-0.870619	3.95646	-2.42195	0.0191167	0.120855	-3.43693
ACADL	-0.860536	4.92236	-2.42162	0.0191322	0.120894	-3.43762
COL9A3	-0.699562	2.98036	-2.42108	0.0191573	0.120947	-3.43874
CD180	0.69878	6.71405	2.42061	0.0191799	0.120947	-3.43975
MKRN3	-0.670227	3.61951	-2.4202	0.0191988	0.120947	-3.44059
CPA3	0.643846	9.08607	2.41972	0.0192218	0.120983	-3.44161
RASSF8	-0.649679	4.3319	-2.41649	0.0193744	0.121542	-3.44836
SCG2	0.881956	7.5739	2.41514	0.0194387	0.121869	-3.45118
PACSIN3	-0.924321	3.52237	-2.41128	0.0196231	0.122287	-3.45924
CEMIP	1.07751	7.76296	2.41057	0.0196573	0.122306	-3.46073
HTR1B	-0.832642	4.60498	-2.4105	0.0196609	0.122306	-3.46088
MAD1L1	0.758237	5.58355	2.40678	0.0198407	0.123245	-3.46864
FZD2	0.681587	5.65325	2.40622	0.0198679	0.123354	-3.46981
IHH	-0.682984	4.04569	-2.40499	0.0199275	0.123399	-3.47237
DGKE	-0.724145	3.42405	-2.40157	0.0200951	0.124087	-3.4795
RND1	-0.834149	5.1581	-2.40096	0.0201249	0.124168	-3.48077
COL11A1	0.955195	6.57386	2.39785	0.020278	0.124741	-3.48723
XYLT2	0.689531	5.62129	2.39647	0.0203464	0.125	-3.4901
KIF11	0.693583	4.75473	2.39604	0.0203678	0.125065	-3.49099
TWSG1	0.59735	7.27668	2.39447	0.0204459	0.125396	-3.49425
CD33	0.698621	5.70725	2.3885	0.0207454	0.126535	-3.50664
GPM6A	0.65964	4.08504	2.38737	0.0208028	0.126584	-3.50899
IL1B	-0.638948	6.93949	-2.38623	0.0208605	0.126815	-3.51135
CGA	-0.598642	3.79703	-2.38597	0.0208738	0.126836	-3.51189
C16orf71	-0.797186	3.10327	-2.38371	0.020989	0.127103	-3.51657
KCNK15	0.830494	3.67963	2.37475	0.0214504	0.128873	-3.53507
TEKT2	-0.657968	2.91763	-2.37386	0.021497	0.129005	-3.53692
NKX3-2	0.597848	6.52658	2.37378	0.0215008	0.129005	-3.53707
SEMA3A	0.801368	6.63723	2.37127	0.0216323	0.1293	-3.54225
LILRA4	-0.737306	4.94491	-2.36014	0.0222229	0.131084	-3.56514
PRKAA2	-0.886337	4.79285	-2.35741	0.0223703	0.131672	-3.57076
BCL2L10	-0.636034	3.72005	-2.35726	0.0223784	0.131672	-3.57107
SLC18A2	0.757921	5.43227	2.35435	0.0225358	0.132294	-3.57702
PRELP	0.622501	9.64543	2.35222	0.022652	0.132734	-3.58139
IGLC1	0.908253	4.43636	2.35058	0.0227417	0.132956	-3.58474
FCGR1B	0.862891	7.46767	2.35035	0.0227546	0.13297	-3.58522
MAP1LC3C	0.619185	5.06118	2.34931	0.0228118	0.133216	-3.58735
COX6A2	-0.611253	6.133	-2.34614	0.0229865	0.133898	-3.59382
TFAP2B	-0.661462	2.807	-2.34328	0.0231456	0.134461	-3.59968
LMTK2	-0.673193	4.4302	-2.34323	0.023148	0.134461	-3.59977
ROR2	0.62247	5.15311	2.3429	0.0231664	0.134461	-3.60044
GREM2	-0.646809	4.02886	-2.34196	0.0232193	0.134461	-3.60237
MUC13	-0.720337	4.59473	-2.34038	0.0233077	0.13485	-3.6056
PRDM2	-0.692586	5.67801	-2.33879	0.0233969	0.135133	-3.60883
MUC6	-0.653894	4.46392	-2.33653	0.0235241	0.13543	-3.61343
CHRM5	-0.658011	5.16887	-2.33398	0.0236687	0.135828	-3.61863
MSX2	0.602238	4.34014	2.33346	0.0236985	0.135828	-3.6197
KIF20A	1.03795	4.36853	2.33184	0.0237906	0.136096	-3.62298
LOC79999	-0.683473	4.43105	-2.32849	0.0239826	0.136588	-3.62979
TLR8	0.84876	4.89595	2.32277	0.0243135	0.137992	-3.6414
IGK	0.78352	3.78375	2.32229	0.0243417	0.138091	-3.64238
COLEC10	-0.811571	3.77228	-2.32138	0.0243944	0.138267	-3.64421
DYM	-0.683763	5.27814	-2.31429	0.0248116	0.139609	-3.65857
TNK2	-0.625835	4.19174	-2.30916	0.0251174	0.140871	-3.66893
DUSP4	-0.879682	5.34304	-2.30604	0.0253051	0.141552	-3.67523
NEFM	-0.82027	3.42128	-2.30506	0.0253641	0.141635	-3.67719
POU5F1P4	-0.776435	3.31041	-2.30056	0.0256376	0.142603	-3.68626
MAP2K7	-0.605177	4.65307	-2.30034	0.025651	0.142616	-3.6867
PRMT7	0.731731	4.35565	2.28988	0.0262968	0.145048	-3.70771
ANKRD36B	-0.613963	6.86892	-2.28962	0.0263133	0.145048	-3.70824
ADGRD2	-0.759953	3.81677	-2.28905	0.0263487	0.145048	-3.70937
ANGPTL7	-1.2764	6.3997	-2.28657	0.0265043	0.145655	-3.71434
FAM155A	0.728569	5.47869	2.28357	0.0266936	0.146318	-3.72035
LAMC3	0.699785	5.26827	2.28176	0.0268081	0.146758	-3.72396
EEF1A2	-1.02047	5.34065	-2.28003	0.0269186	0.147162	-3.72743
CNKSR1	-0.62168	5.21602	-2.27785	0.0270574	0.14743	-3.73177
MCOLN3	0.619463	5.84069	2.27672	0.02713	0.147707	-3.73403
SCNN1D	-0.658069	4.37604	-2.27493	0.0272452	0.147951	-3.7376
SMPDL3B	-0.589811	2.37224	-2.27454	0.0272703	0.147971	-3.73838
TPTE	-0.809034	3.7068	-2.27433	0.0272837	0.147971	-3.73879
FCGR1A	0.672111	6.43083	2.2738	0.0273184	0.148097	-3.73986
ALPK3	-0.766796	5.02569	-2.26901	0.0276292	0.149151	-3.7494
SPRED2	-0.750332	3.41695	-2.26797	0.0276968	0.14939	-3.75146
LINC02249	-0.627198	3.14582	-2.26317	0.0280125	0.150145	-3.76101
MAGEA9	-0.660108	4.01427	-2.26119	0.0281431	0.150594	-3.76493
ERVK3-2	-0.655121	2.16864	-2.25849	0.0283227	0.151071	-3.77028
C9orf153	-0.637563	4.04765	-2.25579	0.0285037	0.151511	-3.77565
WIF1	1.29098	5.60742	2.25504	0.0285541	0.151654	-3.77713
HOXA2	-0.590024	3.42293	-2.2546	0.0285837	0.151748	-3.77801
COMP	0.905704	10.3285	2.25215	0.0287488	0.152275	-3.78285
CES1	0.690921	7.88717	2.25207	0.0287543	0.152275	-3.78301
PDE9A	-0.699957	4.24133	-2.25019	0.0288812	0.152632	-3.78672
HIST1H3B	-0.610282	2.10954	-2.24931	0.0289413	0.152824	-3.78847
MOG	-0.649531	3.80745	-2.24763	0.0290553	0.153308	-3.79177
APOC4	0.889277	4.5521	2.246	0.029167	0.153537	-3.795
ARSJ	0.595335	5.4759	2.24592	0.0291721	0.153537	-3.79515
KCNA2	-0.628003	3.4205	-2.23998	0.0295816	0.154866	-3.80687
RRM2	0.593731	6.28617	2.23349	0.0300345	0.15647	-3.81964
INSL6	-0.63473	1.78632	-2.23168	0.0301617	0.156941	-3.82319
CTNNA2	-0.746586	3.7932	-2.23132	0.0301871	0.15701	-3.82389
VNN3	-0.642256	3.78267	-2.23059	0.0302385	0.15715	-3.82532
SNCAIP	0.606212	6.33021	2.2296	0.0303086	0.157195	-3.82727
ENPP1	0.625847	7.87747	2.21982	0.0310083	0.159731	-3.84642
RBFOX1	-0.882367	5.27241	-2.21648	0.0312507	0.160456	-3.85295
WNT1	-0.72182	3.59219	-2.21639	0.0312575	0.160456	-3.85314
LGI2	0.882502	5.67542	2.21529	0.031337	0.160645	-3.85527
MYT1L	-0.63453	3.15362	-2.2087	0.0318213	0.162284	-3.86812
MMP9	1.07562	8.12847	2.20725	0.0319286	0.162388	-3.87095
SLC30A4	0.707048	4.44113	2.20581	0.0320354	0.162535	-3.87374
RYR3	-0.747402	5.99099	-2.19818	0.0326071	0.163952	-3.88856
TNFSF15	0.648613	6.13469	2.19531	0.0328247	0.164677	-3.89413
GLI1	-0.714978	4.92106	-2.19075	0.0331734	0.165622	-3.90297
SLC7A8	-0.781955	6.76432	-2.18956	0.0332644	0.165689	-3.90526
GCM1	-0.67871	3.65782	-2.18362	0.033724	0.167328	-3.91673
TUBB2B	0.715369	6.30771	2.1772	0.0342268	0.168778	-3.9291
VTN	0.775131	4.19703	2.17674	0.0342632	0.168892	-3.92999
RETN	-0.599738	4.73769	-2.17517	0.0343874	0.169139	-3.93301
IGFBP2	0.596377	6.66582	2.17494	0.0344057	0.169139	-3.93346
LRRC3	-0.706048	3.17346	-2.1737	0.0345038	0.169427	-3.93583
DES	-0.953419	5.58442	-2.17047	0.0347612	0.170169	-3.94204
IL6	-1.22101	7.13262	-2.16623	0.0351011	0.171294	-3.95016
DUSP26	-0.768616	5.106	-2.16461	0.0352318	0.171605	-3.95326
SLC7A5	-0.827173	6.64259	-2.16412	0.0352715	0.171622	-3.9542
GDF2	-0.627398	5.21341	-2.16412	0.0352721	0.171622	-3.95422
TCAP	-1.17721	4.61488	-2.16106	0.0355205	0.172242	-3.96007
LOC100505915	-0.627367	5.57611	-2.15478	0.036035	0.173816	-3.97206
KLF13	-0.831766	3.87594	-2.15457	0.0360524	0.173816	-3.97246
GDAP1L1	-0.703982	4.02578	-2.15246	0.0362268	0.174217	-3.97649
SCG5	0.725593	5.52717	2.14982	0.0364461	0.174859	-3.98152
MVD	-0.665844	3.18725	-2.14708	0.0366755	0.175389	-3.98674
TRAV38-1	0.6339	3.93378	2.14599	0.0367666	0.175693	-3.98881
HBB	0.977895	11.2396	2.14129	0.0371635	0.176799	-3.99775
SEMA3D	0.595179	3.17116	2.1401	0.037264	0.177146	-4
CYP4F12	-0.685547	5.92232	-2.13581	0.0376299	0.177961	-4.00813
GREM1	0.669352	5.6785	2.13313	0.0378607	0.178526	-4.01321
PTGS2	-0.945168	6.03122	-2.13173	0.0379815	0.178881	-4.01586
SCD	-0.818814	7.03968	-2.1284	0.0382697	0.179268	-4.02215
FCER1A	0.609664	6.73422	2.12788	0.0383154	0.179416	-4.02314
ANKS1B	-0.613223	3.35037	-2.1253	0.0385402	0.179999	-4.028
PCDHGA10	-0.695492	5.00362	-2.12452	0.0386084	0.179999	-4.02947
TNFRSF25	0.632856	5.22392	2.12271	0.0387679	0.180174	-4.0329
DDR1-DT	-0.599948	4.26919	-2.12187	0.0388415	0.180235	-4.03447
PRX	-0.622178	5.02479	-2.12159	0.0388662	0.180235	-4.035
TOP2A	0.805109	4.47764	2.1212	0.0389007	0.180235	-4.03574
GPR65	0.590712	6.57957	2.12035	0.0389751	0.180286	-4.03732
MAP9	0.707214	3.3857	2.11999	0.0390074	0.180325	-4.03801
ACR	-0.636851	4.30936	-2.11483	0.039466	0.181425	-4.04772
CDKN1A	-0.652679	9.00786	-2.11277	0.0396506	0.181882	-4.05159
GABRB1	0.710743	7.16428	2.10863	0.0400231	0.182806	-4.05935
HPSE	0.58658	6.44671	2.10657	0.04021	0.183214	-4.06321
TEX11	-0.636665	2.85174	-2.10575	0.0402842	0.183475	-4.06474
IFNA1	0.729404	2.52197	2.10427	0.0404193	0.18368	-4.06752
SLC7A10	-0.814466	3.93321	-2.09189	0.0415624	0.185929	-4.09063
GSTZ1	0.641577	5.42548	2.09133	0.0416145	0.185941	-4.09166
PFKFB1	-0.622051	4.72357	-2.08486	0.0422241	0.187126	-4.1037
DLEU2L	-0.772088	2.62702	-2.08441	0.0422664	0.187184	-4.10453
PRORY	-0.615476	4.13554	-2.08345	0.0423578	0.187304	-4.10631
CALCB	0.716603	4.04795	2.08336	0.0423665	0.187304	-4.10649
CGREF1	0.665372	5.15786	2.08299	0.042402	0.187396	-4.10718
LYVE1	-0.613666	9.10964	-2.08205	0.042491	0.187596	-4.10891
TPSD1	-0.786275	4.27687	-2.07924	0.04276	0.188463	-4.11413
MICOS10P1	-0.619441	5.02526	-2.07916	0.0427677	0.188463	-4.11428
RPE65	0.986453	1.9563	2.07019	0.0436343	0.190803	-4.13086
IL23A	0.585383	4.1141	2.06937	0.0437143	0.190958	-4.13237
SLC9A5	-0.586285	4.85174	-2.06182	0.0444577	0.19348	-4.14629
EHF	-0.684495	2.64677	-2.05474	0.0451642	0.195493	-4.1593
WDR46	-0.623674	5.53024	-2.05008	0.0456339	0.196861	-4.16783
ABCC2	0.726959	4.02626	2.0388	0.0467906	0.199968	-4.18844
ZNF257	-0.623546	2.56221	-2.0382	0.046853	0.200101	-4.18954
MMP3	1.0661	10.9026	2.03676	0.0470023	0.200291	-4.19216
DNAJC3	-0.647941	5.84879	-2.03642	0.0470375	0.200291	-4.19278
SELL	0.586632	7.19078	2.03626	0.0470538	0.200291	-4.19306
ERMAP	0.641561	5.51169	2.03399	0.0472914	0.201102	-4.1972
TEX14	-0.658196	2.83787	-2.02999	0.0477106	0.202281	-4.20446
TMEM255A	-0.768849	5.06286	-2.02374	0.0483736	0.203945	-4.2158
SPATA1	0.809049	2.92361	2.02314	0.0484381	0.20415	-4.2169
GAMT	0.729769	4.95154	2.02023	0.0487495	0.204731	-4.22216
CCL18	0.72447	8.67686	2.01587	0.0492194	0.20629	-4.23004
C6	-0.673661	8.1987	-2.01564	0.0492437	0.206309	-4.23044
IFI30	0.647002	11.3064	2.0111	0.0497377	0.207243	-4.23864
THAP9	0.749247	2.69269	2.01	0.0498582	0.207476	-4.24062

## Sheet: cartilage
Tag	logFC	AveExpr	t	P.Value	adj.P.Val	B
CRLF1	1.50894	10.4242	7.79065	4.05e-12	4.84e-08	16.9332
CD55	1.04353	10.3954	7.17839	8.85e-11	5.29e-07	14.0606
CXCL14	0.935521	8.48281	7.04677	1.7e-10	5.47e-07	13.4525
NGF	1.02876	9.40157	7.01315	2.01e-10	5.47e-07	13.2977
TNFAIP6	0.840246	9.19889	6.77735	6.38e-10	1.1e-06	12.2199
CLIC3	0.724484	8.58924	6.77559	6.44e-10	1.1e-06	12.2119
DYSF	0.710127	9.39428	6.58812	1.6e-09	2.39e-06	11.365
FRZB	-1.07451	11.5248	-6.52198	2.2e-09	2.74e-06	11.0685
P3H2	1.06685	10.6492	6.51327	2.29e-09	2.74e-06	11.0295
CRTAC1	0.764983	13.7949	6.43193	3.38e-09	3.67e-06	10.6667
TIMP3	0.864444	11.1002	6.33869	5.28e-09	5.25e-06	10.2533
BFSP1	0.60451	8.27187	6.30476	6.2e-09	5.69e-06	10.1034
MEG3	-0.893138	9.62126	-5.99807	2.61e-08	2.08e-05	8.76583
TNFRSF11B	0.941905	11.2433	5.89175	4.26e-08	2.93e-05	8.30953
CFH	-0.728221	12.0119	-5.77082	7.41e-08	4.21e-05	7.79542
RHOBTB3	-0.661221	9.89854	-5.72668	9.05e-08	4.71e-05	7.60911
STC2	-0.77244	10.3889	-5.72639	9.07e-08	4.71e-05	7.60789
COL15A1	0.846634	11.0843	5.62073	1.46e-07	6.98e-05	7.16498
OMD	0.701476	11.3655	5.4785	2.76e-07	0.000118353	6.57571
FN1	0.885555	11.6875	5.47566	2.79e-07	0.000118353	6.56403
GFPT2	0.625893	9.93412	5.469	2.87e-07	0.000118353	6.53661
IGFBP1	0.634712	7.45461	5.44145	3.25e-07	0.000129241	6.42353
ACKR2	0.646498	9.55407	5.42854	3.44e-07	0.00013241	6.37065
TSPAN2	0.591554	7.55327	5.4135	3.67e-07	0.000137068	6.30915
SPP1	1.37183	11.7127	5.28344	6.49e-07	0.000234937	5.78117
TNC	0.776689	12.1675	5.11418	1.35e-06	0.000412577	5.10515
APOD	-1.17351	11.6066	-5.1027	1.42e-06	0.000422482	5.05978
GAS1	0.593472	10.6571	5.02267	1.99e-06	0.000542753	4.74515
SYT11	0.596516	9.08722	5.02135	2e-06	0.000542753	4.73998
SERPINE2	0.770827	12.9716	4.99063	2.28e-06	0.000588025	4.62001
SRPX2	0.613099	10.3773	4.81931	4.66e-06	0.001011	3.95945
GFRA2	0.595857	9.90418	4.80858	4.87e-06	0.00102983	3.91854
RARRES1	0.595549	8.13077	4.79823	5.08e-06	0.00102983	3.87914
RARRES2	-0.657967	9.04345	-4.76177	5.9e-06	0.00113743	3.74081
PRELP	0.66891	10.4769	4.76163	5.91e-06	0.00113743	3.74031
COL5A1	0.689072	12.3495	4.74403	6.35e-06	0.00120318	3.67375
SGK1	0.74245	11.1254	4.60129	1.13e-05	0.0018314	3.14012
IGFBP7	0.68999	11.3119	4.59756	1.15e-05	0.0018314	3.12632
S100A4	0.888955	13.0466	4.56059	1.33e-05	0.00206896	2.98993
ANGPTL2	0.602513	13.6356	4.49554	1.73e-05	0.00242871	2.75171
PTGES	0.983147	10.2473	4.47236	1.9e-05	0.002601	2.66739
DDIT4	-0.83279	10.763	-4.40496	2.47e-05	0.00313863	2.42388
SERPINE1	0.849943	9.22074	4.33937	3.19e-05	0.00384856	2.18936
PAPPA	0.690231	8.0631	4.32588	3.36e-05	0.00401469	2.14142
PMP22	0.652967	10.9047	4.27669	4.07e-05	0.00442626	1.96752
FAP	0.656785	10.4316	4.20429	5.36e-05	0.00548297	1.7141
IGFBP4	0.690279	10.2466	3.99473	0.000117515	0.00927429	0.998129
ADM	-0.635368	11.3276	-3.97496	0.000126374	0.00953541	0.931956
MMP3	-0.784273	10.6232	-3.96477	0.000131187	0.00955413	0.897936
RCAN1	0.634394	9.4474	3.88804	0.000173467	0.0117017	0.643899
IL11	1.04117	8.11671	3.77897	0.000256434	0.015233	0.289222
TGFBI	0.85139	12.9652	3.76733	0.000267238	0.0156485	0.251831
CRIP1	0.664934	12.0829	3.76142	0.00027289	0.0158506	0.232874
DEFB1	0.601407	9.9286	3.67517	0.000369433	0.0189314	-0.041174
IGFBP3	0.669125	9.26372	3.64209	0.000414429	0.0202092	-0.144993
HBB	0.903791	12.4583	3.5881	0.000499173	0.0228357	-0.312845
GDF10	-0.638128	11.3553	-3.49263	0.000690463	0.0272984	-0.604881
S100A8	0.694243	8.95784	3.42766	0.000858084	0.0319371	-0.80004
MT1G	0.59256	11.2081	3.12198	0.00229676	0.0571242	-1.67836
OGN	0.59525	9.84341	2.96189	0.00374885	0.0748998	-2.11125
COL1A2	0.669545	12.4935	2.56719	0.0115986	0.142425	-3.09477
