# Supplementary material for: Identification of Immune-Related Risk Genes in Osteoarthritis Based on Bioinformatics Analysis and Machine Learning
Source: J Pers Med. 2023 Feb 19;13(2):367. doi: 10.3390/jpm13020367 (PMC9961326; doi:10.3390/jpm13020367)
Supplement: Supplementary file 1 [file jpm-13-00367-s001.zip › LASSO_cox.txt]

ADA2	0.014221997664076
APLP2	-0.171246868013065
CTSS	-0.485512345876586
FBP1	0.0369976169535404
GLB1	0.628822329480144
GPR137B	0.140225883252912
HLA-DMB	0.123675368641797
ITGAM	-0.425828000556982
LGMN	-0.0337536789821564
NCKAP1L	-0.34597685040447
PTGS1	0.644821188489261
TLR7	0.246068728948816
TMEM51	0.125820152012888
TYROBP	0.131862793768316
