# Supplementary material for: Identification of Immune-Related Risk Genes in Osteoarthritis Based on Bioinformatics Analysis and Machine Learning
Source: J Pers Med. 2023 Feb 19;13(2):367. doi: 10.3390/jpm13020367 (PMC9961326; doi:10.3390/jpm13020367)
Supplement: Supplementary file 1 [file jpm-13-00367-s001.zip › Merge_Matrix.xlsx]

## Sheet: synovium
Tag	GSM1332201	GSM1332203	GSM1332204	GSM1332205	GSM1332206	GSM1332207	GSM1332208	GSM1332209	GSM1332210	GSM1332211	GSM1332212	GSM1332213	GSM1337304	GSM1337305	GSM1337306	GSM1337307	GSM1337308	GSM1337309	GSM1337310	GSM1337311	GSM1337312	GSM1337313	GSM1337327	GSM1337328	GSM1337329	GSM1337330	GSM1337331	GSM1337332	GSM1337333	GSM1337334	GSM1337335	GSM1337336	GSM2183532	GSM2183533	GSM2183534	GSM2183535	GSM2183536	GSM2183537	GSM2183538	GSM2183539	GSM2183541	GSM2183542	GSM2183543	GSM2183544	GSM2183545	GSM2183546	GSM2183547	GSM2183548
2023-12-01	4.98185	2.98185	5.0917	4.39917	2.48543	2.32193	3.21723	3.12102	5.87036	5.06178	3.9542	4.59694	5.95884	5.83036	5.66391	5.54226	5.94486	4.90689	5.67525	3.67807	6.18388	4.60288	3.01792	5.27053	5.58195	3.29278	4.30743	5.60585	5.64962	6.49985	3.91648	5.0917	2.7866	3.24793	1.53605	2.45943	3.26303	2.16993	2.26303	4.18587	2.07039	-0.152003	0.263034	3.3505	2.20163	-0.321928	4.10434	2.80735
2023-03-01	4.51312	4.99997	4.97695	5.35871	5.59467	5.09876	5.149	5.75825	5.53131	5.38722	5.26012	4.85417	6.63969	6.63879	9.17549	6.51585	7.14583	7.99982	6.20357	6.29792	6.28423	6.60994	6.90481	6.74348	7.54353	7.7138	8.7244	6.28085	7.4078	6.71901	6.2873	6.64418	6.4838	6.10064	8.17825	6.84557	6.97003	4.9721	6.28623	5.73147	6.89391	4.55132	4.86162	4.6907	5.68737	4.75687	5.87153	4.03648
2023-03-02	6.305	6.66768	6.30146	6.51834	6.02617	6.4887	6.43698	6.60126	6.95545	6.69452	6.34416	6.75942	8.74112	8.8464	9.14763	8.03082	8.66397	8.355	8.90902	8.99284	8.89382	8.90505	8.66111	8.77485	9.09998	9.28537	9.38066	8.77008	9.4354	8.78976	8.61089	8.75285	6.87395	7.16704	6.30792	6.64548	6.56266	6.58419	6.939	7.18328	6.29119	6.38424	6.47616	6.3734	6.53832	7.07717	6.50963	6.20914
2023-03-03	7.44211	5.3147	6.35226	6.56682	5.98413	8.62352	8.02514	5.40939	6.29829	6.11686	5.70321	5.93074	8.1236	7.73674	7.26491	8.67384	9.8181	7.17592	7.76421	7.03342	7.55919	7.83857	7.67948	7.39403	8.08428	7.37069	7.99379	8.03892	7.76089	7.03892	7.11582	7.36894	6.42291	6.56301	6.49265	6.633	6.01569	6.39746	6.11686	6.18289	6.66463	6.06501	6.47005	6.20945	6.3505	6.1819	6.29094	6.67737
2023-03-05	6.88142	7.04658	6.46107	7.4822	7.51885	6.8679	6.96116	7.39146	7.20065	6.39575	7.17393	6.90448	8.96492	9.0381	9.36567	9.12696	9.56205	9.40003	8.85331	8.83004	8.88509	9.49825	9.30788	8.76122	9.45697	9.74534	9.40642	9.45943	9.55401	9.16917	9.48261	9.20653	7.75722	7.64241	7.49905	7.22641	7.63517	7.2075	7.20848	6.98698	7.31152	7.20163	7.40429	7.40897	7.38759	7.8009	7.07735	7.76421
2023-03-06	6.96	7.51057	7.48744	7.45039	7.89905	6.99944	7.29967	7.21091	7.07521	7.06286	7.46842	7.16491	9.11907	8.84612	8.98868	9.18078	8.90989	8.31673	8.09619	7.94193	8.42101	7.74349	8.22207	7.67066	7.11322	7.26913	8.00843	7.25125	7.63154	7.29783	7.49945	8.55957	7.27519	7.32912	7.71665	7.45984	7.56605	7.42333	7.19967	7.1639	7.39103	7.00225	7.74618	7.53255	7.09856	6.62352	6.633	6.18289
2023-03-07	7.55804	7.26772	6.98014	7.41996	7.87437	7.38457	6.54303	7.51215	6.91409	7.04767	7.22978	7.18537	9.14898	8.5072	9.37819	9.18525	9.21844	8.96737	8.50601	8.44915	8.51195	8.46577	8.75906	8.88493	8.93796	8.82353	8.6204	8.90011	8.64854	8.90132	9.13827	8.36982	4.21723	4.67243	4.91648	5.0917	5.1416	5.20555	4.93074	4.82782	4.58496	4.62644	4.03562	3.66676	4.80219	4.47897	4.38543	3.72247
2023-03-08	7.03562	6.65821	6.71287	7.0268	7.97785	5.38543	6.58496	7.32103	6.21723	7.14466	6.65392	7.97785	8.82305	9.46127	9.27798	7.19476	7.72247	8.77248	8.93015	8.89451	9.08188	8.87221	8.9629	9.07521	9.2854	9.02154	9.28864	8.64782	8.79051	9.03149	9.21383	8.98242	5.1127	3.30743	4.27798	5.94017	4.72792	6.20359	5.42626	4.88753	4.52982	4.72792	5.20555	5.55766	5.55152	4.87774	4.96347	4.89724
A1CF	6.82273	7.1918	7.03452	7.29278	7.10329	7.54303	7.61692	7.0542	7.22978	7.40514	6.91767	6.86542	7.57365	7.87774	8.10381	7.8679	8.05691	7.09908	7.31288	7.25644	6.84172	7.65607	7.9472	7.56529	7.17093	7.44211	8.09645	6.91648	8.06609	8.14568	7.79181	7.51412	4.17792	4.20163	2.44626	4.82018	4.66676	4.3505	4.3147	4.33985	1.23266	2.71149	3.79181	4.8679	5.35226	3.71149	4.44956	0.632268
A2M	10.4739	11.2753	10.7378	11.4503	11.3962	11.6775	11.2906	11.4279	10.7985	11.2712	11.1819	10.9519	13.2459	13.1575	13.3247	11.9053	11.8606	12.7061	13.5181	13.1615	12.9817	13.1514	12.5816	12.776	13.2076	12.6429	12.5895	12.7484	12.6355	12.7692	12.865	13.2083	10.2547	10.4654	10.7391	10.2571	10.8703	9.9964	10.4917	11.4107	10.1994	9.98021	10.1677	10.173	9.9884	10.3154	10.5704	10.0408
A4GALT	5.47249	5.97039	6.62059	6.61471	5.3147	7.04549	7.28263	5.86295	6.23074	6.08534	5.24413	5.62352	7.21432	8.3996	6.88874	6.3906	6.49985	8.47816	8.90177	8.46393	8.80219	8.03012	7.25361	7.9847	8.2182	7.67737	7.95361	7.95884	7.26397	7.50064	7.32283	7.51649	2.16993	4.24793	4.62059	4.1127	3.97269	4.57894	2.848	2.37851	3.3505	4.82782	4.07895	1.80735	2.16993	2.90689	4.76022	4.33628
A4GNT	5.80219	6.6851	6.05311	5.84549	5.71149	6.33271	6.22689	6.1416	6.57592	5.41954	5.49825	6.23649	8.1639	7.57818	7.37938	7.26491	6.9507	6.65392	7.29462	7.04658	7.42794	7.73944	7.5947	6.88874	6.21529	7.20555	6.79312	5.80478	6.9331	7.30561	7.20945	6.45615	5.08746	4.64386	4.16993	4.76022	4.30012	2.98185	3.67807	4.84298	0.765535	3.32193	3.03562	5.27053	4.56071	3.90689	4.16993	2.63227
AAAS	3.24793	4.27798	5.74147	4.40599	3.29278	4.57894	4.1375	4.79701	4.94953	5.70598	6.60733	6	7.10957	7.40259	8.10329	5.78398	7.18388	8.10643	8.63118	8.36194	8.20065	8.36019	7.14771	7.2817	8.46352	7.61912	7.80864	8.4271	7.57592	7.72792	7.5947	7.93369	4.55459	4.74953	2.72247	4.41278	5.03122	4.56682	4.74953	4.83289	4.71699	4.3505	4.54226	1.926	5.98641	4.44626	5.1334	3.93546
AACS	8.10957	7.61397	8.4363	8.00843	7.30743	7.1819	7.24413	7.47086	8.55957	7.52591	7.52826	7.95128	8.62132	8.87682	9.0182	9.06663	9.26303	9.8351	8.22159	8.80896	8.75322	8.61692	9.28147	8.79507	8.17243	8.44336	8.44708	8.19673	8.65105	9.23338	7.86419	8.68475	6.97842	6.81378	7.11374	7.82655	7.27612	8.12774	7.44708	7.41363	7.32103	8.09751	7.66888	7.89905	7.71425	6.61029	7.34607	8.08799
AADAC	2.26303	1.07039	2.63227	2.51096	2.76553	3.15381	3.7866	2.10434	3.74416	2.7866	3.93546	2.65535	2.926	4.64962	4.09592	4.57289	4.44626	4.98641	2.3505	3.80735	4.49825	4.43962	4.08746	4.3147	4.21723	3.21723	6.18785	4.89239	3.80735	4.06178	3.90689	5.87036	1.58496	2.10434	3.85798	3.05311	5.32193	2.96347	5.0268	4.32912	0	0.378512	-0.152003	3.62059	5.20163	0.584963	1.1375	-0.736966
AAGAB	5.79051	4.89239	6.10748	5.7879	5.56224	5.85922	4.853	5.24031	5.90207	5.71149	5.63517	5.01346	7.58871	7.87129	7.34385	7.70667	7.91737	7.79246	7.56339	7.63735	7.65141	7.51373	7.72554	7.837	6.99548	7.11478	7.20799	7.91409	7.7139	7.64386	7.48623	7.55651	5.1127	2.88753	4.21723	5.42626	5.18587	5.37504	5.30378	4.83794	2.63227	4.30743	4.07039	5.25172	4.42626	3.32193	3.79701	2.8679
AAK1	4.67243	3.21723	5.15381	5.45286	5.0268	3.20163	5.31107	4.05311	5.23649	5.23266	4.04439	4.14568	6.51096	6.21917	5.83542	6.76155	6.2211	4.94953	5.41954	5.35755	4.49185	6.47573	6.62352	5.52669	6.25361	5.45943	5.96809	4.54226	5.73877	6.67101	6.30925	6.12928	3.75489	4.41954	2.90689	4.27798	4.84298	5.74953	4.26303	4.16189	4.04439	3.90689	3.63227	4.42626	4.73335	4.20945	3.08746	3.29278
AAMDC	6.58946	7.0045	6.46271	5.69209	6.58646	5.18587	6.47249	6.66818	6.76553	6.30925	6.29646	6.2384	7.46271	8.52904	9.16038	7.56758	7.97212	8.77808	8.20016	9.08985	8.35315	8.43754	8.45861	8.66463	8.81314	8.89239	9.11504	8.30469	9.51353	8.22255	8.24745	8.31424	8.44501	9.14287	6.63372	6.81378	6.40429	6.50303	6.59842	6.2891	5.54535	5.55766	5.03562	6.07253	5.93546	7.40173	7.44708	5.83542
AAMP	7.40769	7.55152	7.67737	7.87774	6.86666	7.44874	7.13237	7.81378	8.11061	7.12205	7.09064	7.88935	8.95594	8.89754	8.94486	9.3981	9.24864	9.79425	9.12412	9.36829	9.19057	9.39703	8.82464	8.67278	8.77545	8.97642	8.69558	8.86109	9.02126	9.04357	8.81218	9.2529	6.94953	5.87774	4.50462	3.33628	6.2891	6.27426	3.3505	3.20163	6.22304	6.07039	6.05311	3.67807	6.18587	6.38543	6.13955	5.73606
AANAT	1.32193	1	1.848	1.76553	1.32193	1.07039	2.58496	1.1375	2.10434	2.03562	1.26303	1.53605	1.53605	1.67807	2.51096	3.36457	2.70044	2.23266	2.32193	3.05311	1.80735	2.7866	2.98185	2.40599	2.53605	3.10434	2.72247	1.63227	3.05311	3.40599	2.43296	2.70044	4.3505	0.765535	2.20163	2.926	0.925999	4.22497	1.96347	0.847997	-0.152003	-0.514573	-0.736966	0.847997	0.137504	3.89724	0.678072	-1
AAR2	7.61765	7.87283	7.66959	7.92362	7.33181	7.94486	8.02791	7.90629	7.96809	7.81954	7.82972	7.74685	9.30583	9.31741	9.22689	9.33427	9.39981	9.21213	9.44977	9.29439	9.4814	9.06232	9.38198	9.31379	9.18512	9.26209	9.36763	9.29278	9.11868	9.48945	9.3474	9.12541	6.86047	6.04002	7.15987	7.00899	6.8505	7.26959	6.66249	7.01458	7.24603	6.46107	7.1918	6.82528	6.76951	7.13955	6.63952	7.25456
AARS	9.03039	9.14619	9.15911	9.03562	8.43296	9.70131	9.06878	8.84046	9.34585	9.25456	9.01151	9.13391	10.5009	11.0591	10.622	10.4063	10.7276	11.3202	10.9427	11.2154	11.0084	11.0465	11.0692	10.9537	10.6694	10.8969	10.931	11.0959	10.4881	10.7946	11.1882	11.0063	8.6359	8.38284	8.09592	8.15886	8.10905	8.28817	8.47695	8.08852	7.97441	7.73268	7.78986	8.35094	7.83794	8.271	9.21675	8.46189
AARSD1	6.66676	6.8009	7.08534	5.83794	5.853	6.21335	6.05528	5.85549	5.99095	6.57743	6.1639	6.83289	8.3403	8.15178	8.11166	8.29646	8.48985	7.74281	8.26959	8.28956	8.25456	8.271	8.40854	7.93958	7.87897	7.74483	8.31651	7.75422	8.02569	7.74147	7.96751	8.35535	7.01346	7.42038	5.98868	6.07895	6.47897	5.36107	5.35403	5.38198	5.41616	5.75221	5.06178	5.50144	6.02015	6.42962	5.72792	5.93546
AASDHPPT	7.90629	7.85112	7.46271	7.61581	8.19967	7.72792	7.02735	7.9847	7.52239	7.30697	7.85518	7.73674	9.18326	8.926	9.32193	9.83455	9.90727	9.14987	8.42164	8.38349	8.36763	8.71853	8.98542	9.29071	8.95478	9.08879	9.2064	9.09077	9.26421	9.23506	9.19291	8.99972	7.82146	7.95594	8.40727	7.32283	7.52904	7.79312	8.46679	8.28494	8.50064	8.19328	8.62899	8.46107	8.67772	9.27543	8.29692	7.87529
AASS	5.76421	5.24413	5.85175	6.60881	6.2854	5.86913	5.83162	6.34873	6.32103	4.4822	2.74416	4.7252	7.11114	6.65033	7.97327	6.58871	7.49185	7.10748	4.78136	6.69349	6.57894	6.6703	5.95187	5.77873	5.51412	4.6837	6.41532	5.85922	5.83542	5.82018	6.24031	6.11686	5.12102	5.31107	5.2075	5.64962	5.61471	5.6453	5.52042	5.52199	5.3837	5.36107	5.34696	5.44626	5.73606	4.9331	5.51412	5.67525
AATF	7.71218	8.08002	8.10014	8.1467	7.57137	8.05148	8.00169	8.45738	7.43463	7.65033	7.19377	7.0433	9.07039	9.18115	9.24079	10.6369	9.61232	9.52415	9.05175	9.17966	9.23338	8.94193	9.49586	8.7303	9.37003	9.04603	9.47877	9.39639	8.51728	9.50204	9.17318	9.2817	6.48543	6.9542	6.76686	7.14975	6.63227	6.56529	6.78398	6.74819	6.28725	7.40854	7.10852	6.50144	6.60733	6.53761	6.87406	7.43796
AATK	5.99548	6.94134	6.24982	6.76155	6.42122	7.1918	6.87406	6.30743	6.45943	6.52669	6.29278	5.60585	8.88661	7.41109	8.43129	9.3661	7.93782	7.23362	8.19967	7.97212	8.07948	7.99039	7.89482	7.16289	7.43962	7.6532	7.88081	7.49905	7.08852	8.27146	7.6893	7.67525	6.07895	6.60881	6.34341	5.6893	6.05528	6.84549	6.71699	7.26397	6.07039	5.4822	6.17592	7.08852	6.29646	5.9331	6.88264	5.70044
ABAT	6.42291	6.61176	6.11686	4.45286	4.96347	3.85798	3.03562	6.55612	5.19771	5.8505	5.49506	5.77347	6.6893	7.62278	7.16189	6.15381	5.98868	7.0542	6.41954	6.46107	6.67384	6.01123	7.22786	7.22593	6.6014	6.63807	6.42962	6.8189	6.99322	7.17792	6.94837	7.13853	5.79442	5.42962	6.22882	6.73335	6.80864	8.01792	6.66107	5.1375	6.01346	6.52356	6.91289	7.27426	6.95536	5.76288	7.67878	7.19869
ABCA1	8.02514	8.56186	8.19229	9.44315	9.21796	8.47938	8.42585	8.61287	8.44128	8.19967	8.45121	8.15532	10.0934	10.2737	11.0163	10.8184	10.7889	10.0077	10.066	10.1648	10.2347	9.80106	10.4046	10.0945	9.65015	9.98684	9.6961	9.60585	9.96607	9.93811	9.26983	10.4224	6.93074	6.49426	8.11998	7.75489	7.55612	7.37591	7.55497	6.52199	7.84925	7.4271	8.76835	7.72007	7.72928	6.81954	6.16792	7.19967
ABCA11P	5.87774	4.78136	3.07039	5.65535	5.73335	5.60288	5.18982	5.53916	5.2555	4.73877	5.24413	5.3505	6.16189	6.60733	7.12928	6.8936	6.55305	5.35403	6.52042	6.52356	4.12102	5.88996	6.63517	6.45286	6.38543	7.26021	7.1809	6.58045	7.24413	6.7211	6.6014	6.83162	6.3733	7.17891	6.29094	6.40259	5.68089	6.25361	5.72792	5.8802	5.9331	5.3147	5.62059	5.2854	6.02901	5.88996	5.32553	5.53294
ABCA12	1.07039	4.9542	1	2.76553	3.39232	4.41278	4.3147	1.26303	3.98185	4.42626	4.23266	3.52356	1.926	3.848	3.94486	4.36457	5.0045	4.24031	1.926	0.378512	5.63517	5.51412	1.32193	1.80735	5.87529	3.47249	4.84298	4.37851	5.1819	5.86542	3.03562	4.44626	0.925999	1.53605	2.96347	3.41954	0.485427	3.40599	0.678072	2.67807	-2.32193	0.485427	0.263034	-0.321928	3.72247	1.48543	2.26303	1.1375
ABCA2	1.67807	2.58496	3.44626	3.18587	3.30743	3.33628	3.99095	3.64386	3.41954	4.96347	5.34341	4.85798	6.88753	4.97269	5.95187	6.6907	6.58346	5.61765	7.36107	7.52435	7.65033	7.2555	7.10643	5.67525	7.09487	5	5.95884	6.59246	5.04002	4.98641	5.54535	7.5947	3.45943	2.7866	1.58496	4.70044	2.65535	3.03562	4.38543	2.10434	0.765535	1.848	1.20163	3.41954	1.80735	1	3.03562	1.48543
ABCA3	3.58496	5.58796	5.49185	4.2555	3.45943	4.72247	2.8679	4.67807	5.57894	5.59694	6.21529	6.00899	6.54844	7.38284	7.27053	7.15684	7.07039	7.25644	8.38759	8.16993	7.58421	7.70736	7.27426	8.41532	7.78856	7.43296	7.91468	7.40684	7.36457	8.06124	7.26021	7.96924	4.8679	4.91169	5.0045	4.29278	4.33628	4.01792	4.72247	4.7761	5.44956	5.85798	5.71425	4.49185	2.926	3.87774	4.73335	5.37851
ABCA4	3.65535	3.91648	3.44626	4.66676	3.62059	4.49825	4.8125	3.7866	4.43296	4.69488	4.57289	3.63227	4.70044	5.55766	4.60288	6.42122	6.8936	4.64386	4.58496	5.1127	5.33628	4.54226	5.12928	4.12102	3.48543	5.00899	4.63807	5.52982	4.29278	3.97269	4.47897	5.69766	0.887525	1.53605	3.37156	3.64962	3.94486	3.73335	3.81762	3.18587	0.584963	1.20163	1.74416	3.45943	4.61765	2.57289	2.30743	0.584963
ABCA5	6.45779	7.46189	6.94134	6.15583	7.21237	6.6014	6.64386	6.98527	7.08428	6.64962	6.20163	6.10643	8.46557	8.37591	9.16063	7.07788	8.07521	9.53041	7.70044	8.87221	8.98783	8.76089	8.26115	8.13134	8.13494	8.17293	8.38457	6.97384	7.51885	7.74886	6.55919	8.53683	8.26139	8.27589	8.09724	7.55651	7.69139	6.67455	6.66463	6.41109	6.32912	6.75622	6.56453	6.54303	6.73809	7.52474	5.26115	6.93133
ABCA6	7.3837	7.26397	5.51728	6.26866	6.56377	4.82273	6.1819	7.33002	6.7046	5.32193	5.98185	6.85798	7.56224	8.71973	9.13134	5.89482	6.97957	8.22689	6.48382	7.72042	7.88264	8.19131	6.95187	6.52982	8.02237	7.38024	8.95971	7.08108	8.22689	7.03562	7.44791	7.93074	6.34518	4.64386	6.97039	6.90809	6.90207	5.91886	5.15381	5.93074	6.35931	6.5744	5.69209	4.65535	6.90448	6.34696	5.08321	5.21335
ABCA7	5.04439	5.96116	6.36632	5.88264	5.66107	5.66676	6.43296	6.15583	6.27798	6.02237	5.89239	6.29462	7.37069	7.4814	7.34518	8.14517	7.36982	6.98641	7.1819	7.85487	8.45204	7.84361	8.07788	7.76951	7.64746	7.41024	7.03562	6.76818	7.09698	7.66107	6.88996	7.72383	3.15381	5.72247	5.22882	6.13545	5.03562	6.74685	5.35755	5.3505	4.74953	3.3505	5.44294	5.27426	5.37851	3.64386	5.37504	5.06178
ABCA8	9.36304	9.46189	6.99661	8.27612	9.65678	7.31288	8.15937	8.85674	7.88387	7.16993	8.15178	8.89391	9.29806	9.71304	11.4148	8.6865	10.3716	10.665	9.12076	10.0653	10.2261	9.64584	10.8349	10.2107	10.6357	9.95957	11.4351	9.12205	10.2974	9.90026	8.98641	10.024	3.67807	4.26303	3.33628	3.21723	3.72247	2.23266	4.42626	3.73335	3.66676	3.01792	3.33628	3.74416	3.93546	4.22497	4.24793	2.848
ABCB1	6.32733	6.23649	5.93546	5.89482	6.4822	4.98641	6.20555	5.18982	5.9542	6.01123	5.20555	5.69766	7.43463	7.40003	7.38974	6.44294	6.55459	6.37504	7.16491	7.47978	6.87529	7.76421	7.29646	7.01011	7.25172	6.70044	6.86542	7.24508	6.85798	7.35491	7.13443	6.29646	4.59694	4.21335	5.90087	5.35226	4.80993	6.02237	5.58346	5.90448	4.8679	4.05311	4.1819	4.70044	4.96347	3.88264	4.90689	5.12102
ABCB11	4.07039	3.98185	2.30743	2.59694	3.14568	3.24031	3.54844	2.56071	2.75489	3.74416	4.19377	3.67807	4.79961	5.7866	4.86542	5.18388	5.03122	4.98185	3.63807	5.3906	4.37851	4.34341	5.37504	4.76288	3.10434	4.67807	5.00899	3.49185	3.89239	5.19377	5.08321	2.848	2.66676	1.70044	2.12102	1.7866	4.15381	4.54844	1.926	1.03562	1.94486	2.7866	0.485427	4.14568	1.80735	1.29278	0.765535	2.43296
ABCB4	2.76553	4.07895	2.94486	1.926	3.21723	2	3.24793	0.925999	4.14568	1.48543	3.05311	4.57289	7.18884	6.50779	5.09592	5.66107	2.43296	5.76818	7.17792	6.46597	6.01569	4.74416	5.81506	5.36107	5.98413	6.02459	5.37504	5.71425	4.01792	6.16792	6.10434	5.05311	5.91767	5.97499	4.24031	4.73335	5.47411	4.6837	4.91886	4.98641	2.99095	5.02901	3.06178	3.19377	5.1819	5.848	3.36457	4.99774
ABCB6	4.76818	6.1179	5.64674	4.62644	5.0917	5.65678	5.27053	5.75756	6.40599	5.97269	5.11686	5.94486	7.82972	7.06447	7.70563	4.46271	7.11946	7.27566	6.88081	7.00675	7.26819	7.54574	7.73471	7.42375	7.44543	7.55612	7.42459	7.03287	7.58871	7.43421	7.70632	6.60733	5.48382	5.89724	5.06609	5.22689	5.05094	3.91648	3.49825	4.84046	4.73335	4.37156	3.64386	4.66391	4.63517	4.98868	6.00113	5.70321
ABCB7	6.01346	6.77742	6.06824	5.70321	6.13545	5.00899	6.27053	6.50144	5.18982	6.15785	6.10852	5.3147	8.2031	8.54882	8.39532	7.99774	7.82591	9.04603	8.62059	8.50224	8.62461	8.43921	8.42626	8.23697	8.89057	8.86882	8.75956	8.44997	8.44997	8.19918	8.23888	8.46638	8.24222	8.77906	7.87958	7.24982	7.27146	6.6453	6.01792	5.95884	6.56071	6.17991	6.70183	6.7252	6.2384	7.57592	6.33985	6.94486
ABCB8	1.43296	2.58496	2.26303	1.63227	1	1.88753	2.20163	1.76553	2.16993	3.43296	1.76553	1.32193	5.47573	3.76553	3.98185	4.72792	3.75489	4.24793	6.66676	5.15381	5.35403	6.98868	3.26303	6.21723	5.04876	5.06178	3.08746	6.29462	3.60881	3.57289	5.4822	5.98868	5.1127	3.99095	1.90689	4.62644	3.3505	5.34341	4.47897	5.14975	3.51728	4.10852	2.51096	4.87036	4.87529	1.03562	4.27426	3.64386
ABCB9	4.2211	3.09592	3.3147	3.44626	2.94486	3.16993	3.10434	3.17792	4.16189	2.83794	4.14975	1.48543	5.64818	5.11686	5.99774	4.51412	4.64386	5.25172	5.91528	6.0045	6.53138	5.25172	5.98868	5.34518	5.15987	5.79181	4.21335	6.13237	4.86542	4.93546	5.03562	5.71973	2	4.33628	2.926	5.15785	4.32193	4.74416	5.25927	4.87774	1.32193	3.41954	3.90689	3.83794	5.05311	3.43296	5.63227	4.14568
ABCC1	7.40684	7.40684	7.41066	7.72724	7.45327	7.56643	7.37069	7.44832	7.40216	7.69174	7.1472	7.74147	9.47634	9.09672	8.60548	9.55651	9.5946	8.74483	9.48341	9.06299	8.99195	8.91349	9.01764	8.9359	8.76404	8.23793	8.54419	8.71442	8.08215	8.93133	9.40567	8.84266	7.49105	6.79896	6.9384	7.41024	7.83826	7.75889	7.7039	7.20261	7.90839	7.8189	7.72656	8.02459	8.15102	7.43254	7.40684	7.42038
ABCC10	7.44791	6.93487	6.74483	6.54921	6.75689	6.83542	6.66605	7.07253	6.8716	7.73978	7.28031	7.78856	8.9757	8.74416	8.55421	8.17118	8.32215	7.62498	8.84345	8.63916	8.76005	8.37634	8.68982	8.74029	7.85081	8.18066	8.22834	8.08905	8.35006	8.34518	8.57042	8.54978	6.02348	6.10434	6.43962	6.50541	6.46842	7.41996	6.90569	7.14822	6.633	6.92303	6.50779	7.33136	6.92244	6.03782	8.19081	7.09803
ABCC2	4.75489	3.39232	2.10434	4.32912	3.32193	4.10434	3.66676	2.90689	3.7761	4.30012	4.75489	5.79181	2.90689	4.32912	4.52356	2.848	6.65964	7.99887	6.51412	5.9542	3.72247	3.99095	5	5.56986	6.44956	6.35755	6.05745	6.32912	6.79051	4.35755	6.51885	5.25927	4	4.43296	-0.152003	4.00899	1.76553	1.58496	0.263034	5.08321	2.45943	0.584963	2.8679	4.10434	1.72247	1.848	1.48543	1.58496
ABCC3	4.25927	5.92006	5.76553	5.10224	4.52356	4.1416	4.08321	6.40854	4.06609	7.35094	7.93428	7.7211	7.24555	8.94369	8.11712	8.08852	6.49346	7.97011	9.26889	9.97233	10.3823	9.72681	8.68475	9.48039	8.79799	8.75639	4.52042	9.94902	7.99492	9.5344	7.9384	10.9853	2.8679	3.73335	5.04876	4.97728	3.24793	5.60881	6.0917	3.30743	2.926	4.43962	5.56377	5.79701	5.49825	1.80735	6.27612	4.55459
ABCC4	4.88264	5.16591	5.48543	4.96347	4.82782	6.36632	4.66676	4	5.14568	5.16189	5.35755	5.09592	8.01011	7.50224	7.33718	7.979	7.41024	6.63517	7.20555	6.35931	6.27612	7.26585	7.53138	7.56682	7.38716	7.16591	7.19673	7.94075	6.67384	7.95942	7.78136	7.42206	3.79181	3.96809	3.64386	4.09592	3.27053	4.98413	3.46597	2.62059	3.12928	3.38543	3.03562	3.56682	3.2854	3.26303	3.1375	3.01792
ABCC5	7.91229	8.12877	7.52669	7.86728	7.57137	7.5691	7.67313	7.62132	7.89603	8.2891	8.28771	8.52278	9.71905	9.61802	9.48442	8.62059	8.70667	9.31129	9.13622	10.0503	10.0058	10.1306	9.60955	9.47634	8.76918	8.80219	8.8505	8.92867	9.24555	9.34452	8.98499	10.3031	7.50224	7.22786	6.67384	7.4545	7.58646	6.27984	6.52826	5.98185	6.35403	6.54535	6.1639	7.12205	6.56377	7.54767	6.53605	7.05745
ABCC8	2.43296	3.37156	3.04439	2.36457	1.67807	3.05311	3.45286	2.60881	3.07039	3.76022	2.3505	2.88753	3.39232	3.1127	2.72247	3.91648	3.67807	3.8679	2.94486	3.79701	3.93546	3.34341	3.01792	3.926	3.07895	3.76553	3.67807	2.848	4.15381	4.17393	3.51728	3.66676	1.3505	1.88753	1.23266	1.76553	1.1375	2.40599	1.56071	1.60881	1.70044	0.378512	0	1.58496	1.48543	2.87774	1.88753	0.485427
ABCC9	5.39917	5.56986	5.04439	5.3147	4.7866	5.76022	5.82528	4.76553	5.22497	5.2555	5.00899	4.58496	6.98868	5.76818	7.02348	5.44626	6.51096	5.99095	6.95536	6.41785	6.27426	6.11061	7.12825	5.82528	6.41447	6.19967	6.75087	5.71149	6.35579	6.93664	6.38888	6.26491	4.84298	5.53294	4.87283	5.14975	4.35755	4.21723	3.75489	4.91648	4.29278	3.70044	3.44626	3.8679	3.97269	4.81762	4.0268	3.87774
ABCD1	6.30743	7.05202	6.52669	6.80219	6.37156	6.77873	7.22304	7.2854	7.26303	7.03342	6.8716	6.93074	8.28263	8.73064	8.31334	8.54651	8.27426	8.43713	9.02459	8.85674	8.89573	8.30606	8.68229	8.44087	8.26725	8.11061	8.56453	8.33002	8.54728	8.55766	8.22882	8.7445	5.55766	5.6865	4.16993	5.17792	4.91648	4.93546	5.12102	4.07039	3.83794	2.20163	4.47249	5.56682	5.56377	4.73877	4.0268	3.29278
ABCD2	3.71149	3.10434	4.30012	3.27798	4.47897	2.03562	3.43296	4.54844	5.25172	3.20163	4.09592	3.20163	3.75489	5.32912	6.19771	3.23266	4.7866	6.23649	3.52356	3.71149	3.97269	3.23266	6.45943	5.1334	4.20163	5.66959	6.56377	2.74416	4.3505	5.78136	4.88753	4.73877	3.98185	4.1127	4.04439	2.80735	3.51096	2.76553	4.27053	4.96809	3.29278	3.64386	-1.32193	3.21723	2.848	3.07039	3.26303	1
ABCD3	7.37417	7.20555	6.97728	6.83794	7.27053	6.2724	5.56071	6.91169	7.05745	7.59096	7.36194	7.56148	9.55995	9.02956	9.41405	8.84894	9.47025	8.88142	8.79019	9.1876	9.17243	8.75054	8.98613	9.10983	8.81794	8.81442	9.21091	9.16113	8.88417	8.95216	9.49745	8.30332	9.81402	8.83668	8.82575	8.48482	9.26644	9.0207	9.27251	9.39071	9.04985	9.05704	9.06838	8.99365	9.27775	9.709	8.20848	9.01737
ABCD4	5.59395	5.76022	6.46761	6.3147	5.20359	6.5345	6.62498	6.67525	6.18884	6.3672	6.03012	6.37938	8.00422	8.12619	7.83731	7.24555	7.2914	6.9507	7.22641	7.57969	7.65249	8.08108	7.15178	7.00169	6.90026	7.80349	7.69975	7.21189	7.56453	7.63263	7.67136	7.78202	5.20359	4.95652	5.34163	5.70874	5.05961	5.38543	5.56377	5.24413	5.4363	5.67243	5.4363	5.45943	5.56834	4.12102	5.73471	6.21335
ABCE1	7.46025	7.36501	7.9507	7.50938	7.15886	8.2031	7.34651	7.04549	7.47411	7.14975	7.70287	6.99718	9.84408	8.95347	9.58195	10.66	10.5579	9.63536	8.95376	8.60326	8.72826	9.037	9.09737	9.33427	9.46495	8.93266	8.86372	9.86016	8.6779	9.13083	9.29634	8.82114	8.40323	8.42122	8.66906	8.37959	8.39938	8.22062	8.648	8.51728	8.33762	8.27845	8.32012	8.64692	8.34651	8.6299	7.80252	8.87144
ABCF1	8.65069	8.72417	9.33472	9.12283	7.84737	9.22521	9.21262	8.56453	8.63735	8.44584	8.39703	8.28123	10.4237	10.4456	10.0151	11.2632	10.7393	10.8076	10.1098	10.2263	10.3627	10.5189	10.8503	10.5868	10.2118	10.1912	10.5167	10.4263	9.73132	10.3731	10.4326	10.0987	8.2148	7.72996	7.25456	7.01011	7.08534	7.03672	7.28448	6.97384	7.74147	7.75756	7.73132	7.01569	6.55152	8.1809	7.82464	8.03397
ABCF2	6.08108	6.04002	5.31832	5.84046	4.3505	6.04439	6.49346	5.55766	5.8802	5.71973	5.56986	5.56682	7.27053	6.88142	7.63372	8.8458	8.14619	7.60659	7.08428	7.04002	6.95303	7.44791	6.61912	7.2724	7.06178	7.03342	7.42122	6.27053	6.38198	6.94603	6.64097	6.74819	6.59842	6.30925	5.7252	5.22497	5.76818	5.87036	5.46923	5.66391	4.37851	4.97269	5.17792	5.44626	5.55152	6.00899	5.9331	5.71699
ABCF3	7.4187	7.52826	7.30012	7.05853	6.824	7.33807	7.38111	7.30469	7.6279	7.29554	7.0045	7.3637	8.58421	8.88783	8.37287	8.85767	8.76055	9.1205	8.63771	8.85362	9.30287	8.36194	9.00759	9.29071	8.03452	9.06124	9.04084	8.32733	8.69732	8.80961	8.70632	8.65105	5.29278	5.65535	5.88509	3.64386	5.89966	3.91648	5.52042	3.82782	5.07468	2.74416	3.90689	4.32193	3.49825	4.55459	6.23074	5.37851
ABCG1	5.94369	6.19081	5.6837	7.19131	6.21529	7.39618	6.65464	6.54612	7.03342	6.31922	6.43713	6.26679	8.19155	8.58871	8.2317	8.8989	8.03974	7.58534	8.47208	8.82845	8.58928	7.74786	8.59358	8.56091	8.37417	9.07361	8.16063	8.37178	9.14313	8.97499	8.13853	8.89315	7.98214	7.5157	7.70425	6.77017	6.70667	8.02431	7.23362	7.44377	7.29646	7.58271	8.34119	6.3733	7.32508	7.55382	6.69209	5.82146
ABCG2	5.95187	6.03562	6.06824	5.33985	6.11478	6.19771	5.76553	5.86542	6.87774	5.99095	6.25927	5.53605	7.71149	8.29462	8.03782	6.49825	6.79442	7.6879	7.27053	7.67737	7.54381	8.85674	7.43962	7.37417	7.40429	7.79377	8.32553	6.95652	8.22593	7.58271	7.34252	7.45861	5.27426	4.27798	6.42291	6.05745	6.34163	5.16189	6.36282	7.43546	5.55766	5.66107	5.52356	5.37156	5.6837	4.70598	6.01123	5.41954
ABCG4	5.49506	6.19967	5.95652	5.54844	5.43962	5.41954	5.80993	4.8125	6.03562	6.14771	5.41954	5.10434	6.70874	6.99095	6.96116	7.1467	7.09276	5.17393	6.92125	7.49665	7.00338	7.07468	7.56071	6.7866	6.74416	5.86542	7.19771	5.64674	6.97039	7.2182	7.09276	6.97957	4.6837	4.91169	2.45943	4.54226	4.87774	6.07253	6.39575	5.99322	4.83289	4.99095	4.05311	4.853	6.2211	5.02237	5.10852	4.12928
ABCG5	0.263034	4.49185	3.82782	0.925999	0.765535	1.48543	1.96347	1.1375	1.32193	2.76553	1.1375	3.90689	2.37851	4.16189	3.27798	2.1375	5.24413	3.82782	2.03562	1.88753	2.53605	3.16993	5.42291	5.10014	2.88753	4.37156	4.926	1.848	4.41954	2.37851	2.7866	1.63227	0.847997	3.33628	2.848	4.07895	0.485427	1.926	0.485427	0.584963	-1	-0.152003	0.765535	2.90689	0.678072	0.765535	0.678072	1.07039
ABHD10	7.88203	8.7046	8.10066	7.48704	8.07414	7.27984	7.49105	7.72588	8.28679	8.39703	8.32238	8.52787	9.60233	10.1954	10.2403	9.01959	9.02348	10.1548	10.0798	10.1366	10.2256	9.92229	10.7545	10.8881	10.0608	10.3217	10.6209	10.0775	10.2704	10.5281	9.99365	10.3089	7.36588	7.87036	7.87252	7.97957	8.02542	7.90569	8.2182	8.01931	8.47877	8.8351	8.44066	7.90959	8.63681	8.01123	8.03755	7.2114
ABHD11	7.01681	6.05094	7.34163	7.06609	6.15178	6.32193	7.06717	7.02569	7.2114	7.11686	6.87529	7.29278	8.66605	8.97441	8.72554	8.28077	8.54921	8.02459	8.77215	9.17318	8.69732	8.23984	8.75656	8.32778	8.44543	8.86944	8.93899	8.65571	8.82496	8.4822	8.61029	8.80993	3.89724	5.42291	4.53605	3.82782	3.60881	6.44294	4.41278	5.4363	3.05311	3	4.38543	4.04439	5.26679	4.39917	5.25927	2.16993
ABHD14A	6.37851	6.79181	7.05474	6.53993	6.24127	6.53138	7.1814	7.06232	7.07575	7.22159	7.84925	7.48945	8.55823	9.03878	8.92778	7.90989	8.15482	8.66035	9.3758	9.30823	9.19648	9.17055	9.82297	10.2846	9.85736	10.0133	9.99577	9.60659	10.2967	9.76495	9.4096	9.52787	6.60363	6.45533	5.97154	6.18488	6.01346	6.45861	6.57061	5.74012	6.75756	6.38198	7.28586	6.09908	5.90689	6.80929	6.83226	6.55152
ABHD17A	7.85362	8.24031	8.80025	8.83479	7.15381	8.88661	8.73335	8.6987	8.50779	9.08746	8.82972	8.85953	10.8074	10.5991	10.5232	9.95143	10.1722	10.5284	10.7923	10.4634	10.4616	10.4931	10.3225	10.4784	10.5693	11.0373	10.8007	10.3882	10.8609	10.1819	10.4582	10.1706	6.20555	6.78921	5.70321	7.17792	6.36457	6.67666	5.82273	6.83542	6.15583	6.45615	6.92244	6.40429	6.7879	6.4545	7.11478	6.60881
ABHD17B	6.04439	5.48864	4.53605	5.89966	4.41278	5.18982	4.33628	5.34696	6.54844	5.88996	6.34341	6.25172	7.86481	7.21529	7.41785	7.77413	7.71768	7.3837	7.00562	6.78529	7.41532	7.4814	7.65392	7.3345	7.6125	7.36457	7.0864	7.38974	6.78267	7.61765	7.85985	6.24982	4.7761	4.86295	3.8679	5.49185	4.94486	6.45615	4.36457	4.58496	3.47249	3.44626	3.29278	3.9542	4.76553	4.12102	4.2555	3.9542
ABHD18	3.3505	4.51728	4.72247	5.73877	5.20555	5.71149	4.15381	5.23649	6.3906	5.71149	4.88753	5.3505	6.7879	7.30652	7.24698	7.88203	7.43296	6.49506	6.56834	7.65678	7.27519	7.60511	7.21335	6.68229	5.35403	6.6837	6.19771	5.96116	6.6453	6.37851	6.46761	7.13853	6.92719	7.35315	6.30925	6.4363	6.47086	7.09487	7.16491	6.5157	5.74147	6.25172	5.87529	6.72928	7.07146	6.58195	5.57592	6.21529
ABHD2	6.34252	6.63081	6.42122	6.69488	6.38543	5.7866	7.21772	6.86109	6.63952	6.86851	6.82082	6.82845	7.8679	7.38629	7.30058	8.19081	7.63481	8.1192	9.20945	8.24982	8.2031	8.41278	7.64962	7.6893	7.31107	7.20016	7.3966	8.3199	6.83226	7.7502	8.0588	8.56224	5.31107	4.37851	6.51491	6.42459	6.71493	6.61176	6.46923	6.53605	6.98698	7.53411	6.56071	7.54419	6.92719	6.47816	8.02652	7.44004
ABHD3	7.42291	5.63227	6.21917	4.74416	7.28633	5.7761	4.93546	7.16892	4.99548	6.51254	6.91528	7.5691	8.16138	8.72962	9.02209	8.88448	8.41363	7.40599	7.18785	7.96924	7.45039	7.86604	8.16942	8.61397	7.79246	8.12567	7.93723	8.11478	9.04903	8.38414	8.41278	7.60733	7.29646	7.81442	8.34873	7.75154	7.99266	7.14364	7.37591	7.16993	7.63081	7.59096	7.54844	8.6749	7.69836	7.7866	6.90929	8.84298
ABHD4	8.0917	8.59096	8.32418	8.30561	8.4363	8.21286	8.71459	9.0588	8.926	8.61912	7.96867	8.3505	9.62114	9.20408	9.59339	8.66142	9.2976	10.0001	9.93826	9.44004	9.05175	10.1543	9.63644	9.59675	9.55995	9.43171	9.60121	9.13776	9.71201	9.64854	10.0069	9.45018	6.35755	5.76553	6.06932	6.30012	6.73335	7.21529	6.44377	6.79701	6.65249	6.66747	6.55689	6.43463	6.89845	5.7046	6.2817	6.42206
ABHD5	5.93074	6.54998	6.47573	6.69766	6.56986	5.00899	6.21335	5.97728	6.08321	5.46597	5.853	4.81762	6.85549	6.51412	8.77347	7.41954	8.41447	7.43713	5.87036	5.73877	6.58946	6.38024	6.6453	7.22978	6.47573	6.61765	7.63372	6.09381	5.94953	6.89966	6.51728	6.37678	5.94251	5.70321	6.26679	5.89482	5.16189	5.36807	5.84549	6.16591	5.54535	4.39917	5.00899	4.88753	5.08321	6.02901	5.44626	5.10014
ABHD6	6.36894	6.04985	5.15785	4.90448	4.41278	3.16993	4.1819	6	6.30834	5.98641	6.52669	6.55228	7.40429	8.037	7.76255	6.87406	7.49145	8.28956	8.36413	8.75238	8.41849	8.33427	8.50978	8.46597	8.47857	8.2341	8.1581	8.04139	7.96636	8.00338	8.12774	8.00562	4.63227	4.88753	5.32012	5.3505	4.97039	5.6865	5.57592	4.853	4.90207	4.67243	5.35755	5.47411	5.58496	4.75756	5.6014	5.5157
ABHD8	4.6893	3.03562	4.2555	3.01792	2.45943	3.18587	3.58496	3.20163	3.82782	3.64386	3.12102	2.45943	4.18587	6.71425	3.63227	3.39232	4.16993	6.10852	6.69209	6.49185	5.99774	5.79961	6.77479	6.63517	6.1819	7.08321	6.58346	5.61471	6.36807	6.02015	6.47411	6.89603	2.70044	3.43296	2.51096	1.88753	1	4.03562	3.70044	0.765535	3.88753	2.10434	3.60881	1.96347	2.26303	2.51096	1.76553	1.07039
ABI1	8.49825	7.76487	7.91109	8.07093	8.41701	7.2635	7.19328	8.13468	7.93634	7.26632	8.26796	7.44501	9.41183	9.23014	9.40056	9.74298	9.56815	9.07294	8.9993	8.91319	8.9976	8.86774	9.16842	9.29278	9.2703	9.17904	9.11361	9.63327	9.60798	9.5727	9.4227	9.12412	7.34696	7.20848	7.86357	7.6858	7.96982	7.84486	7.58496	7.48462	7.96116	7.69558	7.79051	7.46679	7.81121	7.23362	6.81121	8.31424
ABI2	5.98641	6.22497	5.55766	7.00169	6.19476	7.13289	6.61765	6.56605	6.64458	6.74551	6.926	6.29646	8.61102	7.83036	7.89905	7.88722	7.95274	7.98499	8.23458	7.68685	7.82591	8.31922	7.23554	7.94515	7.69139	7.97212	6.82082	7.78921	7.37895	7.81698	7.87098	7.93458	4.87283	5.732	6.73877	6.36282	6.41024	6.88448	6.29462	5.71149	5.20555	5.71149	5.07682	6.0542	5.68229	4.7252	6.29462	6.12205
ABI3BP	5.39232	6.39232	6.54381	4.56071	5.37156	5.26679	5.82528	4.91648	6.34341	6.98527	6.54844	5.8125	7.55766	7.6532	7.09803	9.39917	8.82528	7.38024	5.74416	8.35006	8.848	8.57213	6.46761	7.01681	5.59991	5.99548	6.57743	5.38888	7.01235	5.03562	4.23266	9.04248	4.09592	5.36807	6.43962	8.18933	7.70667	7.68229	7.99605	6.41785	7.31016	7.49586	7.32012	7.97499	7.74416	4.05311	5.03122	4.926
ABITRAM	6.40088	6.74819	7.22014	6.48059	6.3345	6.36282	5.45943	6.86666	7.10014	6.89845	6.95884	6.80735	8.01903	8.66107	8.604	9.02625	8.22689	8.32148	8.39746	8.53333	8.01458	8.49665	8.38974	8.6879	8.32778	8.97842	9.03039	8.98641	9.0728	8.67842	8.43045	8.33539	7.30104	7.74618	7.00113	7.13955	7.67384	7.4363	7.6388	6.92244	6.74281	6.89966	6.824	7.35315	6.926	6.9507	7.46434	7.06932
ABL1	8.03617	9.45327	9.56224	9.4625	8.50819	9.77923	10.1163	10.0728	8.81218	8.42752	8.64602	8.37981	11.478	10.7489	10.5399	10.3611	10.6971	10.7674	11.0656	10.7364	10.8895	11.4615	10.6467	10.722	11.2477	10.5699	10.5944	10.8199	9.76918	10.4608	11.1714	10.8578	7.62863	7.80735	7.62425	7.8586	8.34207	8.5519	8.89815	8.67243	8.92985	8.88539	9.05447	8.97985	8.39318	7.99152	7.99831	8.49105
ABL2	6.67948	6.79701	6.25361	7.66391	6.76421	6.79051	8.41996	6.26866	6.81121	5.97728	6.48864	5.90448	7.75355	7.70321	7.56224	8.2465	8.13443	7.69349	6.87406	6.90448	6.95536	8.05961	7.22207	7.31198	6.98868	6.56377	7.18587	6.96578	7.224	7.29921	7.4446	6.58496	5.39917	5.98413	6.47735	6.73742	6.62498	6.66676	6.60881	6.96	6.25361	6.65249	6.55919	6.9507	7.21529	6.19574	7.03562	7.97613
ABLIM1	8.50978	8.9911	9.08879	8.73251	9.30161	8.37981	8.88402	9.73725	8.29232	7.57251	6.94075	7.44087	10.2283	11.0497	11.0688	8.97126	10.3153	11.366	10.6032	10.8912	10.4547	10.0816	10.1343	8.8157	10.6954	9.51195	11.4079	9.86905	9.06972	9.52826	10.2311	9.79312	9.31911	9.49755	8.85253	9.70719	9.79969	9.18945	9.01583	9.99485	9.47391	9.65096	9.32283	7.25361	8.56777	9.84541	7.27519	8.05961
ABLIM3	5.45615	6.24222	7.19869	6.50938	5.89239	6.35755	6.47573	6.02901	6.24031	6.41109	5.10434	5.22882	9.385	8.30012	9.63136	6.41109	8.01346	8.58271	8.81538	8.34474	7.81314	8.54844	7.54689	7.4363	7.94661	7.80219	8.92392	8.01625	7.06393	7.82082	7.43379	8.13443	6.23649	7.68089	6.39746	5.69766	5.6865	6.75355	5.62936	5.40259	5.97957	4.66107	4.87774	4.72792	5.33271	5.51728	5.17792	4.94486
ABO	4.45943	5.98868	2.80735	3.97269	3.79701	5.17393	3.48543	3.848	4.99548	2.70044	4.6837	4.70044	4.00899	4.29278	4.73335	5.76022	5.6893	4.46597	5.63517	4.47249	5.86047	6.9472	5.86047	6.05311	5.88509	5.27053	5.22497	6.46597	5.79701	5.95884	4.80219	5.37851	3.97269	5.33985	3.44626	3.49825	1.67807	5.55459	4.41278	1.72247	1.07039	1.53605	2.96347	3.926	3.15381	4.26303	4.67807	0.678072
ABR	7.06609	7.83637	7.86759	8.08507	7.40557	6.6359	8.47796	8.11478	7.62571	8.82114	8.91901	8.40493	9.79774	10.3348	9.58693	9.46648	9.24567	9.37678	10.3481	10.2525	10.1668	9.77108	9.67957	10.0267	10.1899	9.21675	9.31277	9.69384	8.97082	9.67154	9.82956	10.0806	6.30834	6.74349	7.08852	7.50263	7.07361	7.30424	7.11166	7.27426	7.13853	7.13699	7.224	7.57969	7.28633	6.56758	7.926	7.62899
ABRAXAS2	6.29462	6.90147	7.07093	7.03067	7.21529	6.64458	6.38111	6.83605	6.75221	6.79572	7.05474	6.65535	8.58665	8.54206	8.28794	8.68545	8.60752	8.96058	8.75288	8.77	8.68036	8.75439	8.97914	8.82416	8.88996	8.58383	9.00983	8.96996	8.09566	8.64151	9.06178	8.76686	8.2738	8.16088	7.91498	7.64494	7.6865	7.49065	7.76321	7.59694	7.64674	7.80252	7.49985	7.6268	7.29783	8.24627	7.52943	7.45902
ABT1	7.41532	6.97499	6.2724	7.08852	4.07895	7.21529	6.4446	6.43796	5.83794	5.58195	6.70044	7.49985	8.68299	8.65213	8.03452	9.24603	8.56796	8.9747	8.77906	8.69836	8.40472	8.80478	8.4187	8.40812	8.83099	9.2588	9.03755	8.95478	9.00675	8.2891	8.77017	8.41363	5.9542	6.18785	6.21335	6.77479	3.32193	2.37851	3.08746	2.926	5.62936	5.55459	5.91648	4.50462	4.38543	5.03562	4.72792	6.14771
ABTB2	6.90689	7.18686	7.09276	7.66107	7.16892	7.3443	7.32823	7.76155	7.67243	5.71425	5.2854	6.25361	7.2724	8.46393	7.26491	8.06016	7.94603	8.62899	7.37938	7.22978	8.00169	8.11374	7.979	8.44915	7.54921	7.14568	7.93015	7.70252	7.43463	7.808	7.77742	7.71012	5.56377	6.02459	3.92125	4.61176	5.16993	5.24031	5.44626	3.42626	4.54535	4.98641	5.31832	4.80735	5.05311	5.30012	2.91648	4.89239
ACAA1	7.52552	7.42459	7.17343	6.66178	7.07948	7.2937	6.81826	7.21335	7.48623	7.52787	7.55036	7.92244	9.10709	9.19734	8.86666	8.87067	8.59507	8.65105	9.44004	8.49865	9.14326	9.12102	9.00085	9.03232	9.02154	9.18611	9.04125	8.85783	9.38554	9.20994	8.62571	9.04439	7.33985	7.87621	7.18239	7.28494	7.00056	6.80219	6.84612	7.0864	6.83352	6.78921	6.95245	6.58721	6.61324	7.11894	8.27403	7.62242
ACAA2	6.99492	6.6388	6.35579	6.37591	7.41024	6.28817	6.9629	6.97327	6.76089	6.3147	6.61471	7.24127	8.45492	8.63862	9.43306	7.05637	8.83273	8.7652	9.04862	8.49265	9.03727	9.04056	8.40791	8.22207	9.33316	9.56272	9.3784	9.27018	8.94471	8.898	8.66267	8.75472	6.47735	6.84423	5.06609	6.03782	6.74819	5.7252	6.33271	5.87036	6.57137	5.98641	6.41109	5.32912	5.54844	6.94369	5.27053	5.20555
ACACA	5.78136	4.42626	6.17093	4.42626	3.73877	4.49185	4.46271	3.53605	5.49506	5.66818	5	6.12825	6.16491	7.36238	8.60585	8.87544	8.31152	7.75856	7.73742	7.73911	7.95216	7.36282	6.46597	8.13904	7.29094	5.15987	8.81282	7.22207	7.23458	6.19081	8.00253	7.89391	7.18388	6.2555	6.92362	5.02459	6.49985	4.47249	6.58571	5.0045	6.66035	5.78136	5.97842	6.51333	5.07682	6.21723	7.0268	5.87406
ACACB	7.09117	8.55976	8.45368	6.52513	7.09645	5.63372	6.96	8.22641	8.69523	6.77281	6.26585	7.77215	8.05528	8.73522	12.2261	6.5812	9.70926	10.2882	8.02873	8.80252	8.76703	7.97327	8.0669	7.15431	7.79766	7.49386	9.47025	5.96347	7.42375	6.71425	6.71218	8.61967	8.41299	8.20188	8.25927	7.5988	7.2182	7.3345	8.05907	9.10132	7.14364	6.58346	6.63735	6.0864	6.82209	7.57403	7.66995	6.30287
ACAD10	6.09592	5.8125	5.44294	4.19377	6.12722	5.9472	5.36807	3.44626	5.89966	5.82782	5.97957	5.71425	8.2937	8.15431	7.54767	7.83857	7.50303	8.03342	8.96347	8.80284	8.08428	8.72622	7.93899	7.6844	7.88325	8.34961	7.69836	7.93664	7.07253	7.6575	8.10276	8.73674	3.47249	4.2555	1.07039	4.1375	3.56071	4.98185	4.60881	4.24413	2.1375	2.98185	3.09592	3.43296	4.8802	3.39232	4.42962	2.88753
ACAD8	6.76951	6.09381	6.41616	6.71287	6.52199	6.57289	6.12928	6.54844	6.95652	6.24793	6.64818	7.00899	8.70805	8.8275	8.97556	8.32688	8.29278	8.10486	8.03892	8.61802	8.43338	8.18339	8.82972	8.64674	8.68825	8.76288	8.84361	8.848	8.75489	8.7418	8.66498	8.82209	6.71149	6.18388	5.72792	5.12516	5.22882	5.60585	5.55459	4.36457	4.47897	4.8125	5.31832	5.62644	5	6.07682	4.88753	6.27053
ACADL	3.853	5.1819	4.97728	4.33271	6.73877	3.37851	4.86047	5.02901	5.52826	2.6893	2.89724	3.76022	4.04439	3.04439	7.848	5.2555	6.38111	7.09329	4.39232	4.87283	4.55766	4.82018	5.88874	3.6893	4.04876	6.32193	7.88783	3.97269	6.15381	5.64674	2.66676	5.5157	7.13494	6.45615	6.22882	4.8679	5.13134	5.50621	5.3345	5.77347	5.40259	3.79701	3.2555	3.55459	4.40939	6.71768	2.73335	2.7761
ACADM	7.29462	7.53838	6.59991	7.54921	8.68054	6.98868	6.7879	8.11894	7.67384	6.93899	7.224	7.69836	9.77775	8.37895	10.7815	8.66534	9.39146	8.95012	8.08799	8.21383	8.45039	8.93015	9.26702	9.75722	9.01569	9.15962	9.44419	8.82718	10.0473	9.45533	9.15228	8.57061	12.2001	12.146	10.3127	9.09064	8.87006	8.62534	9.04549	9.46168	9.60214	8.95652	9.31311	8.94222	8.98726	12.2375	8.03012	9.46638
ACADS	5.49185	5.87529	5.81762	5.99095	6.42962	5.76553	5.92125	6.38024	6.1334	6.28725	5.90689	6.48864	8.77906	8.39446	8.88905	7.62352	7.65678	9.31243	9.19205	8.53722	8.11166	8.55957	8.01903	8.56148	8.71115	8.52904	8.86109	8.77149	7.86171	7.92244	7.37938	8.37199	5.39232	6.01123	5.48543	6.14771	6.23074	6.2075	3.81762	6.21529	4.48543	4.3505	5.32912	5.32193	5.26679	6.26866	6.43129	5.21723
ACADSB	4.14568	4.63807	4.15381	3.56071	4.12928	-0.152003	3.1375	3.93546	4.32193	4.848	3.47249	3.72247	3.20163	4.9542	4.89724	5.08746	5.16189	6.07039	4.63227	5.41278	5.38198	5.35403	5.56071	5.50779	5.66391	5.52669	5.52982	5.41278	5.83542	4.73335	4.18587	5.07039	8.15735	8.95855	7.45286	6.89542	6.74416	7.22786	6.8009	6.73064	7.03067	6.55612	6.74281	6.27426	6.73606	8.61728	6.43463	6.53216
ACADVL	9.1634	9.42543	9.45245	9.02459	8.18339	9.00141	9.19525	9.74096	9.30583	9.61728	9.2305	9.92184	10.7856	11.073	11.5762	10.9617	11.1512	11.6149	11.2125	11.7071	11.7608	11.9127	11.4195	11.3031	11.1812	11.5736	11.8563	11.4694	11.0827	11.1157	11.1597	11.6144	9.9928	10.1533	8.66498	8.12516	7.95187	7.19869	8.30058	7.55612	8.32103	7.99605	8.34296	7.96982	7.45368	9.70546	9.67402	9.10669
ACAN	5.78398	6.42626	5.95187	6.44791	6.58346	7.07468	6.49185	6.41785	6.01569	8.11322	5.39575	6.50303	7.13545	7.30834	6.55612	7.30743	7.41701	6.95652	8.99859	6.82273	7.75689	7.34784	7.86542	7.85425	7.40684	6.97384	7.44045	7.2891	8.00562	8.52121	10.2329	8.06016	4.65249	4.82018	4.81762	5.06824	5.1416	5.41954	4.99774	5.3837	3.59096	5.00899	3.79181	5.11061	4.86295	3.90207	6.53683	7.46352
ACAP1	1.65535	3.12102	3.04439	2.63227	2.36457	3	3.01792	2.70044	3.76553	2.6893	4.44626	3.98185	6.61912	4.05745	5.08958	6.38974	6.13648	5.75355	5.0045	5.73742	5.99774	6.33896	4.66391	5.3733	6.68089	7.90749	3.89724	5.75889	5.92006	6.72996	4.38888	4.8505	4.40599	5.80993	4.47249	3.10434	2.82782	5.853	1.37851	4.90689	2.10434	2.3505	1.67807	4.76022	2.45943	3.99095	3.15381	1.1375
ACAP2	6.63154	6.30834	6.53216	7.28216	7.64782	6.57667	6.56301	7.12567	6.57213	6.96521	6.93251	6.7879	8.52689	8.70529	8.9901	8.31696	8.25927	8.1334	7.99605	7.5263	7.74483	7.61434	8.00366	8.15886	7.50859	7.36588	7.97728	7.82496	7.82718	8.15431	8.06474	7.81858	4.67243	5.07895	5.53761	5.82146	5.73335	7.20114	6.54689	5.75622	5.83542	6.11894	5.61324	6.51096	6.02348	4.23649	5.74551	4.86542
ACAT1	8.72247	9.35513	8.98328	8.97642	9.47654	8.91468	9.05528	9.35403	9.18066	8.87283	9.04876	9.26655	10.6612	11.0839	11.8033	9.83747	10.6496	11.2592	11.0266	10.8515	10.6833	11.2188	11.3746	11.2265	11.1426	11.3205	12.0708	11.3167	11.4002	11.3999	11.3058	11.1529	3.93546	6.65535	3.75489	3.32193	4.04439	3.3505	3.926	4.73877	4.54844	3.24793	3.57289	2.10434	3.57289	4.38543	3.94486	3.79701
ACAT2	7.21043	6.32373	7.40259	6.95187	6.50303	6.75489	6.39746	6.74416	7.29278	5.97039	6.28355	5.58796	8.02126	8.31016	7.83668	7.29829	8.00169	8.67172	7.72928	7.93369	8.35799	8.30561	7.88081	8.07468	7.89239	8.19967	8.20848	7.74551	8.54535	8.33584	8.10014	7.46107	5.44626	5.48543	6.3505	6.49346	6.25739	6.93192	5.8802	6.36807	6.72928	6.48704	6.47897	6.42291	6.90689	6.19377	6.38024	6.94017
ACBD3	8.14364	8.22641	8.43359	8.73149	9.43858	7.80381	8.66516	8.14593	7.94105	8.08507	8.15861	8.10722	9.83652	10.1777	9.92303	9.66338	9.98221	10.0287	9.45759	9.54921	9.69471	9.46659	9.59068	9.48633	9.10709	8.87667	9.1407	9.48804	8.9952	9.5306	9.39189	9.44035	8.76238	8.80735	8.87344	8.92615	8.8321	9.44553	9.52229	9.17118	9.57667	9.69122	9.56853	9.56138	9.60789	8.83715	9.35403	9.39446
ACBD4	5.70321	6.08958	5.78398	6.71287	5.75221	6.44626	6.8936	6.58796	6.55766	6.72928	6.1918	6.09803	7.55382	7.41954	8.17542	5.69209	7.66959	8.74416	8.79604	8.84455	8.23745	8.24079	8.0542	7.97384	8.40472	8.71665	8.55228	7.65607	8.12153	8.48945	7.67948	8.28771	5.53294	4.63807	3.24793	3.96347	4.3147	5.30743	6.2211	6.05528	5.52042	5.03122	4.63227	4.72247	5.32553	4.37156	5.27426	3.9542
ACD	6.75221	6.80993	6.02237	6.12309	5.96116	5.00899	6.06609	6.92362	6.03782	6.49346	6.84549	7.01011	8.52003	8.46964	8.17493	6.51885	7.16289	8.28494	7.15886	8.44377	8.68825	8.05365	7.75221	8.17343	8.33539	8.88203	8.55344	8.33494	8.5411	7.92837	8.04767	8.03342	5.23266	5.03122	4.49825	4.21723	5.16591	5.77083	6.20163	5.42626	5.75756	5.94486	5.72792	4.04439	5.73877	5.87283	6.3505	5.98868
ACE	2.40599	3.05311	3.01792	4.57289	2.53605	3.53605	4.3147	2.82782	5.38198	3.10434	2.72247	2.76553	5.96578	5.93074	4.26303	6.31107	5.32553	6.01346	7.86109	6.79701	6.93899	6.80219	6.89724	5.89239	4.24793	5.42291	4.64386	5.80993	4.16189	6.01123	5.91886	7.16189	4.38198	5.4822	3.33628	4.80219	3.74416	3.10434	2.03562	4.55459	4.01792	3.79181	3.20945	3.85798	4.75756	4.69209	4.31832	3.56071
ACE2	4.61176	4.90207	4.33628	4.42962	5.08534	4.60288	4.3505	4.60585	4.82782	2.20163	4.8125	2.97269	4.62059	4.40259	7.55536	5.10224	6.00562	5.55152	3.45943	4.61765	4.24031	4.70598	5.80864	4.59991	4.52042	5.62498	5.75756	5.10643	5.32193	5.78398	5.26866	4.97269	3.51728	2.44626	3.52982	3.47249	3.1127	4.21335	2.21723	2.40599	1.67807	0.847997	1.45943	3.22497	3.12102	3.73877	0.584963	2.60881
ACHE	2.37851	3.67807	3.01792	3.48543	2.40599	3.8679	3.7866	3.20163	3.36457	3.56071	2.58496	2.07039	4.06178	4.21723	3.71149	3.70044	4.04439	3.71149	5.12102	4.37156	3.96347	4.75489	6.45943	3.65535	3.44626	4.3147	6.23074	4.46597	3.53605	4.98641	3.32193	3.51096	3.7866	4.30743	2.70044	1.72247	1.43296	1.848	2.40599	2.51096	0.765535	2.45943	1.43296	2.8679	2.65535	5.1819	4.89724	1.53605
ACIN1	7.11166	7.24603	6.49025	6.7866	5.4363	6.94017	6.64962	6.49985	6.77347	6.90689	6.16591	6.88631	9.03919	8.2635	8.43921	8.90719	8.9384	8.69105	8.75121	9.60715	9.31129	9.44956	8.39232	8.53605	8.75154	8.15431	7.9384	8.64494	7.34518	8.54998	8.633	9.07601	5.8125	6.29829	5.50779	5.39917	6.00225	6.55152	5.6865	5.79961	5.45615	5.80219	4.83794	5.47249	5.39575	5.56377	6.30743	5.90689
ACKR1	8.34252	9.32396	9.982	11.4364	9.27216	12.4359	11.0948	10.4638	9.81442	8.6014	7.53528	7.32463	12.5719	11.698	11.9399	11.1773	12.0398	11.8728	11.2773	11.4707	11.1411	11.4733	9.77873	9.78365	11.6242	11.5801	11.8566	11.9516	10.528	10.8039	10.8595	10.2096	6.48059	5.38198	7.35315	6.66107	6.26209	6.71631	7.1127	9.37992	7.82845	6.1467	6.83668	6.14262	7.39103	6.44543	7.48945	4.59991
ACKR2	6.01123	4.87774	4.80735	4.97269	5.36457	5.19377	5.71425	5.18982	5.60585	5.39917	6.03782	6.19377	6.59991	6.82146	6.17592	6.49506	7.4271	6.49665	6.70598	6.01569	6.08534	7.05311	6.94251	6.66391	5.37156	4.82782	6.59246	6.20945	6.74416	6.86542	6.78267	6.61324	2	3.79701	3.24793	3.39232	4.3147	5.36457	2.29278	4.20163	2.96347	2.03562	1.63227	1.96347	3.73335	3.80735	3.8679	3.36457
ACKR3	10.757	10.9558	10.8601	11.2363	11.9512	11.4444	11.3978	11.4144	10.4296	9.65159	9.73927	10.9823	10.3561	11.7255	11.9287	11.542	12.4	10.6937	10.7659	10.6384	10.6613	11.4915	11.4521	11.5375	11.161	11.2983	11.7055	11.2399	11.2724	11.68	11.372	10.3038	7.02348	7.02791	6.20163	8.23074	7.69836	7.98925	7.70529	6.43463	7.44211	7.20457	6.65249	8.00506	7.6632	5.19771	7.86913	7.11166
ACKR4	0.925999	4.12928	4.45943	5.78136	2.37851	3.56071	3.63227	4.00899	5.03122	3.29278	3.64386	0	4.76022	5.33985	7.75956	2.29278	4.94486	5.75221	5.23266	5.0268	5.39232	5.6893	4.926	2.70044	4.94017	5.7252	6.32012	2.16993	6.25927	4.53605	5.36457	2.70044	5.7252	5.26303	4.54844	6.7252	6.89603	6.73064	5.35755	6.10014	6.73742	6.05745	3.07039	4.71699	5.43296	5.49506	4.6837	5.7761
ACLY	7.80735	6.66249	7.31651	6.66818	6.32733	7.77742	6.24031	6.69209	8.08852	6.90087	7.44045	6.96809	8.96434	8.38931	8.18884	9.31356	9.52513	9.29921	9.2854	8.73403	8.70113	9.51254	9.19402	9.07066	9.94105	8.77314	8.62242	9.49865	7.94778	9.31447	9.94119	9.24341	5.66676	5.53294	5.9542	6.35579	6.29094	6.17393	6.40088	5.89239	5.76022	6.07682	5.98868	6.2114	6.64818	6.01346	6.75622	6.79312
ACO1	8.38672	8.49225	8.62753	8.64602	8.20065	9.26562	8.08746	8.40812	9.08852	8.5763	8.65964	9.16667	10.4446	10.7237	11.5004	10.2158	10.7405	10.2764	9.7286	9.96924	9.97456	10.0112	10.3283	10.1616	9.7303	10.1662	10.5079	10.4736	9.84753	10.2533	9.886	10.4379	7.70217	7.14057	8.40429	7.2503	7.16541	7.06717	7.51767	7.84266	7.77182	7.13853	7.60326	7.84361	7.23074	7.09751	7.5947	7.05637
ACO2	6.90448	6.87529	7.06178	5.58496	5.09381	6.42459	6.24793	6.40003	6.77149	6.70736	7.08905	7.33896	8.06582	8.16012	9.21747	7.51215	8.29393	9.04234	8.98883	8.96405	9.04412	9.10748	9.48129	9.47756	9.04248	9.43702	9.89376	9.56472	9.11283	8.84298	9.13993	9.09355	8.49005	8.53275	7.02459	6.04876	5.22304	3.59694	5.63662	5.9472	5.84674	5.54844	5.89845	5.71012	4.42626	8.36435	6.26303	6.32643
ACOT11	5.36107	5.6879	4.01346	4.4363	3.54226	4.06609	3.78136	4.64674	4.54844	5.78267	5.64674	5.2211	6.81954	6.95128	6.24031	6.92065	6.32553	6.09064	6.52042	6.89057	7.13391	7.05257	6.3733	7.03727	5.96694	6.06824	6.09276	6.43212	6.31922	7.08693	5.80478	7.10171	3.96347	4.53605	3.35755	4.07895	2.40599	3.55459	3.57289	4.15785	2.36457	2.76553	2.72247	3.6837	3.926	3.9542	4.1127	2.72247
ACOT13	7.91946	7.79831	6.88142	7.01569	7.17692	7.77347	7.39232	7.37851	7.74685	7.84235	8.37417	8.65499	9.05012	8.94778	9.53119	8.45039	9.29829	9.33024	9.96982	9.64386	9.38952	9.68633	9.74281	9.76354	10.0704	10.0175	10.3014	10.3898	10.5101	10.0707	9.77923	9.72366	7.26491	7.55113	6.66747	6.20457	6.46516	7.12257	6.55075	6.2182	6.07253	5.77742	6.26491	6.96867	6.30378	6.79246	6.10748	6.65033
ACOT2	7.84423	6.92719	7.76421	6.96809	6.82909	6.74685	5.90448	8.04275	7.31832	6.95187	6.88387	7.82337	8.56682	8.36851	10.2025	7.30287	9.18215	8.83321	8.81858	8.10538	7.59991	8.01067	8.77314	8.8189	8.15634	9.24532	9.96867	8.48623	9.58665	8.93929	8.40939	8.28725	8.54032	8.31152	7.19673	5.6865	5.80478	6.11061	5.75756	5.90207	6.37156	5.72792	6.06824	5.6865	6.13134	7.60511	6.03122	6.34696
ACOT7	5.73471	5.88874	5.86419	4.82018	4.65535	5.22304	5.89482	5.67525	5.76155	6.63372	6.09381	6.95652	7.79928	7.94398	7.42878	7.98442	7.54342	7.76288	9.04111	8.7223	8.73268	8.71905	8.95376	8.26562	8.11114	7.91827	7.57969	9.00591	8.86403	8.57194	9.03466	9.04467	4.54535	4.0917	5.1334	5.30925	5.66818	6.11061	5.64097	5.76022	4.74685	5.49825	5.30012	5.97499	5.60585	4.2854	7.16692	6.39917
ACOT8	5.50779	6.27798	5.93546	6.58195	6.4446	6.99774	6.84549	6.38543	7.02459	6.29829	6.1375	6.3837	8.1127	7.91349	7.79051	7.63081	7.507	8.50581	8.15937	8.36194	7.75956	8.35975	8.79214	8.30606	8.40514	8.47978	8.56491	7.85549	7.7866	8.81057	8.31877	8.15178	5.47573	5.85922	5.47086	5.21335	5.732	5.86295	5.55612	5.47897	5.50144	5.89118	5.33092	5.71836	5.65821	5.76288	5.75889	5.15987
ACOT9	7.08002	7.51412	7.61545	7.84361	7.91109	7.33807	8.02015	7.82909	7.64962	7.75154	8.23697	8.00338	9.39232	10.3244	9.58534	9.69697	9.38306	9.14822	9.62004	9.59842	9.85128	10.1928	9.51747	9.68229	9.91274	9.63354	10.0294	9.99223	10.0856	9.28054	9.53021	9.5812	7.54148	7.54342	7.73505	8.05066	7.92926	7.6907	7.92333	7.70217	7.84549	8.05745	7.77215	7.72383	7.88173	7.4363	8.19229	8.12851
ACOX1	4.89966	4.91648	5.3505	4.83036	5.17393	4.63807	5.51096	4.73877	5.58646	4.88264	5.2114	5.34696	6.11998	5.67243	6.62425	6.84046	7.12257	6.54998	5.83289	6.01235	6.22689	6.79831	6.58271	6.37851	6.05961	5.30743	6.54148	6.1467	6.09592	6.75756	6.64169	6.67384	7.29094	6.90929	6.87652	6.04658	6.30743	5.51096	6.36807	5.10014	5.79701	6.05311	5.71149	6.56682	5.7761	6.8392	5.57592	6.12309
ACOX2	5.64097	6.71012	5.0268	6.7761	6.30743	6.43296	6.47249	6.63227	6.58346	6.52042	6.7761	7.23554	8.0493	7.79377	8.37112	6.58346	7.40514	8.43338	8.32057	9.05907	9.34607	8.52239	8.2075	8.36501	9.02956	8.68545	9.14797	7.67666	9.08879	8.26538	8.71973	8.47735	6.17592	6.41109	5.79961	6.83036	5.75221	4.99548	4.74953	5.46271	5.07468	5.73335	6.27798	5.19771	5.56377	5.66959	5.88509	6.47249
ACOX3	5.43962	4.98868	5.04221	5.31288	5.27612	5.4446	5.42122	5.43962	5.47735	5.4446	5.98527	6.32912	7.13597	7.11686	7.55113	7.51215	7.61692	7.48018	7.21675	7.13853	6.94661	7.00394	6.73877	7.42164	7.59991	7.07307	7.02625	7.35623	7.46271	7.27612	7.14415	7.51649	5.853	5.30012	5.41785	5.80607	6.47978	6.72656	5.853	5.92125	6.03562	5.80349	5.45779	5.8802	5.69209	5.72792	5.89845	5.49825
ACOXL	-1.73697	0.137504	1.20163	0	0.678072	1.37851	1.80735	-0.321928	0.765535	2.23266	-0.321928	1.32193	2.82782	0	0.678072	2.94486	0.925999	3.24793	1.37851	5.34696	2.10434	1.72247	0.137504	1.58496	1.96347	2.88753	2.70044	3.98185	2.07039	1.76553	1.63227	0.765535	3.27053	2.39232	3.22497	2.98185	4.05745	5.04658	3.9542	2.27798	2.96347	2.91648	2	4.80735	3.95884	3.56071	4.65821	2.27798
ACP1	8.30561	7.63807	7.13031	7.38888	6.71012	7.64024	7.26397	7.46516	7.45615	7.45943	7.59619	8.38586	9.45018	9.52826	9.51728	9.65696	9.31786	9.47127	9.49125	9.42375	9.65482	9.56071	9.69122	9.54709	10	10.2295	10.165	10.2596	10.4298	9.71613	9.82384	9.57213	7.52591	7.44045	7.35843	7.10852	6.98071	6.12516	6.73268	6.51491	6.56148	6.87836	6.46107	6.80478	6.63372	7.19476	7.02181	7.6632
ACP2	7.63735	8.13494	8.09329	8.03562	8.3336	8.31379	7.65821	8.3733	8.43838	8.6844	9.10852	8.73674	9.37526	10.7928	9.8802	9.52904	9.48583	9.26092	10.5664	10.1499	10.246	9.84251	10.7237	10.6782	9.74281	10.5512	10.0589	10.6299	11.0014	10.7361	9.94632	10.6215	6.10643	6.30195	6.96116	6.55612	7.37504	7.33002	6.64241	6.6279	6.9542	6.33807	7.80284	8.03177	6.97728	6.42291	7.55075	6.61618
ACP5	7.76354	8.04221	8.68124	7.78005	6.71973	7.33628	7.1467	10.3407	8.62059	9.39938	10.1565	9.54071	11.0823	11.0545	9.39296	8.98442	8.51609	10.149	11.5671	11.31	11.1436	11.2508	11.4703	10.9559	9.7657	10.7842	9.53177	11.3329	11.0391	11.4288	10.2524	11.233	4.848	5.66391	6.14364	6.83794	7.46271	4.6893	7.39746	4.64962	7.14873	7.20848	8.25125	8.10171	5.91409	5.59991	10.1852	8.15987
ACP6	7.19574	7.2937	7.07788	6.73064	6.42962	6.49825	7.19869	7.44128	7.56148	6.88264	6.47086	7.54612	8.63263	8.71356	9.06124	8.16189	7.38198	8.808	7.50383	8.54458	8.22255	8.63771	8.90509	9.20433	8.32238	8.36326	9.06178	8.11738	9.1205	8.35315	8.04603	9.07628	6.47005	6.86604	5.25172	6.62571	6.2182	6.16692	6.30195	6.05311	5.57137	5.82018	5.39746	5.98755	6.33896	6.11166	6.47897	4.78398
ACPP	5.66391	5.92125	5.43962	3.05311	3.07039	3.18587	4.59694	2.7866	5.853	5.09592	5.47573	4.87283	6.47573	6.62644	5.98641	7.32463	6.36982	4.70044	5.59096	6.79442	6.88996	6.57743	7.2075	6.85674	5.85798	5.87529	6.79701	5.67525	5.60288	6.45779	6.4446	6.77083	3.72247	2	1.07039	3.93546	2.63227	5.71149	2.98185	3.96347	3.82782	4.51728	2.63227	4.47897	2.23266	2.88753	3.1375	0.925999
ACR	3.41954	5.61765	4.49185	4.89724	3.21723	4.24793	2.82782	3.83794	4.86295	4.51096	4.42626	3.45943	5.36807	6.54844	6.53605	5.51728	4.99095	5.74147	5.45615	6.65105	7.17891	6.26679	5.57592	5.88753	6.43796	4.37156	4.54844	5.70321	3.07039	4.70598	5.04439	5.20163	2	5.15381	2.10434	1.43296	1.48543	5.03122	5.07039	4.20163	1.96347	1.43296	2.96347	4.64962	1.88753	1.32193	4.39232	0.847997
ACRV1	5.42291	6.42626	6.1127	6.46761	6.20261	6.66959	6.61839	5.89845	7.03397	6.507	6.08108	5.86542	7.05907	7.16138	6.94661	7.35006	7.59731	6.47249	6.07039	6.4814	6.72247	6.8936	7.33807	6.85736	6.71012	6.60659	6.81057	6.38457	6.84361	7.72042	6.85736	6.73877	3.32912	3.77083	3.87774	4.47897	4.54226	5.18587	4.40939	4.54844	2.71149	3.94953	3.20945	5.05311	4.19377	3.18587	4.18982	3.07895
ACSBG1	4.27798	4.64097	4.62352	4.48543	4.48543	5.12102	4.44956	4.2854	5.1918	4.10434	3.94953	4.1416	5.26303	4.48543	5.13134	4.29646	5.85798	4.58496	4.41278	5.56529	5.64962	6.02791	6.30378	5.57894	6.04549	5.55612	6.19081	4.88264	5.47573	6.27426	5.92719	5.39403	3.73335	4.99322	3.64962	1.16993	3.64962	5.3505	4.06609	3.51096	1.63227	3.47897	2.59694	4.31107	4.2555	3.32193	4.1819	3.18587
ACSBG2	5.37504	5.87529	5.38198	6.15785	5.87036	6.47086	6.06178	5.08746	5.84046	5.44626	4.86295	5.05311	7.47168	5.67807	6.88509	6.85798	6.92481	4.51728	5.52356	6.76818	5.56986	6.33628	6.70183	6.34696	6.06178	5.59694	6.98755	5.12102	6.86913	7.06824	6.08958	6.74147	4.32912	3.29278	3.37851	5.48864	3.36457	5.89239	5.02237	4.52982	1.48543	3.57289	4.06178	4.7761	4.24031	2.43296	3.26303	4.0268
ACSF2	5.16189	4.88753	5.77873	5.84549	5.26679	5.97039	6.12309	5.96809	6.16993	6.22882	5.26303	5.16993	7.91169	7.43962	8.51728	6.70736	6.94017	7.88264	7.6014	8.37199	8.03287	8.04002	7.93074	7.55382	5.48543	7.69627	8.09592	7.00899	7.45286	7.80993	7.46516	7.99548	5.97269	6.71012	6.32373	5.82528	5.50462	5.02237	6.18587	5.56071	5.73064	6.07253	5.54535	6.42291	5.12516	5.74685	5.79701	5.05745
ACSL1	10.4109	8.72758	9.64899	8.60047	7.75355	8.83479	7.38111	8.96809	9.93354	7.68685	7.99633	9.57024	10.8704	9.59544	12.6243	12.3246	12.667	11.8278	9.0634	9.27729	9.09447	10.8532	10.6339	9.9017	10.3004	9.7623	11.8503	10.4387	10.2949	10.182	9.71433	9.87997	11.7405	11.0304	11.2629	9.79507	9.87705	8.23074	10.3423	10.854	10.4654	8.51116	8.57762	8.84125	8.91124	11.3983	8.30332	8.96982
ACSL3	7.03672	7.34252	7.59917	7.51806	7.8157	7.66888	7.10748	7.25077	7.55995	7.76752	7.62205	7.2555	9.18933	9.50044	9.37634	9.65159	9.22207	9.12593	9.73098	9.62461	9.6498	9.29692	9.93251	9.74618	9.3696	9.25077	9.53741	9.52317	8.90177	9.75689	9.75037	9.28355	9.26632	8.71115	9.29898	9.15152	9.00225	8.67596	9.20433	8.12774	9.07039	8.33851	9.70684	8.79181	8.71149	9.34296	8.59694	8.85456
ACSL4	7.08746	6.57289	6.89603	6.95884	7.71836	8.34074	7.11582	7.49665	6.56377	6.99774	6.35403	6.97384	8.6435	7.61324	9.45162	10.1695	10.791	7.27333	6.06824	6.97384	6.55305	7.40599	7.85487	7.79766	6.87897	6.53916	7.6359	7.77215	7.21626	8.16591	7.61471	7.11582	4.27053	5.02237	4.44626	3.90689	3.82782	4.38543	5.26679	4.99095	3.45943	4.62059	4.21723	4.60288	3.80735	4.12102	3.97269	5.91886
ACSL5	6.58045	6.56377	7.00338	6.78529	6.56834	7.33985	6.77742	6.64818	7.37156	6.25739	6.84549	5.93546	8.26256	8.21091	9.2484	8.59544	9.52826	8.1205	8.40003	8.4187	8.52199	8.2465	7.99152	8.21383	9.02126	8.82241	8.42038	8.65356	7.59768	8.39532	8.25833	7.96405	5.94603	5.82018	7.03947	6.90569	6.64962	6.22207	6.90147	7.25644	7.03892	6.21723	7.07361	6.90749	6.50224	6.01903	7.06393	6.85611
ACSL6	3.71149	5.58496	4.94486	4.74416	4.94486	4.3505	4.1127	5.12928	5.33985	5.05745	5.36457	4.45286	5.66676	5.06609	5.54535	5.30743	5.97269	5.57592	5.06178	5.1375	6.19574	6.22497	5.46597	5.9472	4.72247	6.08321	5.97728	4.43296	5.78136	5.76818	5.04876	5.83036	3.96347	4.85798	3.70044	3.67807	3.66676	3.81762	1.53605	3.45943	2.51096	3.12102	2.10434	3.51096	4.09592	3	3.26303	3.15381
ACSM1	1.48543	3.21723	2.07039	1.58496	1.72247	2.7866	4.22497	2.10434	2.07039	2.23266	1.1375	1.26303	5.0045	3.47249	3.33628	3.926	3.62059	3.03562	5.55459	3.51096	4.39232	3.3505	4.19377	3.1375	3.16993	2.96347	3.72247	3.16993	3.01792	2.88753	3.24793	5.51728	1.03562	2.32193	0.378512	2.08746	3.30743	2.80735	2.63227	1.10434	1.53605	1.96347	1.98185	0.963474	3.95884	1.37851	2.62059	0.925999
ACSM2B	3.73335	4.6837	4.98185	4.23266	4.45286	3.72247	5.31832	3.6893	3.79701	4.63227	4.49825	3.85798	4.71699	6.10224	2.03562	5.87036	6.72656	5.60288	3.73335	4.2854	3.79701	5.80219	6.30012	6.50462	5.22497	5.89966	4.80219	4.71149	5.18587	5.1127	5.0268	6.17393	2.76553	4.22882	3.85798	2.63227	1.10434	4.1375	3.1127	4.33985	0.263034	-0.0740006	0.263034	0.925999	2.87774	1.98185	3.77083	2.7866
ACSM3	4.87529	4.58796	5.06824	3.30012	4.34341	3.01792	3.80735	3.63227	5.2211	5.58346	4.62352	4.89239	6.07895	5.68229	5.19771	5.8802	6.13443	3.53605	4.47249	5.13134	4.66959	4.56377	5.32373	6.2182	5.32553	5.94486	6.04767	4.43962	6.01903	5.87283	6.05094	4.76818	3.09592	2.05311	2.64386	3.3505	2.926	2.87774	3.1375	1.53605	2.21723	2.76553	-1.51457	2.26303	0.584963	2.20163	2.30743	1.90689
ACSM5	6.78529	8.00113	7.21432	6.99887	8.17667	6.64674	6.34074	7.98242	6.90569	6.71631	6.97212	7.27519	7.45039	8.71631	9.58796	7.08321	7.59656	9.36413	8.2131	8.6987	8.63009	8.76055	8.1267	8.32553	9.06151	8.43879	9.76388	8.20701	9.0175	8.97255	7.37808	8.95405	6.62498	6.25927	6.13955	5.69209	6.42122	6.6453	6.52042	5.95884	5.92362	5.04002	6.76288	5.90448	6.24793	6.05745	5.41616	4.33628
ACSS3	6.49185	6.48704	6.19967	7.25172	7.11582	7.12825	7.02237	6.48864	7.25833	6.65105	6.824	6.79181	7.85237	7.84737	9.27938	7.2317	8.05528	8.67948	7.44956	7.6865	7.94486	8.02015	8.27659	7.78398	8.09276	8.03672	8.4475	7.36632	8.05799	7.72178	8.01123	7.68229	6.20653	5.92006	7.17842	6.71356	6.57516	6.83099	6.69975	7.08693	6.60363	6.36457	6.57969	6.44377	6.87098	6.32912	5.82909	6.01903
ACTA1	2.10434	1.07039	2.70044	4.1375	4.29278	5.12928	2.40599	4.45286	4.98185	2.58496	3.20163	4.27798	4.64386	5.30012	5.67243	5.97039	5.23649	5.58796	6.31651	5.40599	5.97957	3.26303	12.9153	5.07895	4.35755	5.44626	5.48864	6.01346	3.80735	4.59096	4.88753	6.17792	13.7664	13.7993	10.398	3.33628	4.0268	3.36457	0.925999	-0.321928	3.47249	1.1375	1.67807	2.16993	4.12928	13.5845	6.41447	5.66391
ACTA2	9.47147	9.63181	9.46944	9.81562	10.46	9.33036	10.2411	9.85323	9.84745	9.61756	8.3147	8.33784	11.2337	10.9738	10.5929	9.34817	9.79498	10.6916	12.0612	11.2354	10.824	10.3143	11.0875	10.183	11.008	10.8636	11.9951	9.8983	11.0172	10.3359	11.952	10.6654	5.25927	5.42291	5.20163	5.88753	6.50779	6.30925	6.31288	6.79961	5.88753	4.79181	4.32193	4.85798	6.2114	5.77347	6.03782	4.38543
ACTB	12.4377	12.5858	12.7257	12.2843	12.5113	12.5781	12.6167	12.2121	12.093	12.6189	12.7587	12.7811	14.2087	14.3883	13.7607	14.3543	13.8949	13.7623	14.4744	14.2623	14.2358	14.3557	13.7033	13.6768	14.1153	13.7791	13.4769	13.9849	13.7905	13.8226	13.6416	14.243	11.2821	11.2595	11.9573	12.2678	12.418	12.8488	12.9807	12.5032	12.0412	12.8426	12.0401	12.9099	13.0551	11.6681	11.9604	11.1123
ACTC1	6.7046	7.893	6.62498	5.93074	6.99209	5.69209	7.2854	6.61912	7.47005	5.52669	5.56986	6.99774	6.77083	8.10591	7.68089	8.22689	8.15076	8.25125	8.0864	7.2211	7.33539	7.15381	10.8805	7.53372	6.59694	7.53838	8.48341	8.25927	7.86047	7.60659	9.09302	7.41109	9.96275	11.6899	7.87529	6.0045	6.22689	5.79961	6.46271	10.11	6.02237	6.55459	4.59096	5.67525	6.34873	10.0943	5.86047	7.59768
ACTG1	12.5928	13.4456	12.9049	12.234	12.6423	12.8232	12.6718	12.097	12.0361	12.7134	12.8897	12.8231	14.4422	14.501	14.1561	14.34	14.1299	14.1491	14.4507	14.0988	14.1747	14.1658	13.614	13.6851	14.1784	13.8961	13.6041	13.8265	13.8892	13.7556	13.5987	13.9593	12.4076	12.0399	12.5696	12.8492	13.5452	13.5586	13.7	13.3445	12.6111	13.0703	12.7264	13.5419	13.5987	12.5211	12.4899	12.5699
ACTG2	6.06609	6.8009	6.60437	6.33985	7.79051	6.37678	7.55612	7.09592	7.77479	6.2075	6.23266	6.64097	7.91588	7.94778	8.65964	7.68299	8.08534	7.46597	9.43567	8.00731	7.14975	7.02126	9.00955	6.74953	8.39489	7.78594	9.14211	7.28725	7.56148	7.45533	9.05447	7.85175	6.31741	5.56224	6.97556	5.79701	6.09487	5.66391	5.2817	9.10931	5.88264	4.61176	3.82273	4.02237	3.80219	6.86109	5.34341	6.39917
ACTL6A	7.49506	6.10434	6.5157	6.71973	7.04876	7.04658	6.47249	6.81762	6.82018	6.93192	6.1375	7.87529	8.62607	8.39146	9.16842	9.21505	9.12593	8.05691	7.57137	7.27426	7.57365	7.33807	8.0207	8.20653	7.12928	7.11894	7.95536	7.91049	8.56796	7.93958	8.05637	7.55612	8	7.4814	8.06016	8.29186	8.58609	8.09434	8.31515	8.58871	8.507	8.61839	8.36851	8.90268	8.74517	8.47371	7.92065	8.80058
ACTL6B	1	2.20163	1.82782	1.65535	1.10434	1.848	2.15381	0.925999	2.37851	2.51096	1.43296	1.43296	2.60881	3.1375	2.37851	3.09592	2.66676	2.93546	2.64386	2.7866	4.65535	3.20163	3.43296	2.65535	2.82782	2.20163	2.51096	2.47249	2.79701	3.22497	2.44626	3.06178	1.29278	2.26303	0.765535	1	0.378512	1.63227	0.765535	1.43296	1.10434	0.321928	-0.736966	0.584963	3.61471	0.632268	1.74416	0.321928
ACTL7A	2.48543	4.41954	2.82782	2.48543	2.926	3.03562	3.43296	2.10434	3.26303	2.67807	2.58496	1.96347	3.91648	2.63227	4.01792	4.3505	4.36457	4.15381	3.16993	2.96347	3.16993	2.926	3.60881	2.926	3.52356	2.48543	3.79701	2.03562	2.70044	3.89724	2.90689	2.7866	4.853	4.39232	2.88753	2.45943	1.58496	5.57592	4.7866	1.848	0.678072	1.53605	3.07039	4.73335	3.16993	2.16993	2.98185	1.43296
ACTL7B	3.12102	4.18587	2.40599	2.67807	2.48543	2.40599	3.63227	2.60881	2.80735	3.41954	2.37851	2.74416	5.43962	3.93546	3.44626	3.91648	5.83542	3.57289	4.52356	5.87774	4.64386	4.77083	6.16993	3.27798	5.01346	2.7866	3.88753	3.18587	3.3505	3.57289	3.64386	5.33271	1.53605	2.45943	1.32193	1.63227	1.37851	3.43296	3.30743	3.32193	0.678072	1.20163	3.44626	3.24793	1.1375	0.378512	2.848	0.847997
ACTL8	3.43296	3.87774	2.76553	3.27798	3.33628	3.60881	3.63227	4.3147	3.41954	3.01792	3.85798	3.6893	5.32912	4.37156	4.22497	4.49185	5.70044	4.95884	4.99548	6.61618	5.50144	6.77083	4.74416	4.93074	5.22882	4.20163	4.76553	6.24603	4.69488	4.2555	4.82782	7.19279	0.678072	3.7761	1.32193	4.1375	2.07039	2.29278	1.48543	2.29278	0.485427	0.925999	1.48543	2.37851	1.72247	3.37851	3.08746	1.32193
ACTN1	7.11374	8.17043	8.15937	9.16415	7.17792	9.52943	9.51688	8.50779	8.70252	8.93074	8.07575	7.42122	11.083	10.1005	9.45348	10.6902	10.551	9.59694	11.0258	10.3313	9.92763	10.3519	9.99647	8.97011	9.8213	9.35755	10.0658	10.4457	9.15659	10.0129	10.9686	10.5281	6.63952	5.50621	6.70805	5.75889	5.81378	6.02348	6.79636	7.46312	6.25739	6.22207	5.14568	6.68018	4.90448	5.48543	7.633	7.28448
ACTN2	3.30743	4.34341	4.57592	2.7866	2.08746	2.848	3.71699	2.1375	3.3505	3.47897	3.1127	3.75489	4.34696	4.36807	4.82782	3.93546	3.88753	3.65535	3.62059	4.30012	5.30743	4.20555	9.59077	4.05745	4.87529	3.3147	5.22497	4.2817	4.58496	4.73064	5.52042	4.79961	12.5222	12.603	9.64692	2.33628	2.37851	5.08534	3.45286	2.85798	0.137504	1.23266	2.24793	3.91169	3.70598	12.7154	4.70044	2.90689
ACTN3	5.51728	5.99774	5.14975	5.73335	5.3505	6.05094	6.12516	5.35755	6.19574	4.88753	5.6865	5.75221	6.32733	5.77873	6.55152	6.06609	7.17891	6.22497	6.94486	6.36632	6.57289	5.30378	7.23458	6.1918	5.47897	5.07039	5.94486	4.89239	6.62205	6.03782	6.85425	6.59991	12.7497	10.8087	2.43296	1.88753	2.96347	5.03562	3.91648	1.43296	3.29278	3.40599	0.485427	3.80735	4.37156	9.74668	2.63227	0.847997
ACTN4	7.60807	8.89664	8.32688	10.4134	8.23218	8.824	9.47634	8.50064	9.63281	9.46393	9.32441	9.44108	11.03	11.2862	10.1145	11.1621	10.2633	11.013	11.6988	11.2435	11.3222	10.766	11.0873	10.521	10.9011	10.2451	11.1404	10.56	10.5471	10.5263	11.159	10.7261	6.8505	6.21917	6.86047	7.45039	7.29278	7.17193	7.92006	8.18388	7.68159	7.85549	7.83415	7.55842	7.62205	7.10329	7.56148	6.60585
ACTR10	9.38866	9.15203	9.11426	8.73234	9.81842	8.97039	9.1644	9.47715	8.96607	9.27659	9.64494	9.08295	11.1434	11.6493	11.4433	11.1143	11.0649	11.2777	11.2067	10.9013	10.9185	11.0223	11.5591	11.4996	11.2213	11.6665	11.8218	11.3667	11.7517	11.5226	11.6828	10.9766	10.1145	10.401	10.49	10.57	10.3802	8.61287	9.13134	9.75054	10.0065	9.95041	9.96967	9.18388	9.56339	10.324	10.1606	10.9199
ACTR1A	7.74819	7.62095	7.63154	8.01151	7.37417	7.85643	7.36194	7.63118	7.94983	7.8857	7.95594	8.19377	9.83028	9.90072	9.58703	9.64422	9.56558	10.0941	10.3001	10.0861	10.2528	10.1052	10.0395	9.89118	9.51254	9.49655	9.6851	10.1034	9.44812	9.6749	9.68317	10.272	7.15583	6.94134	6.66107	6.09592	6.74012	6.6279	6.68229	6.33271	6.2384	6.64818	6.53138	6.61029	6.54535	6.91289	6.60733	6.97499
ACTR1B	7.05961	8.05853	7.15987	8.03837	7.38284	8.1375	8.07735	8.19081	8.38931	8.09908	7.97957	7.53216	9.42228	9.45902	9.37091	8.56758	9.00983	9.39725	9.47533	9.52826	9.53138	9.5727	9.61047	9.71304	9.55574	9.24959	9.52121	9.40216	9.87067	9.45882	9.36019	9.52101	7.46271	7.40599	6.17193	6.40939	6.23266	6.63952	6.52513	6.42794	6.54071	6.64386	6.62059	6.2891	6.56529	7.08852	7.16892	6.63517
ACTR2	8.64746	8.47046	8.65535	8.70943	8.80832	9.06501	7.35755	8.72178	8.6703	8.79409	9.46659	8.29875	10.5315	9.93266	10.4092	10.646	11.1219	9.81442	9.96015	9.65482	10.2003	9.91304	10.4691	10.2788	10.6337	9.96116	9.85362	10.8809	10.3219	10.9725	10.763	10.193	5.47411	6.05311	6.04985	5.69905	5.40939	6.08215	5.86542	6.22882	6.20945	5.61029	5.96694	6.69836	6.33092	5.47411	5.88874	5.61029
ACTR3	9.54844	9.03535	9.14822	8.86759	9.96982	9.83099	9.11348	9.40323	9.35403	9.31854	9.62425	9.64512	11.5456	11.2478	11.0375	12.0746	11.493	10.7719	11.2441	10.7157	10.8772	11.3441	10.8545	11.3276	11.1033	11.2154	10.6273	11.589	11.4431	11.1225	11.2007	11.2491	9.48523	8.73978	10.8087	10.6783	11.0267	9.0864	10.5803	10.195	10.448	10.9554	9.87129	10.8174	10.7019	10.4095	10.1343	10.4725
ACTR3B	5.33271	4.94017	4.40599	3.8679	4.62644	4.8679	5.26303	4.30743	5.24793	4.32912	5.20163	5.58195	7.51491	5.31107	7.51964	8.17642	7.55612	7.37678	6.43962	6.74953	6.93664	5.96116	7.01681	7.55842	7.05311	7.31016	7.24888	7.0542	6.37504	7.22497	7.3733	7.17692	5.79181	5.95536	5.56986	5.8679	5.22497	3.20163	5.26491	5.3906	5.57137	4.89482	5.78136	5.69766	5.25361	5.96347	5.61912	5.59694
ACTR5	6.26959	6.15583	6.48864	6.57061	5.97499	6.67596	6.10119	6.41363	6.80025	5.42291	6.15987	6.59619	7.66142	7.7187	7.46271	8.16239	7.94251	7.87744	7.36107	7.4733	7.72042	7.88692	7.69488	7.45656	7.40854	7.88325	7.64818	7.71905	7.58346	7.61581	7.25172	7.46516	5.26679	5.58946	5.2384	6.00338	5.46597	6.10329	5.30195	5.61765	5.05311	4.75489	5.38198	4.95884	5.26115	4.76288	6.88142	6.12825
ACTR6	5.9472	6.52826	5.76288	5.80219	6.88264	5.92362	5.73606	6.56071	6.03782	6.23458	6.53761	6.04002	8.53877	8.64818	8.89785	8.51017	9.11556	8.14109	7.42206	7.66818	7.55459	8.13597	8.53916	8.34207	8.19032	8.89664	9.01737	8.2854	9.51314	8.69592	8.43171	7.10434	7.84329	7.48018	7.58609	7.62242	7.73403	7.30424	7.4623	8.1025	7.79246	8.07039	7.80219	7.49506	7.82305	7.80122	7.12309	8.30583
ACTR8	6.3147	6.15583	6.16189	5.60881	5.54226	5.54535	4.39232	5.7866	6.87774	6.87406	6.43296	6.71836	7.11166	7.80284	7.53294	7.87406	7.43212	8.12877	7.18982	7.58571	7.81378	7.78267	7.64458	7.45943	7.13853	7.23074	7.01903	7.48059	7.17792	7.60659	7.49665	7.73268	5.76553	5.66959	6.17193	6.47086	6.54071	6.87036	6.07682	6.17792	6.26303	5.77347	6.2817	6.15987	6.08534	5.20555	5.8505	5.39575
ACVR1	8.50859	9.00113	8.79604	9.47837	9.3345	8.16641	8.64818	8.84737	8.17941	8.90448	8.97384	8.55957	10.2805	10.8427	10.6494	10.5219	10.3387	9.94486	9.99181	9.8165	10.0865	10.1127	10.3256	10.4456	10.1785	10.1898	10.52	10.4271	10.2743	10.5576	11.0893	9.71751	9.70183	8.98698	9.5611	10.4738	10.5394	9.93133	9.87897	9.1205	10.2476	10.4265	10.2628	10.2093	10.0896	9.56262	8.89875	10.5893
ACVR1B	5.26115	6.03122	4.92837	5.12928	4.44294	5.20163	5.67807	4.77083	5.81762	4.54535	5.31832	5.21917	6.78398	6.51885	6.84925	6.8505	7.01514	5.96924	5.54535	6.24793	5.49346	6.70113	5.87283	5.2075	5.80478	5.98527	6.09276	4.72247	5.71836	6.03012	5.2075	6.19476	3.90689	3.87774	4	4.6893	4.75221	5.32733	4.97499	4.96116	4.23266	4.0045	3.30743	4.24413	4.20163	3.60881	3.60881	2.24793
ACVR2A	6.96694	7.35491	6.53761	7.04549	7.16892	6.2891	7.18388	7.04767	7.90328	7.20555	6.00899	6.27798	9.21699	9.21699	8.8009	9.5795	8.95391	8.98556	8.83952	9.00955	8.60474	8.9935	9.86635	9.25668	8.59283	8.97183	8.6907	8.56529	8.83004	9.52082	8.93575	8.51846	7.15279	7.36063	6.90448	6.53605	6.79896	6.69627	6.84109	6.60807	7.63771	6.89057	7.22978	6.59544	7.49305	7.21383	7.44419	6.88081
ACVR2B	6.46434	7.1819	6.51096	7.21626	6.65392	6.86171	7.11478	6.66107	7.58346	6.71425	6.82655	6.41109	7.25172	7.58871	7.71287	7.46271	7.94778	6.33985	7.08428	7.15381	7.53528	7.64818	7.40088	6.89845	6.2891	7.23458	7.56071	6.27426	7.30012	7.25739	6.83415	7.26303	5.11686	5.61765	4.76553	5.51096	4.92125	4.94953	5.17393	5.2817	5.07468	5.47249	5.4363	5.08321	5.94953	5.62059	4.78136	4.60881
ACVR2B-AS1	4.79701	3.7761	4.87774	5.85798	6.97842	6.39575	6.03562	5.84549	6.33985	5.65249	5.56682	5.95652	6.52356	7.30287	6.66391	5.86542	6.17991	5.91169	3.94486	4.04439	3.01792	6.11061	6.32373	6.06178	4.0268	5.56377	6.11061	6.09381	6.33807	7.03562	6.06393	5.88509	5.80993	5.85798	4.15381	4.32912	5.6837	5.80735	3.20163	5.56682	3.98185	4.64386	3.75489	3.41954	4.45943	5.52042	3.21723	1.1375
ACVRL1	6.37504	7.08534	6.47897	3.93546	5.58496	5.52982	4.53605	6.76553	6.46271	6.47086	5.92837	5.62352	8.93634	8.29783	8.35182	7.6907	6.68089	7.97613	7.40599	7.81121	7.27798	7.88448	6.82528	6.45121	7.27705	6.92481	7.79572	6.15785	7.86728	7.26959	7.13955	6.84674	6.35843	6.13443	6.16692	5.60585	5.87774	5.05961	5.24793	6.20555	6.27146	5.5345	6.32643	4.49825	5.08958	5.4363	5.27053	6.38111
ACYP1	7.3443	6.19967	6.90448	5.848	7.21043	6.08746	5.95884	6.87283	6.94486	4.66676	5.58496	6.20359	7.74416	8.3147	7.30834	6.90087	6.83668	8.79246	7.61471	8.18884	8.37374	7.86542	7.51885	7.69139	7.11166	7.89482	7.52356	7.42626	8.57856	7.03672	6.82528	7.36807	7.48301	7.47735	7.61692	8.22882	7.71905	7.23649	8.32778	8.06016	8.1819	7.79246	8.18587	7.979	7.69349	7.57137	8.26959	8.8759
ADA	5.84674	6.57894	6.99039	6.71425	6.98755	6.96232	6.70736	6.84235	7.54612	6.48623	6.24508	5.88631	9.26983	8.11192	7.73775	8.1581	8.37721	8.77099	8.43003	8.34319	8.19599	8.24745	8.16113	7.76421	7.75087	8.7949	8.48402	8.29944	8.5218	8.06124	8.33517	8.09908	6.05528	5.24982	5.92719	5.82273	6.27426	6.36282	5.75756	6.30925	6.63227	6.36982	6.41363	6.43713	5.1127	6.10014	7.24508	7.96376
ADA2	7.40429	8.28216	8.06178	7.6703	5.59395	6.52042	5.1375	7.84298	8.97097	9.21067	10.0896	9.37199	10.5499	11.5513	10.06	10.2917	10.7222	11.0177	12.6547	12.4022	12.4629	11.0602	12.1638	12.6121	12.0341	11.678	11.0855	12.4769	11.0723	12.5738	11.7283	12.4285	6.62936	6.50144	8.40173	7.79636	8.47005	8.31696	9.16541	8.29646	9.46761	8.99067	10.0262	10.453	8.59805	7.44956	8.68895	6.60288
ADAM10	7.46761	6.61618	6.30012	6.32912	6.75489	6.40599	5.98413	5.54226	5.98641	6.35579	7.39403	7.30012	7.61324	7.99095	7.60807	7.73132	7.73403	8.57478	7.85674	8.37678	9.03067	8.78333	9.03562	9.2114	9.07601	7.7761	8.10643	9.13314	7.5947	8.85891	8.76653	8.67948	4.72247	2.37851	6.36982	6.49506	6.29278	6.12928	5.46597	5.55766	6.14364	6.11061	6.92837	6.65535	6.52042	5.33628	6.48864	6.02015
ADAM11	2.76553	2.848	2.48543	3.48543	3.81762	3.82782	5.18587	3.18587	4.37156	3.21723	3.75489	3.54844	4.926	4.89724	4.63807	4.2555	4.1127	4.91169	5.30378	5.44626	3.85798	5.48543	4.89724	5.24031	4.59694	4.43962	4.47897	3.43296	4.45286	4.77083	4.70598	5.07468	2.30743	3.853	4.2854	2.52356	3.853	4.24031	3.90689	3.853	2.20163	2.08746	2.76553	2.30743	2.76553	3.29278	3.6837	0.536053
ADAM12	3.94017	3.80735	4.21723	3.49825	2.7866	4.01346	4.73335	2.07039	4.30378	6.71493	4.64097	5.30378	10.4044	7.05148	6.63154	7.15228	7.58871	5.1918	7.56567	6.61397	6.41109	5.18982	6.1918	6.35667	6.93074	7.27798	5.76686	7.23074	5.17393	7.42668	9.22629	7.0268	4.90689	4.37851	5.79181	4.81762	4.65535	5.60881	5.52042	6.56834	5.37156	5	4.54844	5.69766	5.08321	3.27798	6.23074	8.55036
ADAM15	4.84298	5.19771	5.25927	6.36107	2.8679	5.95884	5.04439	6.47086	6.37504	6.36457	6.35403	5.07468	8.16641	7.91109	7.81442	7.86666	8.19131	7.7866	8.84706	8.54612	8.45738	7.35579	6.40599	5.76288	6.31651	5.19377	6.2384	6.55152	7.34696	3.83794	5.93074	7.80155	4.65249	4.74416	4.18982	4.30012	4.91409	5.62205	4.95187	5.60288	4.31107	4.46923	4.90448	4.47897	4.67525	4.2555	6.20359	3.15381
ADAM17	7.17692	6.81121	7.56605	7.88874	7.74752	6.88874	7.84925	7.36894	7.34341	7.40684	6.89118	6.48543	9.09513	9.32912	9.23434	9.21091	8.78627	8.51609	8.45861	8.45368	8.79149	8.10014	7.81634	8.19869	7.75221	7.39318	7.87036	7.78529	7.76487	8.11894	7.90388	8.12153	7.05202	6.92244	7.6388	7.52356	7.97154	8.24698	7.99322	7.71356	8.1918	8.17343	8.35887	8.25077	7.68299	7.27984	7.80349	7.81314
ADAM18	5.04876	4.7866	5.1819	5.14975	4.17792	4.41278	4.71699	4.06178	5.75221	5.79701	4.97269	5.20163	5.90929	5.58195	6.14568	6.2724	6.32012	5.90448	3.05311	3.40599	3.52356	4.27053	5.51728	5.54535	4.73335	5.32553	3.7866	5.07895	6.47573	6.3147	5.05311	5.50779	3.6893	2.7866	2.43296	5.02015	3.99095	6.21432	4.26303	4.98185	2.44626	3.26303	3.32912	4.2854	4.32912	2.848	3.14568	2.70044
ADAM19	5.53138	5.55459	5.66534	6.26585	5.65105	6.52513	6.71562	4.88996	6.33896	6.18982	6.06501	5.63081	8.25503	6.93605	7.22497	8.59507	7.60955	6.51491	6.36457	7.41236	7.08428	7.05039	6.95768	6.79831	6.66747	6.6837	6.62059	6.69139	6.39232	7.21917	7.22593	7.04985	4.96578	5.36632	5.40939	4.92362	4.76022	5.99661	5.00675	5.72928	3.97269	4.61765	3.99095	5.51096	5.05311	4.23266	5.35579	5.10014
ADAM2	0.137504	1.07039	0	0.925999	0.765535	1.76553	1.20163	0.584963	2.03562	1.37851	2.70044	-0.152003	4.00899	2.51096	1.926	2.63227	2.3505	2.96347	4.77083	0.378512	4.0268	2.7866	3.64386	1.07039	4.35755	2	2.29278	0.584963	3.21723	1.1375	2.65535	-0.514573	3.63227	3.51096	0.765535	3.53605	1.1375	5.05745	4.70598	1	-0.736966	3.85798	2.56071	3.7761	0.485427	3.52356	5.09592	-1
ADAM20	2.7761	4.43962	4.80993	5.06178	3.76553	4.81762	4.39232	4.50144	4.88509	5.51412	3.37851	5.32193	6.30652	6.79636	6.6532	6.38284	6.63517	5.65678	5.76686	5.44294	5.19574	5.60881	6.46107	5.85674	4.57592	5.18785	5.87036	5.95768	4.99095	6.60288	6.14568	4.70598	3.39917	4.51096	3.07039	4.42291	2.45943	3.853	2.24793	3.75489	1	1.848	1.20163	2.82782	3.81762	3.67243	3.63227	3.45286
ADAM21	4.89239	6.17792	5.86295	5.80478	5.91886	6.33092	6.24603	5.83542	7.02569	5.96347	6.41447	6.01346	6.6453	7.42291	7.40769	7.37851	7.65105	6.50938	6.67807	6.36807	7.00787	6.75355	7.64818	7.15583	5.94251	6.65678	7.02791	6.30743	7.12825	7.23649	6.88509	7.04876	2.94486	3.93546	4.12516	4.32553	4.06178	5.2817	2.83794	3.72247	3.64962	3.30743	1.43296	4.54535	5.07039	0.963474	3.69488	3.54844
ADAM22	4.10014	4.23266	3.7866	3.3147	4.2854	2.62059	3.1375	2.82782	3.89724	3.73877	3	3.84298	4.80993	6.03892	5.08321	4.74685	5.70874	6.32283	3.17792	4.51728	5.65678	5.65105	4.87283	4.38198	6.16792	4.89482	6.38198	4.74147	4.7866	6.32283	3.8125	5.40599	2.96347	3.1127	4.12516	3.52356	3.84298	4.67807	3.61471	4.27798	2.64386	2.88753	3.44626	4.20945	4.22882	2.18587	2.7761	1.58496
ADAM23	4.88996	4.25927	5.21723	5.35226	5.848	5.3733	5.92837	5.08534	5.98299	5.92244	6.10748	5.3147	8.22545	7.22641	6.44543	7.47695	6.36107	6.39917	7.46883	7.1472	7.9901	6.51491	7.33584	7.46189	7.98982	7.00113	7.24982	6.78921	6.65893	7.61508	6.78921	6.74281	5.45943	6.16892	5.3345	5.67243	5.38198	5.41785	5.05311	5.24793	5.08958	5.64818	5.2854	4.87529	5.44294	5.65392	4.7761	3.54844
ADAM28	3.05311	3.7866	4.91648	4.34341	1.37851	2.45943	4.36457	2.7866	3.66676	4.24793	5.74953	3.01792	6.99661	5.34341	5.40259	5.16591	4.79181	3.71149	3.91648	7.24793	6.05528	6.46434	4.94953	4.94486	7.32283	7.29646	4.45286	6.63227	6.74012	5.54844	6.46107	6.97039	1.65535	2.27798	4.87774	3.99548	3.82782	4.88509	3.10434	3.01792	4.20945	3.07895	2.89724	4.30743	3.43296	1.51096	5.02459	2.27798
ADAM29	1.80735	3.89724	3.60881	3.36457	3.24793	4.24031	3.07039	1.37851	3.96347	4.01792	4.87774	1.96347	4.14568	5.45615	4.47897	5.22497	4.73877	3.01792	3.6893	4	3.73335	4.70044	4.2854	4.53605	4.46597	3.23266	4.27798	3.8679	4.16189	5.11686	4.27798	3.03562	3.81762	4.04439	4.05311	3.63227	3.16993	5.38888	3.85798	4.50462	2.51096	3.12102	2.16993	-0.514573	1.76553	-1	2.98185	2.8679
ADAM30	4.79701	4.07039	5.61176	4.51096	5.16993	5.67807	3.33628	4.14568	5.74685	4.18587	4.87283	3.48543	4.98185	7.17293	6.39746	6.2384	7.38629	6.05311	6.6879	5.07039	7.31741	7.30743	7.06609	6.27426	6.10643	4.848	5.93546	5.7866	5.62644	6.83668	5.4363	6.95768	2.70044	4.18982	3.09592	3.59694	3.20163	2.48543	1.1375	4.20555	2.23266	0.678072	2.39232	3.07895	1.51096	2.39232	2.99095	2.32193
ADAM3A	3.49825	3.96347	4.03122	2.72247	3.41954	3.49185	3.96347	2.94486	4.29646	4.61176	3.88264	4.18982	4.58195	4.52356	4.45615	4.7252	4.90448	4.04002	3.3147	1.3505	4.36807	3.35755	5.53916	4.67525	3.12928	2.08746	3.70044	4.08746	4.19377	3.40599	4.4363	5.07468	2.89724	3.47897	3.60288	4.72792	3.60288	4.94486	1.80735	3.7866	-0.621488	2.90689	-0.621488	1.3505	2.90689	2	3.2555	1.63227
ADAM5	4.26679	5.50621	5.22689	6.12619	5.78921	6.03452	5.92006	5.41785	6.22786	6.10329	4.8505	3.53605	6.21626	6.22014	6.04658	6.33539	6.4363	5.86913	5.54689	5.90328	6.03672	5.71836	6.30287	5.83668	5.56377	6.09381	6.77149	5.33807	5.91648	6.7866	6.22014	5.6014	4.66391	3.51096	3.79181	4.96578	4.96578	5.70736	4.42626	3.98185	3.1127	4.56071	2.99095	2.12102	4.97269	2.59694	4.1127	1.48543
ADAM7	3.6837	4.07039	2.63227	1.67807	1.82782	2.89724	2.52356	2.1375	3.60288	3.52356	4.07039	2.7866	4.2891	4.26679	4.42291	3.20945	5.15987	4.85549	4.89966	5.13955	4.26679	3.0268	5.05094	4.58796	4.82782	5.3345	4.39917	5.12309	4.56377	5.22882	4.87283	5.49985	1.96347	3.80735	0.584963	3.08746	1.96347	2.51096	3.41954	1.88753	2.96347	1	0.263034	1.43296	1.32193	1.67807	1.32193	0.678072
ADAM8	3.94486	4.39232	4.81762	4.19377	2.99095	3.22497	4.96116	4.14975	3.95884	4.94251	4.40599	4.38888	6.46189	6.10643	4.52669	8.83273	5.7761	5.26679	6.64313	6.71356	5.76686	6.7866	5.10224	6.40429	6.12309	5.72383	4.53294	6.53294	5.72792	5.14771	4.8125	6.49905	2.9542	4.48543	4.87774	4.66107	3.9542	3.32912	2.67807	4.70044	3.90689	3.57894	3.35755	5.02237	3.3505	3.71149	6.2854	4.80478
ADAM9	9.65678	8.35226	8.87989	8.82209	9.23506	8.45204	7.88813	9.24246	8.40472	8.69453	9.51629	9.81137	10.8239	11.0493	10.7126	10.3559	10.8319	10.6206	10.8394	10.7302	10.5162	11.1754	10.9904	11.1362	10.7059	10.4439	10.5656	11.1335	10.6336	11.2628	10.8331	10.6996	5.0045	4.05311	5.7761	5.53294	6.36807	6.17991	5.83542	5.42626	5.4822	5.64097	5.94251	6.09381	5.97728	4.40599	5.04876	5.75221
ADAMDEC1	4.54844	4.64386	4.87283	4.49185	4.848	4.27053	4.07039	4.73335	6.10014	5.10434	5.32193	4.20945	8.604	6.45943	5.43962	5.70874	5.97957	5.2817	6.10852	5.82018	5.46597	5.2891	6.67525	6.42122	7.08534	8.72042	6.93664	6.31832	7.37156	7.42375	6.99774	6.12516	3.16993	4.27798	6.03782	4.92125	4.74953	6.4545	4.71699	5.88996	5.88509	3.57289	3.83794	5.52356	4.60288	3	4.83794	3.41954
ADAMTS1	9.69853	9.8141	10.0271	10.0404	10.4402	10.3384	10.8215	9.45943	9.76553	8.49665	8.63227	7.53683	10.7131	9.13083	9.95783	11.5553	11.5841	10.6385	7.88509	10.5985	10.3163	11.7187	9.43817	9.95507	10.0032	9.51511	8.00731	9.22545	9.01179	10.0959	8.68124	8.10434	6.80155	6.87036	9.26655	7.58233	7.76222	5.84298	7.09329	9.9993	7.94924	6.84925	7.64097	6.03342	7.90689	7.53216	8.30104	10.0993
ADAMTS12	6.43296	6.01123	5.84298	6.44791	6.36282	5.77347	6.65964	5.76553	6.48864	5.7761	6.24793	6.88387	7.32463	7.44791	7.27984	7.61765	7.46679	6.70321	6.95303	5.95187	6.27426	6.78529	7.35226	7.17493	5.31107	4	7.04439	6.76686	7.33181	6.99095	6.65249	6.6879	5.13955	4.78136	6.23554	5.05961	5.67525	4.0045	4.98185	6.20261	6.48704	4.84298	4.51728	4.6893	5.65105	4.60585	5.848	6.75489
ADAMTS13	5.27798	5.86542	5.49506	5.44956	4.07895	5.2817	5.42291	5.25172	5.49825	5.12102	6.15785	6.16591	6.76421	5.17393	5.06178	6.22689	6.6893	5.1127	6.34163	5.34696	5.16591	6.90328	5.79442	6.2724	4.52356	5.66676	5.96809	6.15583	6.01346	5.50462	5.30743	6.29646	4.9472	5.11894	4.74416	4.69488	4.17393	4.62644	4.33271	3.98185	3.8125	4.18982	4.02237	4.19377	4.58796	3.86295	4.90689	3.61471
ADAMTS2	5.75622	6.80349	6.06393	6.36107	6.848	7.15735	7.53761	7.60807	6.72383	6.5691	7.12619	6.4814	8.36172	8.85331	8.08693	8.07227	8.43858	8.88509	9.17592	8.42606	8.5494	9.10473	8.59358	8.9409	8.34007	7.80639	8.67172	9.19771	7.93458	8.48844	8.96967	8.9847	5.12516	4.6837	5.1334	6.19377	6.1819	6.83668	5.32912	5.49185	6.41278	6.58646	6.76022	6.67101	6.18982	5.0045	7.4822	7.94075
ADAMTS20	4.04439	4.57289	5.2555	2.37851	4.27798	3.64386	4.04439	4.1375	4.63227	4.47897	4.82273	4.45286	5.33985	5.65821	4.66676	5.87774	5.20945	4.926	4.27798	3.926	5.06178	5.11686	4.47249	4.82782	5.06178	4.60288	5.40599	4.29278	3.9542	4.1375	4.48543	3.9542	1.94486	3.60288	3.59694	4.06609	3.98641	5.33985	4.36457	4.59694	2.48543	3.19377	2.21723	3.8679	5.07253	1.07039	3.60881	0.887525
ADAMTS3	5.52356	5.15381	5.20945	5.853	4.96809	5.27798	5.23266	4.33628	5.33628	7.02459	6.74685	5.51096	7.19869	6.3837	6.00675	7.58045	7.37504	6.58796	7.89178	7.49985	8.21432	6.99435	7.58271	8.09751	7.47573	7.24888	6.74551	6.61324	7.85112	8.6575	7.25927	7.10852	4.46597	6.09803	7.03892	7.47249	7.13443	6.75889	7.07682	6.36457	7.79961	8.12257	7.68299	7.91468	7.66107	6.23074	6.67101	6.20359
ADAMTS5	9.71888	10.9113	9.42962	10.532	11.462	8.28031	9.15051	10.9237	9.70839	7.76421	7.63445	8.44128	9.97241	11.2778	11.6924	10.0987	10.0873	11.9134	9.10355	10.121	10.4555	10.6141	11.1711	11.1293	9.94749	9.27193	9.65839	10.9856	9.85829	10.1891	9.60604	10.5027	9.07641	9.11621	9.64223	10.6036	10.42	9.61379	10.747	9.72869	10.1793	11.1673	10.7711	10.6442	10.1434	10.1085	9.35226	9.32519
ADAMTS6	4.00899	5.65249	3.41954	5.50462	5.44626	5.03562	4.72792	5.04002	6.11686	5.84298	5.52356	5.2555	6.4822	6.50779	6.67243	6.62498	7.33985	6.75221	5.44626	6.2211	4.3147	5.70044	4.42626	6.35579	4.12928	3.54844	6.10434	6.08534	4.81762	6.5157	4.98641	5.23649	5.30378	5.04002	5.1416	6.10434	6.43796	7.18982	6.43796	5.44294	5.1416	5.52982	5.03562	6.78921	7.35491	4.83289	6.63372	5.1127
ADAMTS7	4.75489	5.54998	4.77873	3.99548	4.30743	4.64962	4.52042	2.65535	5.94837	5.46923	4.88996	4.60881	6.65392	6.77545	6.51728	6.78725	6.73132	6.92422	6.85611	6.21335	6.77149	6.853	6.74281	5.76288	6.08215	6.74953	5.62352	5.63081	4.75756	6.32823	5.42291	6.82845	1.53605	4.41954	3.21723	2.63227	1.1375	4.0268	4.97728	2.88753	2.3505	3.63227	2.67807	2.94486	2.03562	1	4.0268	4.26303
ADAMTS8	2.51096	4.2555	3.71149	3.79701	3.09592	4.19377	4.15381	2.926	3.88264	4.91169	3.98185	3.45286	4.50462	5.42626	4.45943	5.73064	5.61912	5.78398	5.06393	4.8679	5.53916	5.2891	5.03562	3.58496	5.38543	4.22882	4.90448	5.05528	4.57894	5.75087	3.53605	5.24222	1.88753	6.3147	3.08746	2.76553	2.32193	4.74416	4.90689	3.41954	1	3.90689	0.378512	4.6893	2.7866	2.74416	5.26679	1.88753
ADAMTS9	6.18388	6.93664	7.66818	7.81442	6.91169	7.69488	9.53838	6.36807	6.96694	6.59395	5.74953	6.20163	9.79377	8.13955	8.92689	9.96723	9.72894	6.71699	6.25739	8.07788	8.06232	11.0006	7.91827	7.26866	7.44128	6.824	7.27891	6.49185	7.49665	7.81121	7.16792	7.3443	4.43962	4.70044	4.37504	4.82782	5.61618	5.00899	4.69488	5.18785	3.17792	3.56682	3.23266	4.79442	4.75221	3.76022	4.53605	4.33271
ADAMTSL2	0.584963	1.67807	1.88753	0.925999	0.847997	1.26303	1.88753	1.63227	1.80735	2.32193	2.1375	1.88753	3.54844	3.44626	3.1375	4.19377	3.26303	3.32193	3.44626	4.35755	6.2724	4.51096	7.89482	5.31107	2.76553	3.24793	3.07039	4.24031	3.20163	3.91648	3.73335	7.79831	0.485427	1.48543	1.72247	1.37851	0.765535	1.26303	1.20163	1	0.678072	0.485427	3	1.32193	1.20163	1	2.60881	0.378512
ADAMTSL3	7.02791	7.47168	6.9542	7.56986	7.68089	6.37504	6.84172	6.89482	7.58421	7.95594	8.37156	7.89421	7.91827	9.82655	8.60251	8.20261	8.78888	8.76388	9.9491	10.6646	10.9111	8.96723	10.5326	10.2818	10.4435	8.9629	10.0037	8.67136	9.07173	9.65768	9.75656	9.32373	5.70044	6.6858	7.06932	8.30447	8.24769	7.4508	7.66605	5.74819	7.60214	7.35887	8.07494	7.14822	7.46964	6.83857	6.51728	6.16189
ADAMTSL4	6.10852	6	6.66391	6.58946	6.41785	6.59395	7.16993	6.40088	6.50779	6.7879	5.59395	5.0045	7.41109	7.86357	7.23554	7.91886	7.10643	6.93192	7.17093	7.93251	7.72928	8.2384	7.02791	6.63662	6.6279	6.50462	7.11166	6.25927	6.21917	7.32193	6.58496	8.26632	5.35931	5.75355	3.72247	5.33807	4.90929	6.09276	5.66249	4.86047	5.18982	5.36457	5.01792	5.9542	6.38888	4.70598	6.02569	4.77083
ADAP1	6.81506	6.76818	6.58496	7.01625	6.49025	7.23984	6.91109	7.23936	7.44997	6.79572	6.51649	7.96174	7.75589	8.4113	7.26021	8.23314	8.28263	8.51787	8.29531	8.36129	8.83936	8.65875	8.74046	8.50859	8.32148	8.58101	8.23314	8.16289	9.08587	8.71648	8.16842	8.58703	5.11894	6.02237	5.13955	5.66959	6.21917	6.23554	6.15279	5.66534	5.97269	6.27891	5.83668	6.65392	6.23745	4.64674	6.8009	4.88264
ADAP2	8.21723	7.62644	7.89421	6.98413	8.17592	7.07468	7.22497	7.4814	7.72247	9.00394	8.80929	9.66463	9.70511	11.6716	9.48442	10.1981	10.198	10.0837	10.7934	11.2499	11.0902	11.2437	10.6212	10.5772	10.7172	10.737	10.2408	11.0192	11.121	10.4174	9.92452	11.6222	6.04002	6.21917	8.1814	8.55766	8.69122	7.94251	8.76686	6.31379	8.21747	8.42899	8.84768	8.93015	8.34629	6.50938	9.15886	6.73742
ADAR	9.40939	9.42773	9.8631	9.49065	8.83036	9.24222	9.28239	9.1533	9.04494	9.60641	9.44191	9.51017	11.3083	11.2485	11.3343	11.4326	11.3286	10.9902	11.5652	11.5216	11.5536	11.1697	11.3242	11.3126	11.5069	10.7127	11.0604	11.1599	11.0717	11.1381	11.3533	11.3391	8.38154	8.48502	9.57535	9.61287	9.76022	8.85549	9.86913	9.5155	9.87836	9.91707	10.1998	9.72673	9.82559	8.45738	10.4203	9.65446
ADARB1	6.31107	6.51885	6.62644	7.12619	6.60288	5.59991	5.80993	7	6.09592	6.83289	5.64097	6.50621	7.37591	7.88448	6.91886	7.37069	7.79312	7.18388	6.32193	7.14364	7.2317	7.17093	7.60066	7.28633	5.47897	6.54535	7.49185	6.03122	6.87283	7.39232	7.31922	6.87652	2.16993	4.3505	3.49825	3.51096	2.51096	4.34341	3.91648	3.8679	4.12928	3.63227	3.74416	4.43296	4.30743	3.97269	4.39232	3.58496
ADARB2	1.58496	5.16591	2.74416	3.85798	1.88753	2.65535	3.24793	4.56071	4.07039	3.82782	3.41954	2.926	3.16993	3.08746	3.73335	3.40599	3.65535	3.85798	3.63227	3.26303	4.34341	4.72792	3.65535	4.98641	3.48543	5.29646	5.57289	2.90689	3.63227	4.06178	2.8679	4.73335	3.62059	5.29278	2.65535	4.26679	4.0917	3.37156	2.49825	1.29278	3.72247	2.01792	2.90689	4.04439	3.37156	2.51096	4.39575	1.45943
ADAT1	6.89118	6.60437	5.73064	6.41447	6.37504	6.38543	6.42962	6.36457	6.82655	7.04002	6.81762	6.56377	8.46923	8.63807	8.38931	8.66071	8.28355	8.17842	7.98584	8.35094	8.35138	8.37721	8.79377	8.70632	8.04876	7.04658	8.01625	8.3746	8.05582	8.55497	8.35579	8.41363	5.48864	5.17393	6.16792	5.51412	5.82528	6.58346	6.4363	5.63227	5.76553	5.21723	5.64674	6.43962	6.07682	4.37156	4.12928	5.41954
ADCK2	5.7879	5.43129	5.3837	5.61029	5.04876	5.31288	6.03452	6.14057	5.3906	6.07361	6.07146	6.54148	7.72962	7.46801	7.58233	6.70252	7.14262	7.45779	8.77528	7.94603	7.50462	7.40854	7.35711	7.58984	8.08746	8.35579	7.13494	8.1004	8.56529	7.68194	7.7046	8.18314	5.36107	4.97039	5.58195	5.54226	4.86047	6.19476	4.33985	5.32912	5.15178	5.00225	5.75622	5.54071	4.24031	4.82018	6.01681	5.22497
ADCY1	5.78136	3.9542	5.10434	4.98185	4.57289	4.94486	5.41954	5.40259	5.75756	4.66676	5.56377	4.926	5.42626	6.79181	6.82273	7.15381	6.53294	6.00225	6.47411	5.17792	5.94251	5.98185	4.91169	5.90929	4.20945	4.30012	6.1639	5.60585	6.1639	5.78136	5.94017	5.36807	3.70044	2.82782	3.53605	3.52356	3.05311	4.54844	2.51096	3.43296	3.60881	1.20163	2.74416	2.43296	3.26303	1.53605	2.88753	0.925999
ADCY10	3.51728	3.48543	3.82782	3.45286	4.11686	2.93546	4.47573	3.52356	5.11686	5.27798	3.80219	4.36457	5.32733	4.05311	5.74819	5.49825	4.29646	4.55459	5.39917	6.02237	5.02237	5.46597	5.28725	5.77347	4.84549	5.75622	5.16591	3.96347	4.9472	5.2075	4.39232	5.26491	3.12928	4.2211	3.01792	4.10014	2.66676	3.27053	2.39232	2.40599	3.03562	2.7866	1.58496	0.485427	3.79701	1.82782	3.67243	3.16189
ADCY2	5.74416	5.89724	5.83036	6.48704	5.73606	6.07039	6.51885	6.34873	6.62205	4.6837	3.73335	4.94953	6.65964	7.1918	6.37678	6.8802	7.05745	6.63952	5.38543	6.44128	6.42122	6.52199	7.02015	6.25927	6.10643	6.56529	7.40684	6.51254	7.37417	6.77479	6.30378	6.67807	4.82782	5.20555	3.848	4.61471	4.99095	5.43296	5.88264	4.86295	3.89724	4.16993	3.33628	5.42291	5.15381	4.853	4.08746	0
ADCY3	7.5744	7.44667	7.8351	8.24151	7.05039	8.13263	7.79019	7.99464	7.86171	7.34607	7.23026	7.58909	9.21711	8.76205	9.29795	8.54052	9.22316	9.74155	9.83502	9.60594	9.1693	9.00464	8.82655	8.66888	9.60372	9.22316	9.03768	9.56691	8.62077	9.56281	8.92273	8.97757	5.76686	5.92719	6.5157	6.62059	6.02126	6.47086	6.23936	6.84549	6.36632	5.78136	6.47654	5.848	5.6453	5.50621	6.74886	6.24031
ADCY6	6.71973	7.70044	7.63952	7.79572	7.2317	7.38284	8.1467	7.96636	8.06932	7.43045	7.43296	7.43296	9.03232	9.03067	9.60196	8.81858	8.92659	9.12567	9.36085	9.59003	9.81442	9.44419	9.15228	9.29829	9.06717	8.31832	8.94486	8.39017	8.63952	8.93281	8.96405	9.17093	5.47573	3.67807	5.69488	5.51728	3.26303	6.27053	3.58496	5.40259	5.38198	5.24793	5.50462	5.54844	6.45121	5.0045	5.57592	5.4822
ADCY7	6.71149	6.2891	6.4545	5.86542	7.51806	5.48543	4.54226	6.8716	6.53916	7.26115	7.17293	7.90268	8.24888	9.72928	8.08321	8.99181	8.78856	7.92422	8.88966	9.19131	9.36085	8.69905	9.27216	9.18587	9.10565	8.92867	9.0045	9.41553	9.10538	9.40684	9.38629	9.61581	6.36282	5.93899	6.80993	7.7652	7.64133	7.38802	7.44915	6.24888	7.59208	8.34851	7.54651	8.02542	7.92184	6.4187	7.89936	8.14822
ADCY8	4.06178	5.54844	4.56071	1.848	2.07039	2.51096	4.12102	1.32193	4.30743	5.97957	4.81762	4.2854	5.47573	3.23266	4.78136	4.05311	5.64386	4.90207	6.74281	4.90689	6.69488	6.42291	3.67807	6.64818	5.82528	7.11998	3.58496	5.84549	3.32193	5.03562	3.48543	4.91648	2.63227	4.58496	1.53605	3.926	1.37851	3.90689	2.16993	0.584963	4.47897	4.46597	3.58496	2.1375	3.70044	0	1.80735	3.32193
ADCY9	6.02015	6.21335	6.37504	6.45615	6.56986	5.40259	7.08852	6.32912	6.64386	5.94953	6.65964	6.14975	7.26021	7.67455	7.10538	8.32823	7.808	7.99944	7.49105	7.44626	7.58421	8.05148	7.87467	7.98071	7.72656	7.18686	7.23074	6.90809	7.08215	7.28263	8.12877	8.13597	4.99095	6.07468	4.7866	5.12102	5.80993	5.49825	4.77083	4.24031	4.72792	5.19377	5.10014	4.62059	4.45943	6.06178	3.70044	4.76553
ADCYAP1	5.82018	5.86047	6.14364	5.77347	5.4822	5.73606	5.97957	5.30743	6.51412	6.40259	6.09803	5.76553	7.42962	7.50462	6.72383	7.09487	7.60659	6.04002	6.20945	7.15886	5.74953	5.71699	7.3966	7.46679	7.38802	7.00787	7.17592	6.52042	6.10014	7.38629	7.56377	3.65535	1.1375	1.10434	3.10434	3.49825	3.27798	4.46597	1.67807	2.12102	4.03562	0	4.24793	-0.0740006	3.10434	1.40599	4.06178	0.378512
ADCYAP1R1	4.39917	4.09592	4.32193	5.07468	2.8679	3.91648	2.8679	3.05311	5.46923	3.37851	2.74416	5.15785	6.24413	6.80735	5.03122	6.76951	6.25927	6.46923	6.76553	7.59544	6.64962	6.50621	4.74416	4.1375	3.80735	4.03562	5.3147	3.82782	4.14568	6.51885	6.14364	5.25927	4.4822	5.63517	4.78398	4.49825	4.39232	5.25172	4.79701	5.27798	3.52982	4.09592	3.34341	4.25927	4.90689	3.67243	5.23266	3.27053
ADD1	7.42878	8.06555	7.72724	8.22882	7.82782	7.99095	8.108	8.23266	8.40727	8.20261	8.45245	8.49546	9.50383	9.63118	9.74886	9.32103	9.24698	9.87036	9.96087	9.78937	9.80703	9.87314	9.39511	9.13031	9.50164	9.29989	9.71063	8.77742	8.91767	9.39532	9.69558	9.53177	7.97241	7.50422	7.22062	7.3015	7.44791	7.19771	7.62315	7.82146	7.72724	8.16967	7.72281	7.51531	7.48784	8.30583	7.19967	7.59544
ADD2	2.40599	3.67807	5.02237	4.01792	2.43296	5.40259	4.2854	4.41278	5.90448	5.27426	4.05311	4.46597	4.80735	6.54071	6.07253	6.31651	6.33985	6.02015	6.4363	6.44626	6.91528	6.53916	6.53294	6.40769	5.98413	6.44956	6.00225	5.79181	5.70044	6.87036	5.40259	6.27426	3.8125	4.55459	3.99095	4.31832	3.84298	3.65535	3.08746	4.80478	3.37156	3.73335	2.24793	4.44626	3.93074	3.20163	4.87529	3.43296
ADD3	8.78807	9.9678	8.98897	8.64097	10.0011	7.94251	9.09342	9.28898	9.07708	9.78643	9.46689	9.06757	10.8288	10.5752	11.6194	9.12102	9.95325	11.874	11.7945	11.1785	11.3567	11.3971	11.555	11.264	12.0889	11.5981	12.3481	11.1161	11.325	11.4395	12.0749	10.6936	9.80276	9.46811	10.7548	10.8909	10.7491	10.4519	10.5384	10.5741	11.2847	10.9666	10.9361	9.56415	10.1643	9.88119	9.63807	10.0328
ADD3-AS1	1.96347	3.37851	1.848	3.18587	2.51096	2.9542	3.09592	2.54844	3.82273	4.05311	4.16993	4.33271	4.47573	5.31651	5.72656	4.71425	3.12928	3.59694	4.72247	5.08958	3.47897	4.79181	5.80219	3.46597	5.16189	6.0864	6.08321	4.01346	5.79961	4.0268	3.45943	4.88996	2.40599	3.58496	2.58496	4.73877	4.74953	5.65821	4.38543	4.23266	4.24793	3.70044	3.01792	4.20945	2.1375	3.49825	2.67807	2.58496
ADGB	0.678072	2.3505	1.26303	3.24793	4.07039	3.30743	1.848	1.76553	2.07039	2.37851	3.63227	3.65535	3.05311	5.73335	2	4.59694	4.93546	3.44626	5.63227	3.82782	5	4.90689	4.66676	4.84298	3.7761	0.765535	3.85798	4.73877	2.3505	5.52356	3.88753	4.6893	3.3505	2.56071	1.43296	0.765535	0	3.32193	0.485427	1	2.7866	3.40599	1.20163	-0.736966	0.485427	2.90689	3.926	3.26303
ADGRA2	5.55919	6.77939	7.05799	7.03892	7.33985	6.6879	7.37851	7.53138	7.25833	7.60437	6.51017	6.24222	9.32935	8.75255	8.69349	7.9331	8.35094	8.4096	9.83692	9.50839	9.33974	8.92896	8.87851	8.49905	9.06447	8.91498	9.27659	8.37656	8.26819	8.49865	9.86566	8.74769	6.27984	6.22304	6.81057	6.39318	6.52042	6.30287	6.6886	7.53838	6.93074	6.35931	6.29462	5.21335	6.06393	6.42375	6.82972	6.29646
ADGRA3	6.55919	6.89603	6.91289	7.00899	7.45039	4.29278	6.38716	6.69905	6.30195	7.41193	7.84862	7.81057	8.68229	9.83542	8.91079	9.00731	8.89845	8.68685	9.62863	10.2246	10.5354	8.79863	9.96694	10.378	10.1749	9.34829	9.42501	8.68965	9.4816	9.82877	9.98911	9.62954	3.65535	4.08746	4.34341	4.6893	4.89239	4.55459	5.04439	4.67243	3.89724	4.44626	4.61471	5.06178	5.52356	3.71149	3.82782	3
ADGRB1	3.44626	3.926	4.71699	4.50462	3.7761	4.12928	4.6837	3.89724	4.29278	4.32912	1.43296	3.45943	4.70044	5.10434	4.55459	6.40088	4.83289	6.56682	5.6865	5.65249	7.60585	5.06178	6.92719	7.34163	7.25644	6.37851	5.98868	7.37678	6.65249	6.80219	6.53761	6.59842	2.43296	4.21723	3.32193	5.1127	2.23266	5.39917	4.19377	1.32193	2.40599	2.7866	1.20163	5.65821	3.3505	3.66676	6.3906	2.60881
ADGRB2	3.20163	3.20163	2.37851	5.2854	4.62644	5.15785	4.60881	5.04439	5.64386	6.17193	3.81762	5.51728	5.54535	4.62059	6.01792	5.71699	6.53294	6	7.22497	7.03122	6.96809	7.22593	6.59395	5.6893	7.28355	6.75355	6.26303	6.25172	6.15785	7.00899	7.3156	7.13134	5.23649	3.29278	4.23266	3.20163	1.88753	5.14975	2.3505	4.70044	1.72247	4.2854	3.29278	5.6865	5.12102	5.04002	5.70598	3.08746
ADGRB3	4.81762	5.46761	5.8802	4.56377	5.45779	3.91169	4.06178	5.16792	4.76553	5.36457	5.8679	5.67666	5.58195	5.87283	6.28725	4.88753	5.42626	6.81506	5.83542	6.57894	6.71905	7.05799	7.65464	7.91528	7.67207	6.89239	5.77347	7.04056	6.56605	8.00085	7.59954	6.72247	4.14568	4.04002	5.97384	6.59694	6.34074	6.0268	5.49825	5.39575	6.11061	5.38888	7.20359	6.45697	6.88264	4.3147	6.48704	4.0917
ADGRD2	1.48543	4.06178	1.72247	1.37851	2.10434	1.80735	1.88753	1.80735	2.58496	2.848	2.32193	1.80735	5.60288	4.0268	3.9542	4.59096	3.75489	6.22304	7.03782	4.6893	7.01458	6.27798	4.79181	3.44626	4.44626	3.97269	3.36457	6.04658	2.56071	2.80735	4.01792	5.43296	2.29278	5.61471	3.60881	5.42291	4.51728	5.92125	4.853	5.51096	0.263034	2.07039	3.21723	5.04876	5.07895	3.23266	4.41278	2.65535
ADGRE1	5.55459	4.24793	5.57894	5.08321	5.50462	6.05094	3.67807	3.80735	6.75889	5.58496	5.10852	5.3505	6.89603	6.58946	6.42122	7.36982	6.26491	6.58195	6.21917	6.50303	6.90809	6.71287	7.53372	6.91648	6.90207	6.61912	6.51728	6.2114	7.19377	6.97384	7.06501	5.99774	4.47249	2.926	3.1375	5.1416	1.43296	5.56682	3.41954	4.04439	3.76553	2.94486	3.94486	4.57289	2.76553	4.32193	4.14568	3.47249
ADGRE2	5.36107	4.38543	3.49825	4.34341	5.26303	3.40599	5.32553	2.26303	5.65249	5.10434	4.43962	5.07039	8.48945	6.28725	5.23649	9.80187	7.36194	6.55152	6.08534	6.23649	6.65105	7.98755	7.17592	7.1918	6.00675	6.86666	4.12928	8.08162	5.97039	7.66463	6.14364	7.31832	2.47249	3.43962	5.04002	4.1416	4.04002	4.63807	4.57289	4.1127	4.35755	2.93546	3.848	4.85549	3.50462	3.58496	5.32912	3.85798
ADGRE3	4.07039	4.66676	3.64386	3.73335	4	4.7761	3.52356	3.76553	3.56071	2.29278	5.20163	5.49825	3.73335	5.42626	4.26303	8.95391	4.04439	1.88753	3.21723	3.05311	2.90689	2.58496	3.07039	2.56071	3.48543	3.32193	4.56071	3.24793	2.70044	4.94017	3.52356	3.70044	4.14568	1.37851	2.56071	4.70044	2.43296	4.00899	4.19377	2.37851	3.80735	0.137504	4.20163	5.22882	4.07895	0.847997	4.88753	1
ADGRE5	6.40088	7.54303	7.83162	7.59171	6.26303	6.89724	7.79507	6.67666	7.53683	7.48623	7.34696	7.46679	8.6844	10.1013	8.47492	10.3059	8.98014	8.9629	9.73403	10.0378	10.1527	9.25267	9.85534	9.1871	9.14287	8.59059	9.05826	9.23936	7.86851	9.50283	9.20261	10.1339	5.58496	6.38716	6.32012	8.00899	8.43921	7.50462	7.55766	6.27798	7.68089	8.83605	8.13083	7.31107	7.82209	6.46761	7.97384	7.224
ADGRF1	4.07039	2.23266	2.70044	1.48543	1.58496	1.48543	2.96347	1.63227	2.67807	4.71699	1.43296	1.58496	3.32193	2.70044	1.848	4.74953	3.85798	2.43296	5.33628	2.37851	4.51096	2.32193	2.45943	1.37851	5.20163	4.87283	2.1375	4.14568	2.74416	3.23266	2.1375	3.26303	1.58496	1.40599	2.20163	1.80735	1.76553	4.82273	3.45286	3.47249	1.45943	2.65535	-0.514573	2.12102	2.64386	0.263034	2.40599	0.887525
ADGRF5	7.14568	8.48563	8.0207	7.84768	8.42626	8.08852	8.26233	8.42417	7.05961	8.09144	6.85736	6.43546	10.888	9.27426	10.8702	8.60251	9.44894	9.50124	10.4469	9.83249	9.62735	9.55909	9.21675	8.92288	9.42899	8.35909	9.33349	8.26983	8.23002	8.68054	10.0204	8.63045	8.83589	9.12928	9.35898	8.89482	8.82512	7.77248	8.41849	9.9387	8.44646	7.56148	7.56148	7.33718	7.83668	8.58646	8.5155	9.12877
ADGRG1	6.06393	6.08321	6.45779	6.43796	5.18388	6.92362	7.43671	5.63517	5.76818	5.17193	5.32733	5.10224	8.39746	8.12309	8.52689	8.61047	7.34873	7.30652	7.02625	6.66747	7.05528	7.76752	6.65033	6.72792	6.8802	6.5157	7.79669	7.60844	6.05637	6.74551	7.56796	6.37591	4.94251	4.32193	5.38543	4.24793	4.1819	2.43296	4.66391	6.55075	4.80735	4.0917	4.42291	4.04439	4.94486	5.33628	6.224	6.14873
ADGRG2	9.52337	9.59861	10.3776	7.71973	10.2169	6.83162	6.98982	9.27775	9.72775	7.99095	8.66356	8.61765	6.76818	10.6833	9.48784	11.0999	10.4378	10.7451	9.15178	10.6373	10.9369	10.3875	12.0684	11.8306	10.0935	7.85798	9.97785	10.7882	9.44191	10.8513	10.3809	11.046	7.69766	6.2075	9.14898	11.7434	11.9325	10.6621	10.3712	6.10014	10.2593	11.2216	11.4649	11.4857	11.8989	8.49705	11.141	10.786
ADGRG3	5.59991	5.8505	2.76553	5.96116	5.42626	6.30378	6.00899	5.54535	5.4363	6.01569	5.18982	5.04876	6.63372	6.43796	4.87774	9.52611	6.33092	4.56682	6.53294	5.50779	6.04002	6.49825	7.16088	6.75355	6.4545	6.65249	6.30195	6.14975	5.66107	6.97154	6.84046	7.21529	3.45943	3.1375	1.82782	2.10434	3.7866	4.36807	5.03562	3.2854	3.61471	2.72247	3.43296	4.26679	2.3505	3.32912	2.96347	0.201634
ADGRG6	4.59096	6.50462	5.54226	4.96347	5.95884	4.40599	5.54226	5.69488	6.8189	5.70321	6.11478	5.41954	8.82845	6.76022	8.11894	6.84549	6.92837	8.51333	7.83479	7.56071	7.14568	7.24508	7.12619	7.75822	7.94953	7.31741	8.36238	6.16993	7.11582	7.8009	7.62132	7.25833	4.27798	4.07895	4.20945	5.4822	4.65535	5.56682	1.88753	5.00899	3.88753	4.2854	3.18587	4.0268	4.87283	2.72247	4.43962	2.10434
ADGRL1	6.3733	5.56071	6.15381	6.52042	5.83794	6.16591	5.27798	6.29462	6.70598	7.2817	6.4363	6.59096	8.71905	7.43879	7.28448	7.08958	7.89845	6.79961	7.47411	7.41447	7.35843	7.22497	7.65392	7.82845	7.18488	7.39489	7.81826	7.33985	7.1127	7.979	8.54651	7.60807	5.71149	5.03122	5.55766	5.63517	5.93546	6.79312	6.25739	6.37678	6.03342	5.41954	5.29646	5.62644	6.25927	4.853	5.82782	5.69488
ADGRL2	6.88264	6.34518	6.52042	6.60585	6.74281	6.57592	6.12928	6.93664	6.55459	6.97957	6.77742	6.47086	9.63481	7.24508	8.89694	6.49025	8.61508	7.56834	8.06447	7.95303	8.40344	8.4582	8.61581	8.17093	8.848	7.86975	8.78529	8.35447	7.99322	8.4187	9.32057	7.57743	6.58871	5.50462	7.34873	6.64169	6.63372	7.14211	6.80155	8.03452	7.00394	6.46189	6.80864	6.21237	6.57061	5.99774	6.01011	7.67948
ADGRL3	3.89724	4.98185	4.70874	5.56986	5.17193	4.51412	6.39746	5.60733	4.52669	5.15178	5.29829	5.29278	4.20163	6.33807	6.6879	5.26303	6.8125	4.9542	6.95245	5.61471	5.56682	6.20653	6.29921	5.88264	6.88996	5.39917	7.22352	4.52042	5.62205	5.02901	5.63081	5.9507	6.75622	5.27984	6.20065	6.34696	6.62936	6.63735	6.26491	8.00843	6.47573	4.52982	5.0268	5.03782	4.78136	6.03342	3.59096	3.63807
ADGRL4	6.35931	6.50779	7.35755	8.17692	8.19032	8.77446	7.85549	7.6703	6.87529	7.96058	6.08108	5.44294	10.7982	9.29783	10.4272	8.90959	9.23338	9.32418	9.88142	9.5672	9.21723	8.47573	8.3733	8.14873	9.17817	8.44543	9.0607	9.1982	8.39318	8.15583	9.21844	8.31061	8.73539	8.69	9.99506	9.13673	9.00338	8.03397	8.7502	10.4381	9.08561	7.59842	8.49865	7.5157	8.0864	8.4187	9.04439	10.3719
ADGRV1	2.8679	4.66676	5.53294	4.73335	5.44294	5.52669	5.56682	4.50462	6.17991	3.41954	4.6893	4.06178	5.52669	5.33628	5.07039	6.00899	5.94017	4.99548	4.9542	5.39575	5.98868	6.04002	6.16591	4.89239	5.73335	3.18587	5.57592	5.65535	5.7866	6.3906	5.12102	5.17393	1.72247	1.926	3.20163	1.43296	2.926	4.78136	1.63227	3.3505	1.48543	3.16993	1.926	3.47249	3.75489	2.37851	2.07039	0.678072
ADH1A	3.36457	5.42626	4.83289	5.75489	5.91886	6.01346	5.64386	5.57894	6.01792	4.20163	4.21723	5.02237	6.19574	6.37678	8.31243	6.49825	7.07468	6.91289	5.89239	5.74416	5.33271	6.76818	6.77347	5.14568	5.9472	6.12102	7.38284	5.89239	6.45286	5.29646	5.96116	6.49985	4.61471	4.88264	4.54226	5.12928	4.69488	5.16591	5.07895	4.52356	3.37851	3.85798	3.70044	4.23266	3.70044	4.05311	4.42626	0.378512
ADH1B	7.29737	9.94851	7.71562	9.40599	9.83352	9.05907	8.71528	9.78218	9.02348	4.26303	5.2555	7.98698	5.39232	9.19943	13.0385	5.49185	12.1505	10.8057	4.80219	5.64097	4.39232	8.89421	9.40301	6.80864	9.037	9.49045	11.3653	4.83794	10.1829	4.75489	3.29278	8.59842	10.3975	9.64413	10.0319	8.66782	8.46393	5.98413	9.13942	10.9059	9.03136	3.38543	5.98071	3.24793	6.80025	8.1153	2.71149	3.81762
ADH1C	7.04221	7.76951	4.51728	6.26491	7.40769	5.01346	6.65392	6.91528	6.52826	4.85798	4.80735	7.43379	3.41954	7	10.0825	5.38888	7.84046	8.34607	5.19377	4.30012	4.93074	6.05528	5.8679	5.86542	7.4446	8.7303	9.89694	6.24793	9.28007	5.71973	4	5.60881	8.30743	7.81826	7.19081	7.47168	7.09698	4.0268	2.926	6.85922	7.14873	5.74147	5.78398	1.88753	4.60881	7.30469	3.08746	4.12102
ADH5	9.91789	9.83479	9.13532	8.58534	9.59283	8.43296	8.60641	9.35425	8.76471	8.33248	8.52806	7.75288	10.3172	11.0771	11.4248	9.33807	10.0887	11.4671	10.5433	9.76959	9.86	10.5345	10.5336	10.3344	10.9495	11.1085	11.3233	10.3953	10.9994	10.4355	10.8059	9.84792	10.2609	9.94053	10.0488	9.65714	9.74214	8.64024	9.09011	10.081	10.2552	9.28944	10.1618	9.06676	9.271	9.32856	9.77569	9.668
ADH6	4.82782	4.69488	3.30743	5.31288	4.36107	2.8679	3.64386	4.6837	4.37851	5.64241	5.34873	4.12928	6.59544	5.29094	4.73335	6.16088	6.59246	3.82782	5.19377	4.94486	6.13134	4.6893	6.48864	6.13955	3.46597	5.52199	4.41954	4.91648	4.1334	4.08746	4.6865	5.57137	3.20945	2.15381	3.16993	4.18982	3.20163	4.98413	3.93546	2.62059	0.887525	2.15381	2.21723	2.70044	3.64962	1.40599	2.70044	2.36457
ADH7	5.40939	5.99774	5.24031	5.44956	5.20163	4.19377	5.83794	4.66676	5.72247	6.48382	5.56986	5.43296	6.15583	6.87406	6.853	7.29921	7.08108	5.97499	5.83794	6.83162	5.92362	6.19771	7.14057	6.60585	6.37678	6.36282	6.71149	5.63807	6.49185	6.41785	4.49185	5.7761	4.64962	4.77083	4.29278	4.84298	5.23649	5.56682	4.88753	5.23649	3.74416	4.18587	-0.152003	4.71149	5.01792	4.10434	5.78398	3.23266
ADI1	8.37504	8.76288	8.02126	8.46475	9.61121	6.43962	7.76222	9.01597	9.21844	8.52552	8.91199	9.65428	10.2263	10.2917	10.6388	10.1191	10.1563	10.9043	9.63354	10.2295	10.0764	9.94953	10.7792	10.4543	9.97355	10.6549	11.2762	10.4061	11.3831	10.7063	9.62662	9.84643	10.088	10.75	10.0454	9.69784	9.15911	8.31424	9.18289	9.1809	9.18339	9.39081	9.49145	9.3746	8.93605	10.3374	10.0798	9.55746
ADIPOQ	8.0917	7.0917	7.8857	8.38024	5.94251	7.21723	6.50938	7.72178	9.34784	6.6279	7.43796	9.69262	8.25927	6.64674	13.0245	7.72315	12.5398	11.5736	4.67807	7.35667	5.94251	9.8248	10.5372	8.6756	10.1784	9.06958	12.599	6.79961	10.4835	6.74819	5.9331	9.77099	12.1249	10.7857	11.6254	10.2897	10.5247	9.15178	11.9834	12.25	11.2982	5.89239	7.44211	3.71149	9.25432	9.11244	5.46597	6.01792
ADIPOR1	8.38024	8.30606	8.49265	8.74551	8.32553	8.49905	8.49185	8.97585	8.84078	7.95942	8.50303	8.59842	10.0538	10.06	9.72911	10.44	10.0062	9.69558	9.69662	9.95303	9.86774	9.88402	10.2013	10.424	10.5028	10.3847	10.4614	10.4343	10.5439	10.3006	10.4192	9.96275	8.00843	8.26021	7.09064	7.1179	7.18884	7.4271	6.67525	7.0045	6.98527	6.82909	7.27519	7.48059	6.40429	7.44874	7.94895	7.93192
ADIPOR2	8.78103	8.52003	8.79181	8.77709	8.39403	8.60992	8.00675	8.6907	8.85237	8.59619	8.47127	7.3147	9.89026	9.77775	10.4056	10.0942	10.3748	10.8857	9.90418	10.1886	10.0074	10.0486	9.89163	10.5189	10.4074	9.87144	10.5896	10.1546	9.58571	10.2483	9.88935	10.0572	8.98641	8.81762	9.05799	8.58195	8.03177	7.75087	8.29921	8.70874	8.79863	8.18339	8.853	7.75422	7.72383	9.17218	8.75121	8.25833
ADIRF	7.36632	8.75722	8.75656	9.05066	7.73944	8.38024	9.65249	9.08082	9.14057	8.41024	7.66107	10.0768	9.45594	11.2254	13.2461	10.5658	12.1071	11.4086	11.9399	10.8511	10.593	10.6097	10.5188	10.2807	11.6968	12.3263	13.1185	10.9723	12.799	10.7744	10.7594	11.0949	8.87774	7.6532	8.15583	7.67807	7.21335	7.43129	8.385	8.70529	8.09117	8.08162	7.38543	6.84925	6.45121	6.7211	7.11894	7.66534
ADK	7.95361	7.21868	6.90328	6.79377	7.2555	7.07788	7.06663	6.52904	6.75956	7.47897	7.56529	7.82559	8.72332	8.73674	8.71115	9.93044	8.51846	9.81129	9.16415	8.6014	8.72315	9.12205	9.57733	9.70986	9.84345	9.95681	9.65973	10.2052	9.68562	9.86481	9.9542	9.04029	6.1375	6.04439	5.41954	5.44626	5.84046	6.04002	6.20555	5.89482	5.87529	5.80735	5.83542	6.49346	5.48864	5.64386	5.97499	7.0045
ADM	10.7804	10.7924	10.5616	11.5279	11.398	12.9626	12.2225	10.8348	10.5129	8.8157	7.69349	9.39511	9.29071	12.2363	12.1781	10.9358	12.0543	10.1182	10.1957	10.88	10.816	9.83352	9.86155	10.1904	10.0924	10.9052	10.5595	8.99661	11.0653	9.75489	10.5564	9.32643	8.70874	8.86759	8.8458	8.78431	8.54381	10.515	9.42501	7.96809	10.3642	9.43254	9.72775	8.42038	8.67666	8.47735	8.64962	8.71528
ADM2	5.10434	4.67807	5.87036	5.01792	4.82273	4.64386	5.70874	5.41278	4.3147	6.49665	4.848	5.50462	7.77676	7.60955	5.37156	8.16742	7.61176	7.52199	8.02237	7.80478	8.1644	8.06232	6.36107	7.30378	6.55612	5.25172	5.32553	5.01792	6.76686	6.36807	4.89239	6.99887	4.12928	3.72247	2.3505	3.05311	3.3505	4.94953	5.55152	3.96347	5.19771	4.05311	4.56682	5.6865	5.25172	3.20163	3.54844	2.03562
ADNP	8.36938	8.73742	8.17842	8.26444	8.2114	7.56986	7.67878	8.36151	8.10224	8.36063	8.28123	8.02625	9.98171	9.56377	9.85674	9.85425	9.72792	9.02956	9.36654	9.46985	9.40472	9.29806	10.1652	9.97456	9.71098	10.1461	9.94953	9.33718	9.26397	9.86635	10.2301	9.53586	8.92095	8.48099	8.58703	8.78839	8.808	8.70701	8.96881	8.86	9.08667	9.31707	9.27647	8.67419	9.09487	8.83178	8.06851	8.74433
ADNP2	6.61176	7.20945	8.22882	7.78529	7.55036	6.37243	7.93899	7.42668	7.27006	7.11842	6.72656	6.90689	8.56491	8.98485	8.91349	9.18871	8.824	8.36194	8.78562	8.95449	8.96708	8.69697	8.6793	8.64728	8.70148	8.36982	8.68177	8.44398	7.91439	8.74399	8.57781	8.78578	6.79442	7.05853	7.69697	8.42564	8.11035	7.75489	7.88905	7.31786	7.91648	7.64422	8.0359	7.7077	7.88996	6.4446	7.96319	7.2914
ADO	6.86481	6.71012	6.88874	7.0542	7.21578	7.36894	6.14975	7.03397	7.36019	7.41954	7.40131	7.26397	8.95405	8.69575	8.79409	9.63862	9.42091	8.26725	8.05338	8.33651	8.21578	8.45779	9.06083	8.84956	8.9555	8.84109	8.89724	8.97298	8.91767	9.11894	9.22279	7.81378	8.25574	8.03755	8.26397	8.35293	8.33628	8.39382	8.60955	8.42122	8.60659	8.70667	8.68264	8.54593	8.79051	8.56739	7.81506	8.23888
ADORA1	5.18587	6.34518	6.01903	6.39318	5.98641	5.98071	6.38024	6.22593	6.16591	6.43713	6.04221	5.89724	7.42417	7.22159	7.46842	7.20604	7.05039	7.63844	7.81121	8.05799	7.84549	7.22352	7.98556	7.77808	7.62315	7.15634	7.04712	6.47654	7.2317	7.18339	6.76222	7.75956	4.54844	5.55152	5.32012	5.54689	4.43296	6.12928	5.46923	4.89724	3.92125	4.54844	4.31107	4.55766	4.76022	3.79181	5.17393	4.07468
ADORA2A	5.45615	4.70598	4.66676	6.01792	5.31107	5.16591	5.41616	5.38543	5.27426	5.16189	4.71699	5.36807	6.58646	6.824	5.36107	6.96694	6.71836	6.1639	6.32733	5.87774	7.03122	6.50303	6.78267	6.19771	6.09592	7.37851	7.27798	6.13955	7.22014	6.06393	6.12722	6.6279	4.848	3.88753	5.0917	4.73335	4.98185	4.23266	5.12928	5.52669	4.83289	4.91648	4.32193	1.80735	3.64386	4.88264	5.41278	4.34341
ADORA2B	5.99322	6.52982	6.03342	6.51096	6.81121	6.80735	6.80607	6.75087	6.73742	6.51728	6.51254	6.13134	7.88264	7.88753	6.8716	8.21772	7.90026	8.41954	7.64313	8.19869	8.60066	8.75789	8.38024	8.2031	7.55842	7.85922	7.20555	7.86666	7.91169	8.29232	7.50938	7.86419	2	4.01792	4.54844	5.83289	4.87774	5.47249	4.3147	3.51096	4.44626	5.47249	4.81762	5.26679	6.35579	4.70044	4.96809	6.03122
ADORA3	8.42543	8.12205	7.55382	6.66249	7.75154	7.30652	6.80349	8.06824	7.73877	8.09064	8.77972	7.52356	8.60992	10.5944	9.6489	7.83731	8.46107	10.2457	10.3279	9.90238	9.8009	10.4028	10.1982	10.9333	10.6531	10.9796	9.04958	11.2666	10.6263	10.8232	9.83526	10.6156	4.16591	5.14364	5.09381	6.45286	6.40854	4.22497	5.92006	3.85798	5.94837	4.43296	7.40982	6.71287	4.87774	3.96347	5.84172	5.01569
ADPGK	9.69471	8.66142	8.89482	8.75422	8.96116	8.54574	8.48543	8.76852	8.43921	8.86666	8.91259	9.09987	10.795	10.7338	10.2924	11.2792	10.6817	10.6178	10.5774	10.6326	10.5519	10.587	11.2626	11.4768	10.8385	11.1675	10.6628	10.9602	11.3315	11.2922	11.3068	11.0334	6.20457	5.87406	6.80025	7.04111	7.27984	7.24745	6.91528	6.90509	6.77281	6.79766	7.28771	7.64962	7.31922	6.16591	7.71356	7.63735
ADPRH	3.64386	3.97269	2.88753	4.03562	3.98185	4.30743	4.54844	3.74416	4.33628	4.00899	4.14568	3.52356	6.03122	5.10852	5.04876	5.1375	5.15785	6.21335	7.05961	4.48543	6.02901	7.14771	4.96809	4.56071	4.17792	4.21723	4.58496	4.22497	4.83794	4.46597	4.48543	5.95652	4.27053	4.88753	4.37156	5.51728	4.09592	5.45286	4.79181	4.39232	4.2555	4.75489	3.70044	5.72247	4.41278	4.66107	4.57894	1.20163
ADPRM	6.22689	5.86542	3.62059	4.6837	4.3505	3.10434	2.70044	5.66959	5.9331	4.09592	5.82782	2.1375	7.98014	8.29967	7.94427	7.38284	7.05094	8.91767	8.00282	7.8505	7.81121	7.98014	7.10538	7.86728	8.38759	8.48905	8.13699	8.07468	8.50779	8.08481	8.08958	7.65249	6.90569	6.47573	6.29829	6.41109	6.36807	6.88325	5.48704	6.1918	5.96463	6.30469	5.96116	5.67666	6.53605	5.71562	5.87283	6.08321
ADRA1A	3.05311	3.66107	3.85798	3.73335	3.69488	3.49825	2.81762	4.10014	4.2891	4.32912	3.12102	4.27053	4.38888	3.94486	5.03342	4.10014	4.71973	4.69488	4.07468	4.25927	5.65535	4.42962	4.4363	4.17792	4.27053	3.94486	4.70598	3.24793	4.97039	4.2891	4.46597	3.853	2.48543	3.39232	1.20163	4.30743	3.23266	3.48543	1.43296	2.10434	1	0.536053	2.05311	3.36457	2	2.40599	3.21723	0.722466
ADRA1B	3.73335	3.65535	3.7866	3.70044	2.37851	2.72247	2.3505	3.10434	2.48543	3.89724	4.07895	4.21723	4.07039	1.926	2.94486	2.53605	4.62644	5.34696	2.96347	5.2211	4.52982	4.16993	3.52356	2.72247	5.6865	5.17792	3.39232	4.98185	2.926	3.74416	4.1375	3.71149	2.88753	2.60881	-0.152003	2.32193	1.58496	4.54226	1.07039	2.26303	2.29278	2.926	-0.514573	4.60881	-0.152003	1.88753	1	-1.32193
ADRA1D	3.45286	4.67525	4.25927	3.51096	3.20945	3.8125	3.32912	4.04876	4.50779	4.62936	3.95884	4.14975	5.05311	5.41785	4.52356	4.66959	4.88509	4.38543	5.57894	4.56986	5.87529	4.92837	5.17792	4.8802	4.32912	3.67243	4.16189	4.67807	4.62059	5.26115	4.74953	4.26679	1.03562	2.54844	2.07039	2.72247	3.51096	2.98185	2.63227	2.7761	2.03562	0.201634	2.73335	1.8679	1.926	1.45943	1.7866	3.43962
ADRA2A	5.9542	7.10538	6.98755	7.6703	8.94924	7.75822	9.12231	7.57289	7.95826	7.29462	6.16993	6.45121	8.21868	9.20604	10.4944	8.21917	9.35116	8.69244	9.10538	8.56415	7.93546	8.14109	8.76587	8.09698	8.13391	8.19574	8.94895	7.1639	8.16289	7.35226	8.86233	8.61397	7.18884	6.71836	7.94075	7.01235	7.00562	5.2891	6.92955	8.98242	7.38629	5.16189	6.26679	2.65535	6.42794	6.12928	5.10014	5.36457
ADRA2B	5.45286	6.01792	5.39575	3.848	3.18587	5.07039	6.38888	4.45286	5.88509	6.2114	5.34696	5.48543	6.67807	7.49745	6.28725	4.70044	7.17792	5.04439	3.73335	6.75489	6.85425	5.65821	7.11374	5.80478	6.26866	4.73335	5.45286	6.01792	6.54689	6.96347	6.88264	6.12722	2.74416	2.67807	4.10434	3.37851	4.2555	5.89482	5.16591	5.35403	4.16189	1.63227	4.32193	4.10434	5.77873	3.59694	5.17393	2.98185
ADRA2C	2.848	5.90929	4.7761	5.10014	3.39232	4.6837	6.08746	5.0268	4.80735	4.66676	2.72247	4.55459	5.84298	6.02015	6.01123	4.01792	6.50144	7.31379	7.17193	6.4446	7.50938	7.37591	5.60585	6.80349	6.70736	5.82782	6.07682	6.35403	6.18587	5.79442	6.35403	6.81506	4.98185	6.30561	5.66676	6.78005	4.70598	5.79181	5.41954	5.2817	4.43962	4.79181	4.60288	4.94486	4.89724	5.78398	6.05745	4.7761
ADRB1	1	2.37851	5.04002	1.43296	2.20163	2.16993	2.32193	1.848	2.76553	4.04439	1	3.73335	1.07039	5.15785	3.36457	2.88753	2.88753	5.04002	2.58496	5.90929	3.74416	5.53916	3.44626	4.16993	3.82782	4.58496	2.3505	4.19377	5.41616	4.52982	1.1375	3.08746	3.60881	4.99548	4.82273	2.72247	3.72247	5.65249	3.7866	4.848	3.53605	4.37851	3.36457	3.97269	5.0917	2.16993	3.89724	-0.321928
ADRB2	6.64241	7.55228	6.85798	7.15482	8.17293	7.3505	6.60288	6.85549	7.06286	7.14364	7.39746	6.79442	8.20065	8.69836	9.63081	8.15279	8.61471	9.13289	7.73809	8.96578	8.74349	7.69349	9.32148	9.35138	9.03315	9.35711	9.7492	8.52787	9.33762	9.1581	9.38262	8.8351	7.36019	8.03397	7.03782	6.9472	6.5157	6.73877	7.29554	6.84925	7.71631	8.07575	7.23074	6.63372	7.15076	7.82655	7.24888	6.17991
ADRB3	3.54844	3.79701	3.72247	2.33628	2.24793	2.71149	3.16189	2	3.30012	4.99095	2.80735	2.83794	4.23266	5.17193	4.55152	5.45615	5.55152	4.56377	4.64097	4.40939	4.66676	5.47249	3.6837	3.848	3.66676	3.39232	3.54844	3.41954	5.54535	3.82273	4.73877	3.84298	2.26303	2.85798	3.62059	2.52356	3.20945	3.87283	4.45943	2.96347	1.16993	2.23266	2.64386	2.9542	2.12102	0.536053	2.81762	2.70044
ADRM1	7.76818	7.96174	8.4208	8.385	7.50224	8.91019	8.41701	8.18785	8.19771	8.09908	8.24317	8.15785	9.91678	9.96622	9.76703	10.8123	10.194	10.461	10.1567	9.91901	9.82956	10.0291	9.96852	9.91857	9.99152	9.77857	9.6703	10.1794	9.77182	10.0174	9.76984	10.0003	7.07146	7.55612	6.30012	5.58195	6.65535	6.65249	7.03562	6.39232	5.97499	5.95187	6.14568	6.55766	6.53605	6.44626	6.23649	6.97039
ADSL	8.04767	7.80735	7.91916	7.63916	7.86666	8.26327	7.49025	7.89905	7.9472	7.83289	7.96405	7.62461	9.48129	9.62315	9.75906	10.2096	10.0931	9.89064	9.77108	9.41035	9.94493	10.0163	9.57988	9.73961	9.2396	10.0588	10.0993	9.73877	10.3513	9.8462	9.72033	9.38057	11.4821	11.1663	9.381	8.94895	8.93679	8.22159	8.59339	8.85767	8.47553	9.11764	8.7497	8.83352	8.56071	11.2716	9.42983	8.8892
ADSS	7.54767	8.19574	7.59842	7.62278	7.86851	7.45697	6.9507	7.74953	7.77347	7.20555	7.66888	7.60881	10.1215	9.0669	9.46414	10.3878	9.90117	9.39575	9.1809	9.35777	9.2817	9.69957	8.79863	9.1205	9.05039	8.53838	8.95565	9.33383	9.06043	9.11087	9.39703	9.28077	6.54535	5.69766	6.88692	7.19918	7.8392	7.2293	7.52865	7.58158	7.36194	7.73809	7.74046	7.82528	7.87621	6.62571	6.62644	8.24674
ADTRP	6.02459	6.84423	6.37156	7.01458	6.64097	6.88509	7.03342	6.36632	7.19081	6.88874	7.02459	7.02901	8.12516	7.95303	7.43129	8.67983	7.79572	7.15076	7.43463	7.77742	8.08055	8.11582	7.66035	7.35491	6.7866	6.84298	7.79377	7.77149	8.13545	8.11374	7.42206	7.78986	4.29278	4.04876	4.86047	6.01569	5.49185	6.21917	5.91049	4.74416	4.8802	6.97327	5.41109	7.06393	6.90989	3.41278	7.12774	7.75922
AEBP1	7.95942	8.12153	7.6279	9.59787	7.31107	9.6879	10.065	9.24389	8.46271	10.5423	7.98925	8.20212	12.9385	11.2315	10.7759	9.72639	9.82082	10.5651	12.0504	11.3755	10.7785	11.2158	10.7571	10.034	11.2355	10.9393	10.9494	10.613	9.95085	11.4344	12.826	11.0265	7.55766	7.51728	8.47371	7.08108	7.4822	7.52356	7.57365	8.27938	9.71081	10.0541	8.44626	7.51885	7.42962	6.88387	10.0247	11.1497
AEN	5.66959	5.39575	6.12516	4.60881	4.43296	5.4363	6.30925	3.62059	4.55459	6.03782	5.22497	5.58496	8.00225	6.44956	7.36894	9.14542	7.52591	7.92778	7.61471	7.94251	7.67243	8.30879	6.11061	7.48301	7.22304	7.31379	6.86171	6.97384	7.0917	7.26021	7.1179	7.69418	4.32912	4.87774	5.14568	5.7761	5.35755	6.87529	5.86295	5.89966	5.39232	5.56377	5.40939	5.68089	5.49825	4.7866	7.48382	6.38716
AFAP1	2.96347	2.96347	3.96347	4.43962	4.56682	4.47897	4.35755	4.19377	3.07039	5.12516	3.36457	3.52356	6.35403	5.21335	5.27798	5.73606	5.1416	5.04002	5.59694	5.23266	6.24413	4.79701	4.83794	5.05311	5.42291	4.52982	4.1375	4.9542	5.53294	4.94017	5.9542	5.49185	4.3147	5.07895	5.70044	5.62059	5.6865	5.52982	5.7252	5.7252	5.60881	5.35403	5.51412	5.65249	4.92125	4.1375	5.44626	6.01792
AFDN	1.58496	3.44626	2.51096	1	1.1375	1.37851	2	2.10434	1.58496	2.88753	2	2.74416	2.848	2.37851	3.41954	3.65535	3.33628	3.72247	4.19377	3.21723	4.30012	3.65535	3.73335	3.43296	2.67807	4.18587	3.56071	3.30743	3.6893	3.64386	3.30743	3.72247	3.81762	4.15381	3	3.1375	1.80735	4.42626	2.90689	3.32193	2.74416	3.44626	0.847997	3.7761	3.10434	1.37851	3.29278	3.83794
AFDN-DT	3.47249	2.3505	2.72247	3.10434	2.10434	3.08746	3.24793	2.53605	5.3147	4.62059	2.1375	3.9542	6.05311	4.69488	3.96347	3.70044	5.82018	3.08746	4.66676	5.86047	2.48543	5.79961	4.30743	5.80219	5.67243	5.54535	5.89966	4.09592	4.94017	6.24603	5.64674	5.98185	3.41954	4.86295	4.51728	3.8679	5.04002	5.55766	4.62059	5.1819	3.83794	4.24031	3.51096	4.20945	5.19771	1.80735	4.37156	4.01792
AFF1	6.66676	6.53294	6.56071	6.07253	6.33092	6.55766	6.97384	6.5744	6.57743	7.13648	6.37851	6.42291	7.78529	6.91767	7.51096	7.70667	7.70736	7.45533	7.25739	7.224	7.46761	7.19771	7.15482	7.04439	6.4822	6.15381	7.09381	6.37678	7.71905	7.1416	6.82782	7.12309	4.69488	4.56682	5.05745	5.62644	5.49825	5.86047	5.62059	5.89966	5.52356	6.23458	5.65249	6.03562	5.77873	5.7761	4.926	4.72792
AFF2	2.72247	4.32193	2.82782	2.1375	1.926	3	3.21723	1.96347	3.43296	4.39232	4.72792	3.76553	4.19377	4.97728	5.0268	5.53605	3.7761	4.18587	3.45943	2.65535	4.20163	3.67807	4.97269	3.74416	5.6865	2.26303	5.24793	2.94486	3.15381	4.17792	3.40599	3.80735	1.07039	1.76553	3.48543	4.21723	1.96347	3.94486	3.7866	2.53605	1.926	2.56071	0.765535	1.96347	3.97269	3.7761	2.45943	-1
AFF3	0.485427	2.12102	1.48543	1.63227	1.82782	1.926	1.98185	2.24793	1.88753	2.08746	2.05311	1.8679	2.54844	2.88753	2.56071	3.16993	3.80219	3.38543	3.30012	3.6837	2.57289	2.75489	2.82782	2.41954	3.16189	2.37851	2.7866	2.26303	2.47249	3	2.63227	3.26303	1.51096	1.96347	1.63227	2.26303	3.30012	4.25927	2.43296	0.887525	3.16189	0.536053	2.44626	1.60881	3.08746	0.765535	2.27798	1.51096
AFF4	5.52042	5.87036	5.66107	5.48543	5.6865	5.57592	5.75221	4.32912	6.39403	3	5.72792	5.24413	6.72247	3.76553	5.73064	6.89482	6.85922	6.72928	5.75489	6.07253	5.88509	6.80864	5.51412	6.31832	5.85798	6.0045	5.54535	6.52982	5.40599	4.62644	5.61176	5.70874	3.1127	4.19377	4.27426	3.99548	4.41954	2.81762	4.86295	4.60585	3.81762	4.3147	4.05311	4.3147	5.15178	4.01346	4.1334	4.34696
AFG3L2	7.48543	7.10224	7.00899	6.87283	6.71699	6.71699	7.08321	6.91648	7.66747	7.45368	6.87283	7.79442	9.36479	8.58158	8.47046	9.72503	9.32125	8.83637	8.62315	8.49185	8.72758	8.60955	8.9472	8.61471	8.61802	8.73302	8.58871	8.30561	8.64962	8.6532	9.35006	8.79279	9.11686	8.88264	7.22207	6.78398	6.57289	7.4363	7.01458	5.27798	6.41278	6.1127	6.07468	7.08746	6.59246	8.53216	7.32463	6.88387
AFM	4.40599	3.24793	2.76553	5.03562	5.08321	5.49185	4.98641	4.926	5.72247	5.19377	4.27053	4.45943	5.36807	6.65821	5.42626	6.45121	6.67243	4.66107	5.14975	2.65535	6.2891	6.06178	5.97269	5.72247	6.1127	6.11478	5.87529	5.45615	6.32733	6.59991	6.66107	5.99548	4.1375	1.26303	4.09592	4.62059	3.82782	2.1375	0	-0.321928	2.40599	0.847997	0	3.926	2.96347	3.63227	1.1375	-0.321928
AFP	4.62644	4.7866	2.80735	3.26303	2.56071	4.3147	2.51096	3.49825	3.6893	4.87283	4.70598	2.7866	5.45615	5.76553	5.88753	5.57894	6.72383	5.17393	3.60881	4.27053	3.89724	5.66391	6.2384	4.86295	5.84298	5.12928	4.29278	3.12102	5.88753	6.00225	3.96347	5.81762	3.54844	1.848	1.37851	0.485427	4.66676	1.1375	3.36457	2.82782	4.73877	4.20163	3.52356	4.74416	4.2854	2.74416	3.20163	-0.514573
AFTPH	8.08905	8.84235	8.21626	9.20653	9.0359	9.47634	9.60288	8.80155	9.03149	8.54689	8.84046	8.50819	9.91424	9.96015	10.1854	10.11	10.0443	10.4408	10.1704	9.87437	10.2397	9.92422	10.5843	10.6589	10.125	10.0937	10.4359	9.93103	10.0285	10.5648	9.97327	9.86959	8.13571	7.94924	7.93517	8.37091	8.51156	8.43921	8.11218	8.40344	8.32576	8.81057	8.39532	8.50958	8.66818	8.07868	8.60825	8.36872
AGA	6.42962	5.59694	5.36807	5.41616	5.46597	5.37851	4.41278	5.50462	6.4822	6.30012	6.64818	7.19771	7.46434	8.46679	7.31651	7.0607	6.91289	7.85736	8.17493	8.35711	8.41701	7.87283	8.33807	8.29002	8.99237	9.1166	8.2503	9.11686	8.81442	8.77742	8.89239	8.43463	7.07682	6.97957	7.507	7.06932	7.11894	6.87283	6.92125	6.70321	7.39146	7.40684	7.45943	7.79701	7.12722	6.78529	6.56834	6.94369
AGAP1	5.40599	6.41278	6.75087	7.08852	7.34341	5.07039	6.88753	6.79961	6.92006	6.29094	5.77347	6.13955	8.50859	8.45656	7.52669	8.52513	8.68405	8.03342	9.50442	8.91767	8.83542	8.84361	8.27659	8.22448	8.67455	7.98185	9.07468	9.27612	7.65177	8.60511	8.87958	8.40514	6.83415	6.32193	6.05094	6.47573	6.32193	7.40514	6.41616	6.69488	6.61765	6.99095	6.01346	6.72656	6.69209	6.47249	6.82018	6.84925
AGAP2	3.96347	4.30378	2.98185	4.49506	4.75489	5.05311	4.06178	4.04876	4.97499	4.39232	4.90207	3.47897	6.1127	5.97499	5.67243	6.35931	6.72315	5.75355	6.66888	6.48059	6.54148	6.12309	6.81378	6.38888	5.38024	6.29094	5.64818	6.02791	6.14568	6.28263	5.90087	6.61102	0.925999	3.08746	1.80735	2.3505	3.36457	1.48543	1.76553	2.51096	0.678072	2.07039	1.53605	2.926	3	3.57289	2.58496	0.584963
AGAP4	7.65464	7.97842	7.83857	7.72996	8.04985	7.67596	8.07682	7.85112	8.2148	7.85611	7.24317	8.1467	9.69592	9.40195	9.45183	9.58928	9.65589	9.01625	9.40599	9.91737	9.91483	9.63807	8.74012	8.51452	8.19032	8.49426	9.05718	8.38716	8.65607	8.44419	8.51096	9.92377	6.53294	5.72247	5.88753	5.75489	6.09803	7.42038	6.70044	5.83794	5.62936	6.34341	6.19377	6.70736	6.87283	6.71836	4.80219	4.67243
AGBL2	3.93546	4.7761	4.51728	3.56071	3.67807	4.56682	4.43296	4.37851	5.22882	5.61471	5.12102	4.75489	5.62059	5.49825	5.83036	5.6865	6.10014	3.73335	5.87283	5.07895	5.58195	5.05311	5.50144	5.80219	4.87774	5.20945	4.9542	4.32193	5.36457	4.65535	4.97269	5.93546	3.67807	0.765535	4.33628	4.87283	4.06178	5.47573	5.11686	3.89724	3.37851	4.43296	3.87774	3.20163	5.16591	3.66676	4.42626	3.52356
AGBL3	-0.736966	-0.514573	2.1375	-2.32193	-1	-1	0.485427	-0.321928	1.58496	2.70044	0.378512	3.01792	0.678072	3.41954	2.23266	0.378512	3.26303	3.70044	1.53605	2.40599	3.54844	4.63227	0.137504	1.07039	4.26303	5.0045	4.41278	4.81762	4.77083	4.83289	4.14568	4.2854	3.85798	3.93546	4.39232	4.63227	4.71699	3.72247	4.08746	3.58496	4.16189	3.37851	3.23266	3.08746	4.09592	3.85798	0	2.72247
AGBL5	4.49185	3.58496	5.23649	3.83794	3.20163	3.33628	3.83794	4.2555	4.0268	4.51096	2.67807	5.41616	7.44543	6.73471	6.89724	4.0268	4.32912	6.56224	6.69627	7.10643	7.02901	6.55152	6.27053	5.87283	6.90328	7.25927	7.23266	6.94251	7.29737	7.06932	6.86542	7.16993	4.99548	5.06609	4.84298	4.94953	5.33271	5.4822	4.23266	5.4822	4.6893	4.93546	4.43296	4.47897	5.03562	4.66107	5.51728	4.12928
AGER	3.51096	5.46107	3.89239	4.91409	4.42626	4.39232	4.79181	4.32193	4.60288	4.24031	4.23266	4.27053	6.22304	5.13955	5.31107	5.8125	5.45943	4.96116	4.62644	5.39575	5.86295	6.38284	5.64386	5.65678	6.40514	5.3733	5.40429	4.77083	5.40939	5.48864	5.23074	5.99435	2.83794	3.6893	2.41954	2.40599	1.16993	4.47573	3	1.40599	2.10434	0.584963	0.432959	1.67807	1.48543	1.20163	2.81762	1.45943
AGFG1	8.27752	6.55228	7.89057	7.51767	7.12153	7.65678	7.26632	7.32867	7.34207	5.56986	6.75154	7.1127	8.67136	8.74079	8.68124	9.9442	10.2898	8.68545	7.34207	7.67913	8.09935	8.86682	8.33383	8.47492	8.21189	8.17468	8.00619	8.69087	8.21359	8.28332	7.65499	8.07601	7.07253	6.65535	7.84549	7.21917	7.69139	7.19476	7.87036	7.21529	7.68159	7.97957	8.04275	8.03397	8.23984	7.11166	7.4187	8.42206
AGFG2	5.10852	3.85798	5.08746	3.87774	4.52356	3.36457	4.76553	3.99095	4.22497	5.34341	5.20163	4.50462	5.8505	5.35403	6.32733	6.14975	6.30195	6.09381	4.94953	5.83289	6.5345	6.79831	5.99322	4.22497	4.90207	4.926	3.43296	3.98185	4.89724	6.08746	5.45615	5.98641	3.04439	3.73335	3.66107	3.20945	4.19771	5.35226	4.39917	4.848	3.54844	3.94953	2.62059	4.52669	5.06178	2.05311	4.80993	0.847997
AGGF1	5.23649	6.46271	5.53916	6.20163	6.71699	6.2724	3.926	6.54071	6.90448	5.86542	6.43296	6.18388	6.47086	6.92006	6.16189	7.13134	6.04876	6.98299	6.7761	6.77873	6.48543	7.0268	7.50541	6.97499	5.76818	6.3345	6.70874	5.98185	6.80607	7.30561	5.63807	6.40769	7.47086	7.42249	7.4582	7.34518	7.42543	6.9472	7.23218	7.53683	7.72007	7.41278	7.74315	7.64133	7.77083	7.65821	7.05474	7.5345
AGK	6.29829	6.58871	6.66959	6.4363	6.85362	6.14057	6.49105	6.38198	6.60585	6.82464	6.45286	6.74012	8.50005	8.46168	8.31899	8.89769	8.52337	8.15203	8.79165	8.52513	8.69	8.50303	8.73505	8.62644	8.68912	8.73843	8.80187	8.83147	8.42815	8.76686	8.88829	8.76155	6.43463	6.41616	6.8936	6.86542	6.67384	7.03892	6.99095	6.57592	6.80607	6.55305	6.73064	7.07895	7.01458	6.57137	7.63517	6.96809
AGL	6.45779	6.41447	6.5744	6.03782	7.35843	6.11061	5.97039	7.08746	6.73877	6.94837	6.77742	6.77347	9.01486	8.3345	9.23649	7.12309	8.54032	8.66391	8.21965	8.11894	8.1153	8.19426	9.44045	9.11061	8.03892	7.77281	8.6886	8.4582	8.1809	8.94691	9.01067	8.13853	13.1706	12.5977	11.0096	9.37221	9.75589	9.20799	9.33784	10.0363	9.92733	9.46393	9.54361	9.53586	9.88157	12.9902	8.61839	9.55536
AGMAT	4.88753	6.10643	5.15785	5.4545	5.48543	5.24793	5.45779	4.83036	6.52435	6.29921	6.50383	6.3336	6.90268	7.50819	6.93605	7.57969	7.28633	6.18686	7.28771	7.3733	7.05853	7.20604	7.72042	7.66463	6.97499	7.27146	6.78856	7.22738	8.04002	8.037	7.32867	7.81602	6.79442	7.14057	4.10434	4.80219	3.71149	5.66959	5.38888	3.926	3.88753	4.37851	4.18587	4.47897	4.05311	7.20065	4.72792	3.53605
AGO1	7.14771	7.50064	7.12825	7.14262	7.02126	7.39232	7.06609	6.83668	7.45861	7.65821	7.49105	7.33092	9.22545	9.74265	9.08082	8.65571	8.78856	9.40727	9.50204	9.42228	9.47208	9.22328	9.59544	9.84188	9.59339	8.75722	9.21432	9.47005	8.63662	9.47675	9.62845	9.58026	5.43129	6.13853	5.6851	6.03122	6.17792	6.47654	6.12928	6.00338	5.77215	6.02348	5.8125	6.65535	6.16993	5.39917	5.90328	5.66818
AGO2	6.1127	6.60288	6.85175	6.73471	6.2854	5.8505	7.85237	5.4822	6.47411	6.57592	6.11686	6.20163	8.67666	8.21383	7.90629	9.58928	8.4733	6.10852	7.87344	7.51885	7.80219	8.43212	8.1639	8.2211	7.11061	6.90809	7.43045	7.12516	6.69905	7.8392	7.92184	7.68018	6.71562	6.926	6.56301	6.98356	7.12825	7.07146	7.33762	7.49586	6.80671	7.46842	6.90448	7.63771	6.8857	7.40386	6.3966	7.06124
AGO3	5.79701	7.43796	6.76022	6.67948	6.93782	6.14771	6.61176	6.44791	7.19967	6.32553	6.16189	5.77873	8.17842	7.97671	7.77939	8.58271	8.29967	8.43379	8.08162	8.33851	8.62899	8.38802	8.20261	7.93899	7.02901	7.57365	7.53294	7.74886	7.28077	7.55152	7.60585	8.20016	6.05637	5.78267	6.16692	6.46434	6.70252	6.32103	6.39232	6.22497	6.49426	5.85549	6.40003	6.29554	6.28633	5.29462	6.70943	6.60511
AGO4	5.97499	5.61471	5.24031	5.60585	5.45615	5.27798	5.08746	4.98641	5.05311	4.94486	5.26303	6.39917	6.60733	7.37678	6.74551	7.23649	6.38543	6.02901	6.77742	6.32733	6.47249	6.97499	7.24603	6.85798	6.91767	6.50303	6.86542	6.04658	7.05853	6.82655	6.8802	6.86913	4.94017	5.27053	5.07253	5.51728	4.62936	5.45121	3.94017	5.02901	4.6837	4.66107	4.04439	5.3505	4.51412	4.96347	5.07682	4.53294
AGPAT1	7.5157	8.56453	8.35821	8.21699	8.03094	8.82972	8.61029	8.96578	8.853	8.39403	8.59059	7.82655	10.2617	9.87567	9.99407	9.74853	9.68746	10.2254	10.5926	10.8576	10.6585	10.72	10.9161	10.8577	11.012	10.5376	10.6963	10.7983	10.0812	10.945	10.9696	10.704	6.79572	6.59768	5.91886	5.96578	6.43212	7.05202	7.02126	6.51806	6.7039	6.82146	6.73742	6.76089	6.89664	6.84674	7.16942	6.46189
AGPAT2	6.93251	7.33539	7.01681	7.81666	6.58271	7.87129	7.35226	7.94778	8.39981	7.38888	6.85425	7.47857	8.47776	8.65267	10.397	7.82241	9.16252	9.86959	9.16101	8.96261	8.74685	8.91767	9.27193	8.70287	8.76736	9.05867	10.4311	8.60918	9.13981	8.60196	8.63318	9.28656	6.22978	6.17293	5.97499	5.77742	4.99548	5.45943	5.4822	6.35315	5.98641	5.52356	5.30012	5.44128	5.52826	5.8716	6.61545	5.56986
AGPAT3	4.70044	4.8125	5.31107	5.11686	3.05311	3.41954	4.03562	5.10014	5.48543	5.37504	6.27053	5.17393	7.03122	7.45121	7.01011	6.75489	7.25361	6.56224	7.01458	7.21626	7.32823	7.30561	7.18686	6.63517	6.33985	6.71149	6.01346	6.59096	6.09592	6.68089	5.52669	7.44791	7.12722	7.48623	6.50779	6.78856	5.75756	5.53916	5.90328	6.15886	6.5157	6.23554	6.41447	6.6858	6.16491	7.31334	6.86542	5.91886
AGPAT4	6.27053	6.36457	5.84298	3.49825	3.01792	2.67807	4.40599	5.69209	5.71149	6.9542	6.64386	6.81506	9.06501	8.50104	6.70321	8.08321	6.85922	7.59694	8.5988	8.06663	8.71081	8.07146	8.29646	8.1918	7.48301	7.73403	7.58796	7.77479	7.75689	8.14873	8.57137	7.89482	4.97269	5.07253	5.76421	8.11087	7.95391	6.64313	8.00225	5.55305	6.74819	7.21675	7.35799	7.90026	7.39874	4.35755	7.49945	8.17991
AGPAT5	7.85549	6.69627	8.05474	7.29278	7.60955	7.9472	6.50779	7.22882	7.7286	7.61692	6.98299	7.88509	9.00647	9.13853	8.99237	10.3747	9.95405	8.32867	8.6388	8.41151	8.54342	8.21091	8.95884	8.24935	8.59432	9.00169	8.78823	8.29737	8.96895	9.07334	9.26983	9.37764	7.58007	7.8679	7.79799	7.12774	7.58308	7.26819	6.80349	7.82337	7.26209	7.34829	6.80478	7.05907	7.4672	8.59021	6.3966	8.21844
AGPS	6.40599	6.3733	6.35755	6.60733	6.19574	6.41109	5.82018	6.38888	7.35667	6.81121	7.41701	6.66959	8.23697	8.17742	7.81634	8.20212	8.6388	8.64458	8.75922	8.31288	8.65714	8.80058	8.88753	8.38198	8.83131	8.27798	8.67243	9.05066	7.94603	9.11374	8.72724	8.81186	7.73573	7.1472	7.39746	7.62534	7.58984	7.57856	7.68475	7.60807	7.99464	7.83794	7.76785	8.30012	8.08852	7.60548	7.37547	7.84046
AGR2	1.07039	2.23266	1.07039	2.32193	1.88753	1.848	1.67807	1.72247	1.63227	2.23266	1.48543	2	2.98185	3.29278	2.63227	2.56071	2.67807	2.16993	2.40599	2.10434	2.32193	1.88753	2.80735	2.26303	2.70044	2.98185	2.67807	2.29278	2.90689	1.848	1.32193	2.58496	3.10434	4.29646	3.54226	4.41616	4	4.78398	4.37156	4.10014	3.41954	1.29278	2.52356	2.51096	4.3505	2.89724	3.33628	2.848
AGRN	5.62352	6.08746	5.62498	6.58946	5.77215	6.39403	6.88935	6.70044	6.64097	6.46107	6.52199	5.59842	8.45656	8.51806	7.86635	7.85549	7.74483	7.44832	9.20945	8.78234	9.00099	8.28401	8.09196	7.93634	8.63372	7.3336	7.79019	8.05772	7.93074	8.31175	8.50184	8.55689	4.62059	5.68229	5.26866	5.5345	4.50144	5.45615	4.94486	5.22304	4.92362	4.79701	4.17792	4.36807	4.73606	5.12102	4.67525	4.03122
AGRP	4.60288	5.96809	5.36107	3.63227	4.3505	5.38543	3.71149	3.75489	3.97269	5.39232	6.1334	5.98185	4.64962	5.83542	6.1334	6.15785	6.80349	6.52199	5.71425	4.55459	6.59842	6.25172	5.79961	5.84549	3.39232	4.0268	4.52356	3.87774	5.73335	5.80735	5.55459	6.64097	4.67807	2.40599	0.137504	2.94486	3.74416	4.3505	4.90689	4.81762	2.926	3.87774	1.848	2.848	4.56071	1.53605	1.58496	1.63227
AGT	7.08852	5.20555	7.0607	6.71562	6.85549	8.01903	8.07895	6.90569	6.93664	7.13853	6.40259	8.72962	8.86821	9.63227	8.80381	7.40684	9.19155	7.96578	9.77824	8.54496	8.38888	9.30332	9.39146	7.94486	10.1452	9.06393	9.16264	7.79701	8.61324	8.59694	10.1311	8.3345	7.32373	7.73742	7.28355	6.26303	5.58796	6.55919	5.54535	8.23122	6.33092	5.59694	5.96809	5.96578	6.43129	7.22689	7.2384	8.01011
AGTPBP1	6.16591	5.59842	5.26303	5.83668	6.2817	5.4446	4.83289	5.86666	5.91528	5.73606	5.19574	6.36545	7.96723	7.28263	8.19106	8.03425	6.73335	6.42375	6.77873	6.69418	7.02569	6.21917	7.04658	7.08321	6.50144	6.63227	6.44128	6.96751	7.1298	6.8716	6.91049	7.30834	6.05094	6.57289	5.16993	4.96347	5.58496	5.17792	4.44626	4.81762	4.62644	4.72247	3.7761	3.67807	5.08321	6.70598	5.89482	4.84298
AGTR1	8.55344	9.91685	8.25857	8.37482	9.46822	7.4208	7.97327	9.38089	9.05121	7.31741	7.23458	8.10093	8.88188	9.35535	11.1119	7.55957	8.90659	10.648	9.16792	8.64548	8.05311	8.75589	9.41098	8.94398	9.27845	8.8699	10.4697	8.87467	9.21213	9.40684	10.374	8.54496	8.40599	8.27286	8.81057	8.91737	8.9362	7.63735	7.92422	9.47766	9.35909	8.40301	9.03892	7.2446	8.14057	8.21989	7.09434	8.12877
AGTR2	3.12102	2.26303	1.80735	2.10434	1.67807	1.848	2.56071	1.48543	3.62059	4.56682	4.61471	2.58496	5.61765	3.23266	4.24793	3.94486	5.01792	5.45943	4.0268	5.30378	4.2854	5.71425	4.46597	5.09592	3.49825	2.80735	4.72792	3.848	3.43296	5.10434	2.76553	3.63227	3.12102	3.37851	1	4.12928	3.21723	5.01346	3.73335	1.926	1	1	0.765535	2.1375	4.1127	1.37851	4.2555	2.94486
AGXT	3.30743	3.67807	3.75489	2.1375	1.76553	1.37851	2.82782	1	3.80735	2.80735	3.90689	2.72247	3.58496	4.6837	3.01792	3.29278	5.97728	2.37851	3.96347	3.39232	3.71149	3.54844	3.52356	2.65535	3.1375	3.98185	4.1375	3.33628	4.09592	4.63227	3.54844	4.45943	3.37851	2.60881	3.21723	2.43296	2.3505	4.38543	3.39232	3.93546	2.32193	1.926	1.63227	1.80735	3.88753	1.88753	4.09592	2.43296
AHCTF1	6.19574	6.19967	6.51728	6.73742	6.58646	6.11894	6.27426	6.58646	6.87774	5.97957	6.07895	5.93782	8.3403	7.06717	7.74214	8.53566	8.76785	7.35138	7.58421	6.86419	6.89118	7.40344	6.92006	7.11478	7.25833	6.58346	6.83289	6.87406	6.55919	7.31379	7.3837	7.0542	8.20335	8.37156	8.27496	8.30218	8.00225	8.21941	7.70183	8.36304	8.09987	8.16667	7.95478	7.62059	8.26866	8.29623	7.42164	8.28517
AHCY	7.74819	7.67313	8.62169	7.10643	6.94837	7.92303	7.20555	7.3336	7.66888	7.12309	7.7211	7.27053	9.83889	9.71956	9.96174	10.1105	10.0344	9.98556	9.93929	9.65517	9.54921	10.1757	9.72928	9.67807	9.83747	10.4062	9.98371	10.0197	10.1313	9.78316	9.94471	9.68089	7.75422	7.4446	7.24127	6.87897	6.60437	6.52513	6.6279	7.13955	6.38888	6.68089	6.75087	6.58646	6.59694	7.18982	6.91289	7.73809
AHCYL1	7.84956	8.2427	8.76404	8.82845	8.95594	8.54013	8.51254	8.95128	8.50064	8.40684	7.52317	7.28633	10.1125	9.59982	10.2763	9.586	10.1621	10.169	10.0993	9.83415	10.1566	9.86388	10.0449	10.0428	9.71622	9.21286	9.96859	9.78945	9.14504	9.71562	10.0579	9.74214	8.41045	7.93399	8.42794	8.45265	8.24864	7.61985	8.39146	7.96578	8.25621	8.50005	8.12438	7.87006	8.12464	8.03039	8.20848	8.16088
AHCYL2	6.43796	6.17692	5.47573	6.05745	6.88081	5.24793	5.824	5.96694	5.9472	6.66249	6.25739	6.17093	7.26819	7.29967	7.51254	7.21578	7.74113	7.32328	7.30012	7.16942	7.52003	7.72792	8.20848	7.78725	7.30195	7.27845	7.33136	7.01681	7.34651	7.7269	7.62899	7.55113	6.96232	7.20555	6.71287	6.40173	6.58346	6.7662	6.72383	6.42962	6.46271	6.46271	6.31379	7.24174	7.1814	7.76321	7.00394	6.57289
AHDC1	4.30012	5.88509	5.46271	6.01792	3.88753	3.93546	3.85798	5.96347	7.01792	5.99095	6.53138	4.91648	7.57818	8.19722	7.53216	5.07895	5.86047	9.03094	9.06124	9.25762	9.10983	8.86944	8.52317	8.40301	8.06286	7.25927	7.66178	7.90569	7.52042	8.01959	8.54496	8.8157	4.55459	4.33628	1.32193	2.48543	3.66676	2.67807	2.32193	1.96347	2.76553	4.04439	2.90689	3.90689	2.56071	4.23266	1.96347	1.76553
AHI1	5.74953	5.45615	6.04002	5.74685	5.57894	4.54844	6.62498	4.60881	6.2854	5.6837	5.29646	5.75221	6.50621	6.10434	6.46597	6.44626	6.51728	7.47411	6.45121	6.75221	6.84674	5.97957	7.53605	6.72383	5.56377	6.37504	7.01346	6.94017	5.82528	6.77742	6.63081	6.97269	4.2854	4.07895	4.88753	5.88996	5.23649	4.99095	4.94486	4.50462	5.2555	5.27053	5.47249	5.37156	4.94017	4.43962	4.73335	5.1127
AHNAK	9.34729	11.0043	10.4774	9.75004	9.90275	9.19992	9.8989	10.2607	9.98335	10.2664	10.0908	9.36774	11.3495	12.6695	11.6335	11.0269	11.4268	11.9761	12.5263	12.4471	12.4265	12.0016	11.91	11.7776	11.8093	11.0943	11.885	11.4754	11.0382	11.6445	11.5408	12.2403	4.74416	4.98868	5.29278	6.47168	4.80478	6.58421	5.31288	4.42962	5.64674	5.63372	6.26021	5.66676	5.79051	4.55152	6.3345	5.41785
AHNAK2	7.47897	8.35359	6.74012	8.02126	7.90087	7.8189	8.32553	8.68018	8.25408	8.89875	7.86604	7.77413	9.78953	10.4503	9.40429	7.69139	7.32283	9.90132	10.8459	9.63481	9.52376	9.20897	9.8759	9.09803	10.0867	9.5919	10.7199	10.0147	9.56548	10.1503	11.2453	9.60696	7.32823	5.98185	6.41278	7.67066	7.54844	6.45533	6.92481	7.58308	8.59059	8.26983	7.86882	6.24222	6.16993	6.39232	7.40684	8.33673
AHR	8.08428	7.20359	7.43962	8.0129	8.08481	7.08215	7.24317	7.67596	6.90929	8.53216	8.73877	9.60752	8.74416	9.54689	9.76669	7.78856	9.00815	9.85751	10.9473	11.5112	10.8116	9.92896	9.95928	9.75489	9.56281	8.81954	8.75689	9.85938	8.97183	9.46781	9.72281	10.8011	7.17393	7.24982	9.66391	8.90929	8.86511	9.93575	10.2979	10.0261	10.1438	9.76354	9.978	10.0794	9.95318	8.17792	9.2503	8.70287
AHSA1	8.64133	8.66285	8.82241	8.05257	6.9542	8.72247	7.83352	7.99548	8.75121	7.77545	8.07468	8.76321	10.1854	9.9747	10.1869	10.7998	11.0986	11.0549	10.6266	10.3646	10.445	10.2199	10.2559	10.2871	10.3388	10.5755	10.3574	10.605	10.7551	10.1397	10.0352	10.469	9.41363	9.26045	8.58909	8.71356	8.48462	7.18488	8.18834	7.84862	7.93899	8.42206	8.06985	8.17542	7.7286	9.17642	8.45327	9.28471
AHSA2P	4.49185	4.41954	5.04876	4.49825	5.30012	2.32193	5.59991	5.37156	5.30378	6.36107	5.70044	5.6865	7.98014	7.83162	8.01067	6.8936	6.55305	5.83794	6.78529	8.42626	8.22786	7.72315	7.01903	7.22593	4.96347	7.34163	7.34961	5.18982	6.79312	5.95187	5.99774	8.07468	6.81378	7.0607	7.57743	7.7492	7.32778	7.47411	6.97842	6.95478	7.39832	6.88325	7.07842	7.33718	7.63118	6.29829	8.05012	7.95012
AHSG	0.847997	3.01792	3.15381	1.7866	2.03562	2.44626	3.41278	2.45943	2.74416	3.57894	1.76553	2.21723	4	3.47897	4.62352	3.55459	4.45943	3.70598	4.09592	3.55459	4.34696	3.80219	3.04439	4.61471	2.72247	2.66676	3.71149	2.64386	4.50462	3.45943	4.64674	4.24793	3.70598	4.38198	3.82782	2.52356	3.98641	3.72792	2.73335	4.05311	2.07039	1.76553	2.81762	1.74416	2.75489	3.34341	1.74416	1.98185
AHSP	4.32912	4.81762	3.67807	5.01346	5.8802	6.52356	5.80478	4.97269	5.54535	5.50462	4.83289	5.33628	6.61765	6.59842	6.19377	7.25644	6.12722	7.06824	7.00899	6.41785	7.15381	6.84549	7.49426	6.75221	7.24413	5.76818	6.58195	6.05094	5.8505	6.98982	6.61765	6.88142	2.60881	5.56682	4.73335	5.42962	4.71699	5.11686	5.14568	5.14568	3.73335	3.1375	4.62059	4.12102	4.83289	4.80735	5.76022	5.27053
AICDA	4.72247	1.96347	5.20945	4.67807	3.59694	1.88753	3.26303	2.70044	5.61471	2.58496	3.72247	4.0268	4.37156	5.50779	5.77083	3.76553	5.43296	5.33628	2.90689	5.64962	5.01792	5.66391	5.6865	5.56071	5.87283	4.16189	6.32912	5.48543	5.79181	5.83542	5.07039	5.29646	1.94486	3.79181	0.378512	3.7761	4.12102	3.91648	4.67243	2.85798	2.30743	1.29278	1.80735	3.52356	3.07895	2.848	2.73335	2.16993
AIDA	8.16189	7.89542	7.02569	7.36019	7.51964	7.59544	6.8679	8.29094	7.70044	7.43713	8.74147	7.90569	9.78365	9.36413	10.5576	9.26209	9.71819	9.50482	9.57856	9.29806	9.0542	9.66906	10.0203	10.0297	10.3766	9.98996	10.7005	10.1416	10.5536	10.4175	10.7248	9.21213	10.4106	9.91132	10.6034	10.8086	11.2091	10.4263	11.0556	11.392	11.0278	11.1501	11.0315	10.7997	10.975	10.5976	10.5328	10.8117
AIF1	7.7761	7.75154	7.00955	6.6851	7.79896	5.63081	5.17792	7.92867	6.82082	8.68773	9.59442	8.59376	10.708	12.1097	10.2657	11.1092	10.9711	10.5787	11.6176	11.746	11.6797	11.5121	11.4524	11.7696	11.774	11.7979	10.8135	12.2703	12.4642	11.4142	10.7559	12.1968	6.43713	6.224	8.53138	8.93708	8.83273	7.90989	7.76587	6.86604	7.70494	7.87498	8.1316	9.1298	8.17991	6.38284	9.72392	7.12567
AIFM1	7.63662	6.83162	7.13031	6.48704	6.04658	7.71493	7.09276	7.14057	7.732	7.54458	7.43879	7.45697	9.06097	8.94544	9.38306	8.27519	8.9935	9.11087	9.07708	8.90418	9.08188	9.2165	9.84046	9.4417	8.95391	9.15279	9.07494	9.3097	8.97011	9.54767	9.13134	8.91259	7.67101	8.23936	7.27984	6.35755	5.95652	5.93546	6.38024	5.47249	5.15785	5.12928	5.32553	6.42459	5.75221	7.36894	5.98868	6.43962
AIM2	5.70598	6.41109	5.78398	5.17792	5.26679	5.0268	3.926	4.22497	6.56071	6.58496	5.84298	6.17393	8.20261	6.12928	7.12102	8.87191	7.732	7.29829	7.04876	7.54921	8.07307	3.51096	6.78398	8.44087	7.47573	8.61397	7.12412	7.44791	7.80607	7.63154	7.41278	7.51806	4.40599	6.07039	6.61029	5.82273	5.63517	6.60288	5.8505	6.74012	5.59096	4.37156	4.9542	5.54535	4.74416	4.05311	8.13391	6.63227
AIMP1	6.84612	7.55574	7.59096	7.90839	7.84109	8.06393	7.63554	7.37199	7.89996	7.2211	7.58946	6.84737	9.66569	9.52023	10.0206	10.2279	10.4246	9.56005	9.17205	8.90929	9.10538	9.32991	9.47157	9.52111	9.31322	9.67798	9.63281	9.35854	9.90328	9.26127	9.43796	9.17817	8.38306	8.30264	7.01681	7.80284	7.28633	7.17093	6.78856	7.18587	7.30012	7.08534	7.24413	7.11634	7.33985	8.3097	7.00787	7.32193
AIMP2	8.52042	7.62132	8.25125	7.88203	7.75154	8.57478	7.61029	7.5306	7.808	7.98868	8.25125	8.3156	10.1934	10.0501	9.25857	11.0212	10.5291	10.2135	9.97914	9.71287	9.80381	9.49925	10.2708	10.3189	10.0736	10.4561	10.2907	10.7617	10.337	10.3828	10.2901	9.98883	10.2507	10.1357	8.74113	8.13802	7.58571	7.87774	8.04275	7.7761	7.77149	7.86357	7.85611	7.82655	7.85425	9.90192	9.08561	8.30332
AIP	8.35975	8.55017	8.20799	8.34385	7.5263	8.58195	8.19081	8.44667	8.38435	8.21602	8.16917	8.78741	9.49045	9.7979	9.93987	8.9211	9.0913	10.1304	10.0503	9.93899	9.80735	9.84125	9.99711	9.86341	9.82002	10.4293	10.5163	9.49675	10.6869	9.92303	9.74861	9.71476	6.49745	6.55536	6.2075	6.47086	6.07146	6.30378	6.26209	6.49346	6.61029	7.1334	6.83226	6.3156	6.18686	6.25077	6.81826	6.63807
AIPL1	5.1127	5.06609	5.30743	5.44956	5.60585	5.81506	6	5.29278	5.86295	6.06178	4.54226	5.04002	6.49985	7.27146	5.61176	7.01792	6.75355	6.59395	5.7866	6.38888	6.49825	7.00562	6.53761	6.31651	6.22689	6.88387	6.50779	5.53294	6.26679	6.86666	5.97728	7.09276	3.07895	2.47249	2.33628	3.67243	3.853	5.02237	4.18982	3.23266	2.59694	3.20163	2.6893	2.16993	4.46271	3.1375	2.08746	0.632268
AIRE	3.54844	3.23266	3	3.07039	3.03562	3.01792	3.49825	2.51096	3.39232	3.36457	2.58496	3.24793	4.70598	4.41278	4.29278	4.52356	4.98641	5.88753	4.64386	4.91169	5.07895	4.05311	3.27798	2.70044	3.43296	4.0268	4.07039	4.32193	3.94486	4.30012	3.18587	4.47897	3.58496	5.0917	4.40599	6.20163	2.7866	5.2555	5.37851	3.03562	3.80735	4.51096	4.73335	2.76553	2.67807	4.63227	5.54844	0.925999
AJAP1	3.81762	4.30378	4.16591	2.83794	2.53605	3.05311	4.62352	3.97269	4.95884	4.66676	4.52669	4.79961	6.4545	6.25927	5.95652	6.30012	5.94134	4.41954	6.10329	5.54226	5.51412	6.63227	5.64674	4.8125	5.50621	5.81378	6.12928	6.24982	6.3672	5.61912	6.00338	6.55459	3.91648	3.14568	3.43296	4.37504	3.03562	3.87283	2.32193	1.07039	1.63227	3.39232	3.2555	2.90689	3.82782	0.887525	4.3505	3.49825
AK1	6.52669	7.4545	8.10879	8.93826	7.36545	7.81442	8.35601	8.3262	8.3443	8.29852	8.38694	8.55228	9.20176	10.3068	9.30367	10.2712	10.0274	10.6058	10.4782	10.7234	10.7592	10.4268	10.7049	11.0667	10.8544	10.666	10.2432	11.272	11.1777	10.8621	9.97921	10.7189	9.89754	9.49875	7.34651	7.79474	7.36501	7.38931	7.1814	6.0917	6.86171	7.73471	7.58571	7.75288	7.69488	8.45409	8.29692	8.7988
AK2	7.14466	6.7046	7.22689	7.07361	6.23649	6.85922	6.88509	6.51254	5.91886	6.74012	6.79701	7.13545	8.54032	8.77873	8.6851	9.05121	9.28887	8.65356	8.12567	8.24698	8.23554	8.51254	8.54419	8.51017	8.71665	8.55382	9.07494	8.81282	8.51688	8.60881	8.51175	8.55113	5.57289	6.1127	5.06609	5.57289	5.60288	5.89966	4.82782	5.38543	5.12928	4.81762	5.27053	5.40599	5.74685	4.32912	5.4822	6.30925
AK4	6.43796	5.91886	6.9331	6.58045	6.11894	7.16892	6.92955	5.73606	5.93074	4.55459	5.84549	4.16993	7.04549	7.4363	9.08773	8.7879	8.89421	6.59842	6.10434	6.95768	6.98413	7.17093	7.98014	8.09329	7.00225	6.80607	7.91827	7.46842	6.44626	6.48382	7.08958	7.28355	5.74416	4.20945	6.79701	6.34341	6.0045	6.6865	6.87406	7.50462	6.48382	6.94369	6.48382	7.04767	6.85175	5.54844	6.47411	6.56224
AK4P1	8.0542	7.78136	8.60733	8.71528	7.98698	9.28748	8.81986	7.74752	8.78333	7.5306	7.39746	6.9472	8.2914	8.12928	10.3058	10.2848	10.2371	8.20604	7.81634	8.07468	8.34119	9.01709	9.39318	9.16214	7.67525	7.14771	8.90839	9.04603	8.17642	8.36501	8.42122	9.13776	5.42291	5.6865	6.47249	4.54226	5.80478	6.93428	6.7761	7.10643	6.42794	6.36107	6.16189	6.41278	7.09381	4.74416	6.13955	5.67243
AK5	5.41616	4.23266	4.81762	4.81762	5.41278	3.08746	5.55459	5.2854	6.01346	3.96347	5.16993	5.24031	7.06178	7.46352	6.2854	5.95187	6.8802	6.70874	5.93782	4.55459	5.40259	3.97269	5.89482	6.50462	6.44626	6.80478	7.73742	4.3505	6.91767	6.60585	6.83794	6.20163	3.96809	4.38198	2.40599	4.11686	4.33985	5.90328	4.848	5.71836	3.40599	3.79701	2.80735	4.59096	4.15381	3.60288	5.46597	4.05311
AK6	7.59544	6.80219	6.86542	7.13955	7.78136	6.80478	7.12619	6.42626	7.14873	6.77873	7.23362	7.47005	9.54032	8.88509	9.29852	10.0992	9.83779	9.30606	8.73403	8.633	8.82114	8.96694	8.78888	9.04029	8.63952	9.74382	9.28239	9.14542	9.75455	9.1153	9.29898	9.12024	9.85798	9.84486	9.26115	8.98328	8.91678	8.50541	8.37851	8.3733	8.61912	8.6872	8.18834	9.05175	8.76288	9.82972	8.34252	9.81394
AKAP1	6.91588	7.58759	7.63844	7.77775	7.65284	7.58459	7.77545	7.60733	8.14924	7.00282	6.91409	7.23936	8.0864	8.6237	9.27076	8.95986	8.808	9.77709	8.94251	9.20799	9.39468	9.00225	9.06056	8.803	8.92644	8.23218	10.1167	8.00647	8.97456	8.48925	8.09513	8.94369	8.87636	9.05012	6.64169	7.02901	6.9331	6.42122	6.21335	6.91648	6.4545	6.93428	6.50462	6.14873	6.21335	8.63717	5.98071	5.82782
AKAP10	6.89845	7.17293	6.84612	7.12722	6.4363	6.10852	5.77873	6.41447	7.10538	7.0268	6.60066	6.80542	8.10905	7.81986	7.83004	7.84046	7.80768	8.13314	8.04603	8.07682	8.17018	8.2131	8.09434	8.00056	8.11452	8.18165	8.12722	7.79344	7.8802	7.80896	8.14517	8.50661	5.0917	4.34341	5.1334	5.05094	5.05311	5.82018	5.83542	5.926	5.89603	4.848	5.41278	5.52826	5.16591	4.57592	5.96347	5.51885
AKAP11	6.98242	7.73505	7.81314	7.38457	7.95216	7.14466	7.2817	7.53099	7.79084	7.89724	8.45553	7.10224	9.81105	9.78234	9.96441	9.58101	9.52591	9.72118	9.55459	9.58402	9.76338	9.30686	10.1933	10.2544	9.88684	9.30001	10.0979	9.6258	9.07307	10.0055	10.1698	9.89171	8.02791	7.76885	8.20433	7.65714	8.13622	8.01931	8.1576	8.15987	8.44025	8.53741	8.80122	8.38262	8.06663	8.31107	6.89603	8.48301
AKAP12	8.06016	8.08693	8.15178	7.97957	8.87221	8.75255	10.4519	8.45779	9.2305	8.42249	7.72588	8.14415	9.65464	9.57175	11.248	11.5514	10.8373	10.3561	9.51531	10.1752	10.0386	9.22569	9.59134	9.92288	10.4464	10.1586	11.2805	8.71802	10.0815	9.98939	10.3817	8.86882	7.16591	6.57137	7.2182	7.25739	7.51885	7.31922	7.96578	8.94749	9.09882	8.14517	7.89178	5.848	6.46271	7.42962	5.19771	5.09592
AKAP13	7.47005	8.69384	8.24365	8.20994	7.83194	7.36894	8.8173	7.91259	8.11894	8.09908	7.66782	7.20408	9.95471	9.71828	8.5859	9.03177	9.47269	9.8076	10.0351	9.78815	9.67296	9.3637	9.28864	8.92392	8.96982	8.58195	8.80219	8.8614	8.42962	8.64944	8.68036	9.39092	6.53372	6.57969	6.98413	7.44253	7.63626	7.12464	6.93074	6.87958	6.65607	7.6575	6.60437	7.34873	7.17293	7.3403	6.82782	6.47492
AKAP17A	6.66818	6.56071	6.54689	7.32148	7.05094	6.57969	6.38716	7.08587	6.61912	6.74953	6.32553	7.4475	8.8802	8.43087	8.26655	8.51826	8.94325	8.46025	7.90087	9.12903	8.91603	8.5378	7.50938	7.97355	8.0493	8.12309	7.87682	7.59021	8.5343	8.00562	7.82687	8.65607	3.43296	5.32193	3.60881	5.08746	4.52356	5.71149	2.72247	3.6893	3.67807	3.60881	3.41954	5.58796	5.02237	4.3147	4	4.26303
AKAP2	8.21747	8.64024	8.67543	9.00829	8.66959	10.0197	10.0056	8.57988	8.82623	8.64169	8.0207	7.19328	10.9611	9.82647	10.8865	11.2292	11.0131	9.65508	9.95652	9.94332	9.6279	9.6349	9.8181	9.49446	9.64539	8.43171	9.87905	9.41817	9.03025	9.53683	10.1648	9.57781	8.67684	9.01067	9.96982	8.97384	8.68335	9.26632	9.90817	10.8122	9.77124	8.73961	8.49765	8.834	9.41162	8.73995	8.48724	8.48663
AKAP3	3.47249	3.91648	3.20163	3.37851	3.58496	3.52356	3.75489	3.10434	4.01792	3.43296	3.20163	3.60881	4.57289	4.43296	4.24031	4.70598	4.67243	3.81762	3.43296	4.49825	4.36457	4.82782	4.17792	4.3505	4.04439	4.41278	4.44626	3.93546	4.73335	4.66107	4.37156	4.30743	2.56071	2.90689	2.45943	1.26303	1.67807	3.07039	2.10434	2.23266	0.765535	1.20163	1.63227	2.37851	1.76553	1.58496	3.24793	0.678072
AKAP4	3.16993	2.56071	2.20163	3.44626	2.07039	2.60881	2.94486	4.49185	3.24793	3.29278	3.36457	2.26303	4.69488	5.07039	2.90689	3.54844	3.63227	5.46271	3.41954	5.23649	4.15381	6.33628	4.19377	4.74953	3.47249	2.848	3.08746	5.24793	4.16189	3.03562	4.16189	5.40939	1.26303	3.37851	1.63227	3.97269	4.63227	5.36457	2.10434	3.64386	1.48543	2.23266	0.263034	4.39232	3.01792	0	2.67807	3.45943
AKAP5	2.3505	1.96347	1.53605	1.72247	3.29278	2.16993	2.29278	1.926	4.21723	3.76553	2.29278	3.9542	3.53605	5.46597	5.30378	5.46923	4.91169	3.07039	4.73877	4.71149	2.80735	1.63227	5.80993	2.98185	2.58496	2.94486	4.46597	2.926	3.26303	5.59096	5.05311	4.03562	0.887525	3.56071	4.21723	3.45286	3.9542	3.01792	1.63227	4.2854	1.82782	0.963474	2.07039	2.37851	3.66676	1.3505	4.24413	1.82782
AKAP6	4.91409	5.82909	5.1375	5.22304	4.75221	5.75889	5.49665	4.76553	5.83415	5.33092	4.72792	3.51096	6.47492	5.62644	6.19574	6.22304	6.27146	5.52826	5.1416	5.33985	5.22882	5.74281	6.50621	5.19574	4.65249	5.39917	5.46597	5.0917	5.54844	5.62352	5.54689	5.50938	6.2211	6.73539	5.17792	4.42962	3.7866	5.75355	4.26679	4.34696	2.79701	3.3147	3.37156	3.96347	4.19377	5.69766	4.22882	2.37851
AKAP7	4.88264	5.82528	5.42626	5.55152	5.03562	5.65535	5.85798	4.82782	5.54535	5.90207	5.62352	5.29278	7.11061	6.70736	7.15482	6.74819	7.05853	7.77149	6.89239	6.79961	7.14771	7.54767	7.46352	7.43463	6.46923	7.11374	7.45204	7.1375	6.97039	7.20163	7.37764	7.35403	5.26303	5.96809	5.65249	5.97269	5.30743	6.16189	6.08958	5.74953	3.93546	5.3147	4.45943	4.88264	6.00899	4.41954	5.63807	4.78136
AKAP8	7.67101	7.60326	8.07387	8.26585	7.95536	7.57365	8.12464	7.6987	7.6858	7.58721	7.25314	7.67737	9.09606	8.74281	8.93266	9.2738	9.21116	9.37189	8.54593	8.982	9.00885	9.18016	8.83715	8.77873	8.47857	8.72503	8.48361	8.52806	8.47938	8.71596	8.73809	8.95638	7.27659	7.33316	7.21189	7.2914	7.05637	6.78594	7.36151	7.15937	7.27891	7.28864	7.36763	7.11426	7.46352	7.29416	8.04139	7.3443
AKAP8L	5.77083	6.2555	5.80735	6.23649	4.97728	5.74416	6.21723	6.11061	6.48382	6.49825	5.92362	6.19771	7.36807	5.71149	7.0268	5.92837	7.57743	5.7252	6.42291	7.40088	7.48623	6.71699	6.54071	6.732	6.50621	6.99548	7.25927	6.6865	7.03122	7.17293	7.2317	7.57213	4.08321	3.08746	3.67807	5.14568	4.27426	4.49825	4.92362	4.74147	4.52356	4.10014	4.16591	3.97269	5.02459	4.09592	4.46271	4.02237
AKAP9	5.20555	5.38888	6.2075	7.26115	7.27519	2.53605	7.04111	6.58946	6.54226	4.82273	5.40939	5.33628	6.56986	6.93546	8.33494	7.08002	8.25314	6.66534	5.65821	8.5306	8.55228	8.15937	6.03782	6.0917	6.2384	6.39575	5.12102	2.90689	5.47573	6.01569	5.87283	8.28263	4.26303	3.44626	4.85798	4.64386	4.49185	6.47897	4.77083	4.43296	5.07895	5.18982	5.10852	4.89724	4.75489	3.88753	3.03562	4.82782
AKIP1	6.73742	6.09592	5.66676	5.848	6.25361	5.78136	5.57289	6.73064	5.83289	6.40939	7.09276	7.70598	7.71012	8.73944	7.70598	7.37069	7.10538	8.20555	8.27659	8.5519	8.70805	8.57327	8.7303	9.07494	8.8205	9.35248	8.8125	8.94281	9.43921	9.07628	8.58759	8.51136	6.4545	7.07361	6.64746	6.70667	7.04111	8.03864	7.2031	6.6858	6.64674	7.16289	7.32148	7.63807	7.40088	6.80349	8.66906	6.28077
AKIRIN1	5.76288	5.16189	6.77873	7.03562	3.1375	5.66959	7.05637	6.07468	5.25927	5.89482	6.39917	6.53294	8.91199	7.89482	7.93487	8.58909	8.37025	8.92867	7.94603	8.05853	8.54612	8.63336	7.64169	7.30743	7.92303	8.36588	8.1416	8.17542	8.0634	7.12722	7.96405	7.36894	5.16993	5.11686	6.08321	6.46271	6.64674	4.79701	6.43962	6.60585	6.12309	6.25927	5.90207	5.3505	6.62498	6.25361	6.03122	6.71012
AKR1A1	8.98527	8.99774	9.03755	8.23506	8.22497	8.38672	8.48784	8.88111	9.24555	9.47005	9.66818	9.83415	10.9633	11.7661	10.9868	10.5475	10.7042	11.2537	11.9997	11.729	11.8304	11.9798	11.7525	12.0063	11.745	11.9686	11.4099	12.1499	12.2747	11.8308	11.8058	11.9227	7.99152	7.6703	8.91707	9.14695	9.15	8.70977	8.82337	8.55152	9.47371	9.67472	9.75839	9.42752	9.25951	8.26913	11.2533	9.82241
AKR1B1	10.805	10.5992	11.0751	9.30629	9.77132	9.87452	9.56052	11.3241	10.4677	9.18611	10.1152	10.037	11.1177	11.8952	11.2145	10.5508	10.5389	12.7852	11.9028	12.045	11.9021	12.3797	11.6896	11.9666	12.0126	12.3427	11.6311	12.1342	12.4171	11.8672	11.6633	12.3099	10.3811	10.2803	9.02901	8.6858	8.93251	8.67631	9.0677	8.17243	9.30469	9.64151	10.0673	9.40854	8.9629	10.5736	9.09935	8.87897
AKR1B10	7.0864	7.73606	7.58646	5.69209	8.19377	4.83289	6.3733	6.85549	8.82432	4.79701	6.32193	5.92125	5.17393	7.20653	8.43421	5.94251	6.14364	10.638	7.2891	7.38974	7.3505	7.2724	7.30378	7.83605	7.90207	7.92719	8.25833	6.07468	8.00394	7.67384	6.43796	6.31107	7.02015	7.04221	5.0917	5.64386	5.79442	5.48864	6.1375	4.94017	6.10643	4.12928	7.20945	4.49825	5.70874	7.50064	4.54844	4.49825
AKR1C1	11.7224	11.54	11.6356	10.2148	10.5562	9.8805	10.9	11.703	11.0223	10.3025	9.25172	10.8574	11.2008	12.7131	12.6975	11.6283	13.1678	13.8986	12.2838	12.5589	12.2484	12.7042	11.8974	10.8392	12.5207	12.7088	13.3276	12.5196	12.9458	11.9405	12.4678	12.3621	6.23266	5.43296	6.62205	5.69209	5.82273	6.42291	7.2114	5.56071	5.46923	5.57894	4.98185	5.8125	6.41447	3.65535	5.64386	4.35755
AKR1C2	11.3792	11.38	10.9748	10.5263	10.3442	10.2624	10.8526	11.7342	11.1384	10.0065	9.73801	10.9447	11.0524	12.1265	12.4661	11.3875	13.3135	13.5904	11.8907	12.0986	11.8074	11.9015	11.3213	10.5494	12.0892	12.0499	12.8602	12.0653	12.5846	11.6684	12.0534	11.6146	11.9896	10.4982	11.5283	11.6609	11.7416	10.5238	11.7281	11.1444	11.2428	11.3502	10.7121	10.803	11.506	10.0309	11.0337	11.4487
AKR1C3	9.67684	8.6489	8.43796	8.07146	8.14262	7.88142	7.64458	8.52513	9.15558	8.80025	8.23793	9.91618	9.88142	10.1678	10.8721	8.20016	10.7493	11.1704	10.9121	10.6222	10.4421	10.4488	10.3425	9.47269	10.8235	11.4057	11.5709	10.6264	11.7391	10.7437	11.1521	10.2318	10.7429	8.6489	10.8489	9.67666	9.60492	9.25125	10.7202	10.5297	11.0095	10.0046	10.1119	8.49145	9.97097	9.1955	10.1997	10.0715
AKR1C4	3.99095	4.51096	4.57289	2.37851	1.96347	1.88753	2.74416	4.34341	4.42626	4.10434	3.03562	4.01792	6.20555	5.22497	5.47573	5.10852	5.94017	2.37851	3.32193	3.05311	4.73335	5.03562	3.48543	5.40599	5.04876	4.3147	5.64386	4.66107	5.56377	6.23074	4.20163	3.81762	4.51096	1.43296	4.39917	4.14568	4.10434	4.6837	4.03562	4.0268	3.21723	2.90689	-0.152003	3.88753	4.97269	0.485427	4.19377	0.678072
AKR1D1	4.47249	4.37156	4.26303	3.90689	4.37156	4.16993	4.22497	3.90689	4.73877	3.03562	3.58496	3.29278	4.46597	4.63227	5.11686	5.08746	4.46597	3.08746	4.60288	4.90207	5.46271	4.32912	4.60881	5.16591	4.71699	-0.152003	4.39232	4.45286	5.16189	5.27798	5.07039	4.77083	2.60881	0.263034	3.59694	3.23266	3.18587	5.19377	3.85798	3.15381	2.67807	2.65535	3.1375	3.18587	4.12928	-0.736966	3.05311	2.51096
AKR7A2	7.89573	7.85144	7.31424	6.85425	6.93958	7.13031	7.43338	7.67913	7.33584	8.42962	8.1644	8.85643	9.96217	9.69375	9.79531	8.2293	8.71545	9.14351	9.80033	9.64341	9.79961	9.57204	9.63626	9.66427	9.96102	10.1102	9.98164	9.72042	10.611	9.93693	9.94339	9.56701	8.39874	8.51826	7.94749	8.18041	8.50044	8.22713	8.51037	8.41151	8.73386	8.78103	8.72059	8.83052	8.31288	8.67101	9.25762	8.71939
AKR7A3	5.47735	6.74147	6.3906	6.10748	5.36982	4.93782	6.11998	6.66534	6.60807	6.91707	6.38974	6.46842	8.18041	8.15836	8.34096	7.49346	7.90539	7.60437	7.61397	8.08082	8.00731	8.09908	7.78431	7.88173	7.92778	8.17842	7.91289	7.64313	8.45574	7.98982	7.99237	7.78921	5.31651	5.76022	5.65678	5.17592	4.66391	5.71287	5.30195	5.09592	4.47897	5.12722	5.42291	5.80219	5.56986	6.22689	6.32193	5.44294
AKT1	7.22014	7.30287	8.01402	8.54226	6.4822	8.46842	7.64169	7.7761	8.21578	7.24127	7.82782	7.81954	9.77857	9.15836	9.52728	9.26233	9.75539	9.89421	10.1869	10.1097	9.84392	9.61526	9.96881	9.9587	10.2328	9.62388	9.91663	10.5507	9.6858	10.5772	9.88646	9.94061	6.1375	5.92362	6.94953	6.24793	6.00675	4.08746	7.25172	6.51412	6.53605	6.2211	6.59246	6.59246	6.92362	6.61176	6.84925	6.14364
AKT2	4.853	3.29278	4.95884	4.51728	2.45943	2.94486	3.51096	3.36457	5.69209	4.27053	4.65535	4.64962	6.32373	5.95652	6.11061	6.48382	6.20359	5.76818	6.45943	6.59991	5.69766	5.45286	4.65535	3.91648	2.60881	4.24793	4.92125	4.3505	6.48382	3.87774	2.67807	5.64962	4.71149	5.46271	4.8679	3.23266	5.1127	5.15381	5.2854	5.14568	4.73335	4.26303	4.08746	4.56682	4.97269	4.96809	5.10434	3.848
AKT3	7.84987	7.6359	6.82782	7.53993	7.80219	6.07682	6.84674	7.73674	6.3906	8.18785	7.68089	7.86666	9.41405	9.35557	9.58984	8.33539	8.25172	8.61802	9.86403	9.28401	9.19992	9.14797	9.4674	9.23554	8.82972	7.69975	9.59694	9.09117	8.79474	9.11816	9.60789	9.13725	5.67807	5.2211	5.70598	5.61765	6.24982	6.44956	6.58946	6.60881	5.848	6.45121	5.39917	5.83289	6.27053	5.8125	5.42626	6.23074
AKTIP	6.25927	6.31832	6.23074	6.70044	7.10119	5.72792	4.15381	6.79051	6.82909	6.6907	6.62936	6.20163	8.79701	8.76155	8.99548	6.99887	7.76089	9.16566	8.84862	9.3289	8.90749	8.49546	9.16012	9.30104	8.48422	8.89512	9.74062	9.25526	9.41933	9.19155	9.5691	8.84831	9.2353	9.3696	7.87958	7.17293	6.8679	6.22014	6.34696	6.6703	6.6858	6.64024	6.8857	5.88874	6.12412	8.94222	6.16792	7.61802
ALAD	4.83289	4.66107	5.95536	5.21529	4.7252	4.71425	5.0045	5.38024	5.66818	6.24793	6.10643	6.35138	7.86109	8.15532	7.77972	6.05311	7.55919	7.93103	8.14695	8.0872	8.36129	8.37374	7.84643	8.01067	7.67349	7.58082	7.79766	7.73166	7.57969	7.23266	7.67772	8.18834	7.0207	7.05745	6.23074	6.4814	6.13031	6.43296	6.60288	6.57894	6.44128	6.47978	6.15482	6.68089	6.38024	6.81442	6.71973	7.16641
ALAS1	6.69349	6.84925	7.2211	7.22497	7.27984	7.52669	7.71699	6.94134	7.28448	7.19869	6.99435	7.3336	8.83447	8.66853	8.71699	8.54689	8.38543	8.604	8.43962	8.10905	7.78136	7.68229	9.08879	8.94046	8.73268	8.85891	8.8716	8.86264	8.83479	9.09645	8.94924	8.78692	9.40237	9.09381	7.35315	6.9331	6.46271	6.91289	7.21237	7.00675	7.62717	7.09803	7.83857	7.43045	7.23554	9.31809	7.83983	7.48784
ALAS2	2.56071	3.54844	2.60881	2.60881	2	3.57289	3.03562	2	2.60881	2.43296	2.10434	2.40599	4.73335	3.37851	2.56071	2.98185	3.76553	2.40599	2.20163	2.3505	2.43296	3.54844	3.39232	2.63227	2.82782	2.3505	2.74416	1.848	2.70044	3.12102	2.40599	2.7866	3.20163	4.49506	3.10434	4.45286	3.96809	6.07253	5.22882	3.51728	2.87774	3.51728	1.29278	4.80993	3.39917	2.12102	0.807355	2.93546
ALB	4.54844	1.63227	3.89724	3.43296	3.72247	3.72247	3.08746	2.07039	2.94486	3.45943	1.926	3.21723	5.34341	5.01346	4.74416	3.62059	4.00899	4.94953	2.65535	5.16993	5.10852	3.44626	5.50779	3.74416	5.1334	5.51412	3.98185	4.3147	3.79701	5.44294	2.72247	2.51096	0.963474	3.06178	3.06178	3.69488	2.64386	4.38543	3.01792	2.72247	1.32193	1.56071	2.80735	2.05311	3.8679	2.57289	3.70598	1.43296
ALCAM	6.82146	7.26585	6.82782	6.6837	6.61102	6.41193	6.72451	6.62425	6.6893	6.9847	7.29324	7.08428	7.8679	7.84298	8.0045	8.53041	8.33002	9.23314	9.28007	9.03864	9.49386	9.69262	9.55842	10.0967	9.2471	8.92273	8.93943	9.87675	8.4735	10.0132	8.29875	9.50124	3.98185	5.0045	6.57137	6.22304	6.62352	6.2854	6.49346	5.94251	6.38543	7.29554	6.61176	7.47168	7.41447	5.19771	6.81634	5.40599
ALDH18A1	8.30241	7.18686	7.52748	6.58496	5.926	7.46434	6.98185	6.30743	7.41278	7.55536	8.21091	7.96636	9.60825	8.95158	9.1467	9.96449	9.85409	9.3289	9.93089	9.60733	9.67948	9.71836	9.98712	9.84345	10.4443	9.87036	9.40833	10.4865	9.21359	9.48925	10.435	9.77495	5.5744	5.36107	7.58271	7.84643	7.2075	7.63081	7.61508	7.18289	8.6886	7.93811	8.34939	8.3936	7.87252	5.77479	7.46597	8.50383
ALDH1A1	8.37981	8.19918	8.16692	7.13031	8.1472	7.17193	6.19967	9.08667	8.39232	7.78986	9.53993	6.54998	8.8679	11.364	10.1773	9.37699	9.97656	11.0038	10.8556	10.6819	10.4711	10.8201	10.4376	10.8662	11.1064	10.8681	10.6624	10.4227	11.4262	11.1208	10.3915	11.4653	6.97154	7.80671	7.40514	8.04549	7.55228	6.3733	6.83668	3.75489	6.44294	6.41278	7.42206	7.37243	6.51254	6.24603	6.23266	5.74685
ALDH1A2	6.56148	6.87344	6.74685	6.61912	7.12464	8.31515	6.95594	6.93251	7.17193	6.30287	6.4545	6.81762	8.1955	9.52003	8.30857	9.46332	9.21735	8.87805	8.26772	9.5762	9.3823	10.0251	8.22762	8.0337	9.07294	7.90298	9.04453	8.96391	8.14083	8.54978	7.71939	8.97284	6.30287	4.94486	6.75889	6.56834	6.85425	7.1467	7.47857	7.73944	6.53216	6.2891	7.53372	6.8857	7.11061	6.23074	6.92896	5.22882
ALDH1A3	9.81154	7.79766	8.46434	8.71665	8.09223	8.75622	8.98755	7.54381	7.70874	7.83668	8.70321	8.78823	10.221	11.3268	8.79831	12.8611	12.5433	10.5117	10.1778	10.5911	11.0114	11.2205	11.5156	12.2549	12.1583	11.213	10.2454	11.8553	9.85783	11.2405	10.6896	10.8073	6.54381	6.86542	9.17318	9.99457	9.92704	8.80478	10.2734	8.96607	9.56843	9.2635	10.3005	10.5996	10.4224	7.86975	7.90056	8.14262
ALDH1B1	6.22882	5.43129	5.54689	5.67243	5.62644	6.28633	6.48784	5.19377	5.93782	5.62059	5.86295	5.97842	6.1179	6.54767	6.85549	7.86264	7.26725	6.57743	6.67948	6.54998	5.95652	6.96578	6.32643	6.97728	7.13031	6.38543	6.94953	7.1205	7.19869	7.12257	7.41912	6.37851	5.11894	4.78136	4.45943	4.08321	5.59246	5.59096	5.84172	5.00899	3.73335	4.45286	3	3.76553	4.63517	5.24982	3.61471	3.92125
ALDH1L1	5.67101	5.926	5.83036	5.34696	4.45615	5.853	5.69905	5.3733	5.35755	6.02791	5.10643	5.7761	6.54767	6.67596	9.37014	7.20799	7.22593	7.40939	5.93192	6.54535	6.18289	6.63009	7.28725	6.51017	6.24127	6.54612	7.77709	6.12205	6.18686	6.73471	6.29002	6.85674	6.38802	7.08852	6.55689	5.81378	5.67807	6.5157	5.38198	5.4446	4.91409	4.85798	4	5.05961	6.09276	6.26021	5.26491	3.92125
ALDH2	8.58459	9.69575	9.50462	9.68703	10.1059	9.19845	9.15305	10.2489	10.4918	9.92273	10.0265	10.0935	10.391	12.2558	12.6262	11.2849	12.5669	12.646	12.4997	12.1778	12.2416	11.8447	12.8247	12.7614	12.122	12.2116	13.1051	12.5219	12.7641	12.8962	11.7363	12.9971	11.6943	11.982	11.3785	11.0112	11.2636	10.5784	11.2123	10.7502	10.7675	10.7736	10.9125	11.3815	10.5769	11.1467	11.3982	9.27891
ALDH3A1	1	3.27798	4.10434	3.89724	4.79181	2.926	5.0917	4.3147	3.73335	3.6893	4.17792	2.82782	4.1375	6.24031	4.62059	4.66107	4.05311	3.70044	5.19377	4.48543	4.55459	5.1334	6.49346	4.20945	4.30012	5.38198	2.48543	3.67807	4.86295	4.64962	4.03562	4.00899	4.64386	5.56986	3.7866	5.25172	4.73335	4.51728	4.98641	3.91648	3.71149	4.24031	3.15381	4.55459	4.75489	3.44626	3.58496	3.41954
ALDH3A2	8.08055	8.0542	7.07468	7.63735	7.94369	6.39403	7.06717	7.25739	7.78986	7.8125	8.2854	8.97585	8.89391	9.90524	10.2823	8.43171	9.11868	10.2283	9.98356	10.3364	10.3959	9.88218	10.4622	10.3296	10.2691	10.187	10.6519	9.74096	10.1333	9.94778	10.3615	9.979	9.04166	9.59917	9.80365	9.60307	9.28425	9.25857	8.83067	8.8802	8.79474	7.42038	8.21868	9.06717	8.57061	9.05066	9.61637	8.52943
ALDH3B1	6.34696	6.59768	6.8009	6.40344	6.0607	6.18289	6.61324	7.35006	6.09064	6.66888	6.92006	7.02514	8.11972	9.13814	8.00787	7.42668	7.97814	8.73183	8.78382	9.12464	8.89679	9.44149	8.69139	9.21298	8.72024	8.4365	7.48704	8.89102	8.69888	9.16805	7.95797	9.11478	4.70598	5.80478	5.41954	5.40939	5.3505	4.17792	5.69766	4.37156	4.96809	4.76022	5.44294	4.2854	5.69766	5.1416	4.83289	5.2817
ALDH3B2	3	4.91886	4.38198	2.37851	3.83794	4.53294	4.87036	2.1375	4.57894	4.65821	3.69488	3.40599	5.20555	2.94486	5.3733	5.63662	5.30925	4.22882	4.52982	5.12928	4.36457	5.85922	5.23074	4.77347	5.08958	5.14975	5.45286	4.20163	4.848	5.73471	5.11061	4.2555	1.53605	3.36457	2.07039	3.97728	4.16993	3.87283	4.07039	3.10434	0.887525	-0.514573	1.32193	2.26303	3.55459	2.88753	2.32193	1.926
ALDH4A1	4.90207	5.65535	4.55766	3.91648	3.82273	4.06609	4.02237	5.1639	5.73877	5.82782	5.26303	5.1918	7.2724	7.18884	7.96203	6.37156	7.5672	7.12153	5.66249	7.46679	7.09592	7.37678	6.6575	6.52748	6.28448	6.61985	6.71905	6.1416	6.48704	6.17193	6.99944	7.27566	4.53916	4.35755	2.53605	4.51412	1.94486	4.27798	3.87774	3.42626	4.10014	3.61471	1.88753	4.65535	4.21335	4.86047	4.71699	2.51096
ALDH5A1	3.47249	2.6893	3.05311	2.3505	2.73335	1.94486	3.97269	2.41954	3.08746	3.12928	4.67525	5.14364	5.97269	5.72383	7.48945	3.34341	5.40088	5.46761	6.05745	6.04767	6.32463	4.52982	7.13391	6.01792	6.97556	6.8189	7.55919	5.09381	6.57289	6.10014	6.48462	6.38974	8.37547	8.98342	7.21043	5.53761	5.51885	2.32193	5.46107	5.32733	6.04111	5.40088	5.60733	4.95884	5.01792	8.75906	4.0045	4.85798
ALDH6A1	8.36282	8.75556	7.44956	6.87774	7.88509	6.45779	7.39746	8.62826	7.56605	6.99209	7.36545	7.1127	8.24031	8.84361	10.774	6.67666	8.65428	8.80381	7.77149	8.52943	8.50859	8.15228	9.00759	8.56033	8.39746	8.53799	9.20188	7.98356	8.29186	8.98613	8.6994	8.20065	6.87406	7.32193	7.40344	5.73877	5.41278	6.4446	5.75221	5.9542	5.83794	5.73064	5.71425	5.49825	5.29278	6.08746	5.2891	5.48864
ALDH7A1	6.33092	6.49506	6.1819	4.6837	6.33807	5.6893	5.70321	6.41954	6.2724	7.0045	6.68089	5.82018	8.09698	8.33584	8.70183	6.89845	7.84612	7.67243	8.51531	8.24079	8.31922	8.53838	8.34651	8.67525	8.58459	8.99633	8.91588	8.20261	8.63009	8.81826	9.15785	8.05528	6.50779	6.81378	6.90689	6.98185	6.17792	6.3147	6.25172	6.16591	6.30378	5.6837	6.25172	5.9331	5.76553	6.07895	6.39403	6.43796
ALDH8A1	3.47249	5.19377	1.926	3.90689	3.65535	3.03562	1.72247	2.926	4.03562	4.82273	2.74416	3.24793	6.20555	5.0268	4.69488	6.01569	5.48864	4.18587	3.96347	5.74416	4.1127	5.12516	5.40939	2.63227	1.96347	5.52982	4.97269	5.2854	4.6893	5.15381	0.847997	6.33092	5.41616	5.29646	3.9542	4.49825	4.93546	5.3505	4.86295	5.36807	3.32193	3.62059	4.61471	4.43296	4.1127	4.49825	5.98185	5.47897
ALDH9A1	7.8936	8.36457	8.68335	8.04658	9.28054	8.53993	8.52748	8.43338	8.98755	8.68299	9.11738	8.58271	10.9118	11.1793	11.7869	9.44646	10.4913	11.1737	10.9583	11.1009	11.085	10.6939	11.0795	11.2614	11.3047	11.4978	11.5428	10.7899	11.1749	11.0163	10.9723	11.1577	11.5029	11.6652	11.2896	10.2603	10.0788	9.34052	10.5828	10.8896	11.0982	9.80139	10.989	9.19106	10.0366	11.3168	11.0238	9.8782
ALDOA	10.5871	11.0444	11.3857	10.9957	9.47086	11.2044	11.1528	11.145	10.4256	10.415	11.0733	11.5634	12.4761	12.9618	12.6224	12.9623	12.6323	13.0054	12.8063	12.9778	12.9446	13.1089	12.7414	13.1611	13.0203	12.7523	12.5076	13.2509	12.9711	12.9039	12.5017	13.2302	13.0276	12.8254	10.9509	9.38241	10.0115	9.30287	9.80365	8.80155	10.098	10.2921	10.7859	10.1424	10.1334	12.6354	9.85689	10.496
ALDOAP2	1	4.71149	3.05311	1	1.67807	1.32193	2.16993	0.847997	1.67807	3.58496	0.485427	1.07039	3.08746	2.65535	4.60288	2.7866	2.76553	2.53605	3.56071	3.57289	6.02237	3.39232	3.87774	2.80735	1.88753	3.05311	2.90689	1.88753	2.29278	3.43296	3.07039	6.00225	3.49825	4.64386	3.83794	3.81762	4.0268	4.45286	2.76553	4.1127	0	3.54844	0.678072	1.26303	4.36457	2.26303	4.99548	3.10434
ALDOB	2.60881	3.79701	2.82782	2.70044	1.67807	2.70044	3.59694	3.01792	3.18587	4.51728	2.53605	3.03562	5.83036	4.04439	3.40599	3.59694	3.70044	4.05311	4.18587	5.10434	4.23266	3.91648	4.62059	4.18587	5.04002	3.54844	3.44626	3.07039	4.57894	3.67807	3.54844	4.2854	1.26303	4.05311	2.60881	3.30743	3.1375	4.26303	4.04439	1.96347	3.26303	2.65535	2.37851	3.23266	2.45943	1.72247	2.32193	1.37851
ALDOC	6.55612	7.3443	7.65821	7.95826	7.04439	8.33718	8.13443	7.4733	7.77215	7.08002	7.15279	7.30012	8.31198	8.71115	8.783	7.98128	7.47978	7.87897	7.47897	8.02403	8.00619	8.70321	9.12593	9.32508	8.48864	8.50581	8.12412	8.93987	8.47533	8.99067	7.89421	8.6575	5.50779	5.38888	4.67243	5.99095	5.05311	6.41278	5.10014	5.64962	5.65249	5.6865	5.62352	5.54226	5.59694	5.38888	7.06824	6.47411
ALG11	8.19032	7.71631	7.61545	7.51491	8.34163	7.45943	7.22593	7.75622	7.82209	8.05745	7.87774	7.94895	9.33226	9.38802	9.76984	9.91767	9.99563	9.80639	9.49446	9.47654	9.51175	9.7065	10.1122	10.2854	9.78185	9.28007	10.1458	9.75906	8.90358	10.0984	10.2199	9.63118	9.10879	8.75389	9.08693	9.21844	9.55325	8.8716	9.68264	9.24055	9.63825	9.75639	9.62845	9.34629	9.3423	9.38694	8.89936	9.35447
ALG12	5.32912	5.91886	5.41278	3.56071	2.60881	3.37851	3.65535	5.06178	6.22882	5.03122	5.32912	5.32193	5.29646	6.09803	6.91409	5.01792	6.64097	7.39917	8.01346	7.66178	6.8189	7.33092	6.55152	7.33539	7.60659	7.25172	6.08321	7.51491	6.97039	6.62205	7.8157	7.55228	1.88753	2.848	2.10434	2.53605	2.03562	3.59694	1.58496	2.10434	1.63227	1.848	4.24031	2.29278	3.08746	0.765535	2.43296	1.58496
ALG13	6.87529	5.91886	6.32553	6.12928	6.14568	6.80607	6.2075	6.47897	6.79831	6.59694	6.06824	6.54226	8.3746	7.76288	8.22304	8.5611	8.28817	7.99095	7.43879	7.94134	7.6837	8.15583	7.81121	8.21286	7.90509	7.5947	7.76553	6.81378	7.50859	7.50541	8.11686	7.64169	5.84046	5.52669	6.83226	7.13904	6.69627	5.95187	6.24222	6.13853	6.1639	5.87897	6.20261	6.67243	6.42206	5.77347	6.32193	7.90539
ALG3	7.26397	6.58796	7.2724	6.48864	6.87283	7.41024	6.65821	7.05528	7.63009	7.39575	7.03012	7.30834	8.91139	9.21383	8.73098	9.76752	9.53799	9.42606	9.13391	8.87375	9.04821	9.00703	9.30447	9.48844	9.0728	9.02873	8.9969	9.56529	9.25219	9.29094	9.24816	9.5343	5.77347	5.10852	4.70598	5.61765	5.89724	7.24698	6.66391	6.36632	6.08746	6.40769	6.17792	6.93192	5.99322	5.9331	7.42626	6.4545
ALG5	8.87897	8.55497	8.86388	8.76055	8.93634	8.85985	8.32418	8.67701	8.72383	8.53605	9.00731	9.4508	10.2888	10.7142	10.6508	10.4608	10.8629	10.7474	10.3188	10.1751	10.3213	10.131	10.4924	10.6918	10.7014	10.9112	10.8784	11.0803	11.2118	10.8258	10.5794	10.3591	3.96347	3.66676	3.59694	4.75489	5.04876	5.54226	4.60881	4.65535	3.26303	3.29278	3.23266	4.8679	2.60881	3.94486	4.33628	5.01346
ALG6	6.36457	7.89664	6.97154	7.05745	7.51017	7.52982	6.83162	7.25833	7.67737	7.37156	7.20359	6.8189	9.60641	9.18339	9.24317	8.78594	9.09381	8.87928	8.74819	9.00815	9.24413	9.24935	9.56891	9.68405	9.15152	9.35315	9.72451	9.13673	9.41996	9.50819	9.6879	9.32665	7.5345	7.04767	7.6279	7.12205	7.25267	7.3345	7.3733	8.06178	7.78856	7.58346	7.54303	7.30195	7.47086	7.74618	6.78267	7.87836
ALG8	7.43212	7.85736	8.03947	7.2555	7.59768	8.1375	7.94486	7.7252	8.09645	7.62132	7.89421	7.35579	9.37504	9.21989	9.8828	9.55228	9.94734	9.47391	9.21893	9.4292	9.48462	9.74382	9.83067	10.1346	9.79344	9.52728	9.79977	10.3166	9.62845	9.91364	9.83873	9.72093	6.848	7.05528	7.47492	7.86357	7.8157	7.848	7.6879	7.68089	7.71973	7.72996	7.7046	8.31741	7.68159	7.04221	8.40429	8.26021
ALG9	6.05311	6.2854	6.43796	6.58646	6.28355	6.32012	7.07253	6.33092	6.75355	6.6851	6.16591	6.07039	7.95187	7.87836	8.43754	7.89118	7.91049	7.72996	8.24793	8.04549	8.25503	8.29094	8.07093	8.50263	8.40727	8.29875	8.23554	8.6319	8.25927	8.33985	8.30424	8.1639	7.07521	6.3966	7.05691	7.01903	6.83542	6.27705	6.89724	7.10224	7.16792	7.09487	6.77281	6.45533	6.70736	6.75154	6.87713	6.96867
ALK	5.37504	5.4822	5.3147	4.96116	4.0268	5.14975	4.40599	5.27612	5.69349	4.12928	5.19771	5.37851	6.98982	7.01625	6.95303	6.67596	6.74079	6.21723	7.15836	6.57061	6.16591	6.36545	6.1467	6.48784	6.59991	6.24031	4.83036	3.54226	7.13955	5.51412	6.19869	5.80349	4.03562	5.17592	4.57289	5.37851	4.50462	4.10014	5.43296	4.01792	3.51096	4.23649	5.14975	5.27426	4.91409	3.16993	4.88753	3.34341
ALKBH1	7.66178	7.83668	6.36457	7.224	7.83036	7.30743	7.18785	7.3837	7.33718	7.17891	7.40003	7.46352	9.20261	9.50263	9.13109	9.51826	8.7807	9.97542	9.06797	9.15305	9.13391	9.28448	9.21772	9.13878	9.16466	9.65356	9.68685	9.10329	9.48563	9.32508	9.45327	9.30675	6.30287	6.48864	5.83542	5.88753	5.84046	6.6532	5.23458	5.6453	5.32373	5.63227	5.81762	5.92125	5.73064	6.39403	6.26115	6.09698
ALKBH4	5.16189	5.2211	4.94017	5.16189	5.33628	6.04876	5.05745	5.58796	6.16792	6.40599	5.56071	5.24793	5.32193	8.07039	7.69766	7.48945	6.85798	7.76155	8.24698	7.80993	7.41278	7.50144	8.04658	7.85985	7.75221	7.66747	6.94251	7.507	7.93015	7.52904	7.38457	7.94837	5.20163	5.24031	3.63227	2.58496	1.63227	5.87774	4.32912	5.73064	3.81762	3.59694	3.99095	4.04439	4.52356	3.9542	5.98868	3.48543
ALLC	2.80735	5.04876	4.07895	2.53605	2.67807	2.53605	3.83794	3.05311	5.65249	5.848	3.40599	5.47897	4.38543	6.48382	7.44377	6.21723	6.69488	6.90328	6.48543	5.35755	6.60733	6.64241	5.45615	6.69349	5.35403	5.98185	5.89239	4.8125	7.21723	7.10643	5.58195	6.32912	5.01346	4.99095	3.48543	2.90689	2.8679	1.43296	4.37156	5.39917	3.72247	1.53605	3.53605	5.17393	1.63227	4.49825	3.89724	4.03562
ALMS1	6.55459	6.56834	6.26679	6.46434	7.00562	6.12309	6.27426	6.3733	6.42459	6.824	6.08958	7.47005	8.16591	7.04985	7.97499	7.60437	7.43379	7.3637	7.41447	7.15279	7.44626	7.41701	8.08055	7.57743	6.76686	6.98868	7.36632	6.45286	7.57667	7.40684	7.80478	7.69905	6.17592	6.60288	7.57061	7.31198	7.4733	7.43713	7.37764	7.84109	7.09698	7.66747	7.36019	7.23362	7.1819	6.54998	7.35138	7.31741
ALOX12	2.32193	5.23266	4.43296	2	2.1375	3.07039	2.3505	1.72247	3.66676	2.82782	4.90689	4.70598	6.61176	6.34163	4.65535	4.75489	6.48382	5.4363	6.05961	3.3505	3.88753	3.64386	6	3.1375	3.9542	3.83794	5.51412	3.24793	5.53605	5.2555	5.32553	5.03122	4.33628	3.88753	3.91648	4.18587	5.29278	6.34696	5.29278	3.93546	3.29278	0.263034	3.70044	4.80219	4.15381	4.30012	2.67807	3.52356
ALOX12B	1.26303	1.58496	2.56071	2.926	2.3505	2.20163	4.06178	1.37851	1.67807	3.03562	1.926	2.56071	3.98185	3.6893	5.59395	3.6893	4.00899	3.32193	3.53605	3.26303	3.73335	2.58496	3.79701	2.94486	3.54844	3.30743	3.54844	2.76553	3.96347	3.64386	3.83794	3.41954	1.63227	3.05311	1.926	1.96347	2.03562	3	4.3505	0.678072	0.765535	0.925999	1.58496	2.45943	0.678072	1.48543	3	2.82782
ALOX12P2	5.69488	3.08746	3.63227	2.8679	3.56071	3.45943	4.20945	3.54844	3.64386	4.12928	3.6893	6.13134	5.05311	4.18587	5.2891	5.17792	6.1334	4.35755	4.53605	5.74953	4.70598	3.94486	5.17393	4.36457	5.33985	5.3505	5.14975	5.27798	5.97039	4.96809	4.60288	4.60288	2.72247	5.10852	0.765535	2.70044	2.43296	3.75489	1.63227	2.16993	0.678072	1.80735	1	1.58496	1.26303	1.58496	2.43296	-0.736966
ALOX15	1.43296	1.63227	1.32193	2.1375	2.51096	2.58496	1.926	1.53605	2.63227	2.07039	1.76553	1.32193	3.53605	4.34341	5.68089	2.67807	2.80735	4.2854	3.88753	2.23266	2.65535	3.71149	2.8679	2.51096	2.3505	3.07039	3.16993	3.24793	2.03562	3.41954	3.24793	3.03562	0.925999	3.1375	2.29278	0.137504	0.584963	3.72247	1.26303	1.67807	1.32193	2.23266	0.263034	1.53605	4.58496	1.26303	2.10434	-1.32193
ALOX15B	3.20163	6.38888	4.74953	5.66959	5.76818	6.46923	6.21529	6.26866	6.38198	5.64097	6.20945	4.86295	6.7046	6.63952	7.07146	7.17493	6.62059	7.73606	6.75221	6.41616	7.03012	6.50938	6.97269	6.33628	6.43296	5.77083	6.6279	5.80993	6.3147	7.18884	5.94251	6.53138	3.94017	4.72247	4.18982	4.26679	4.83794	6.09592	4.74147	4.40939	2.926	4.04439	2.926	4.70044	2.93546	3.56682	4.23266	2.7761
ALOX5	5.94486	6.01569	5.57289	5.35931	5.15987	5.86542	5.95884	5.78136	5.99548	5.96347	6.62352	6.08108	7.32778	7.65571	6.67455	8.60585	7.74483	7.92807	7.78953	8.43671	8.30104	8.68912	8.1352	8.1025	7.20604	7.79474	7.04985	8.47046	8.0129	8.53469	7.80961	9.18438	4.20555	5.09592	5.19377	4.49185	3.24031	6.04002	5.03782	4.53916	3.8679	4.26679	4.40599	4.89966	4.81762	3.19377	4.79442	4.10852
ALOX5AP	10.4476	9.27729	9.53372	8.8351	8.50661	9.08375	7.44211	10.1012	9.29898	9.01207	10.5882	8.18339	10.6732	12.5782	10.6851	12.5075	11.4894	11.6989	11.1717	11.9855	11.7577	12.5533	11.7618	12.1389	12.3205	12.3423	11.9869	12.3574	13.0814	12.5432	11.11	12.826	6.31288	5.8802	7.2075	7.99831	7.71493	7.08534	7.18785	6.29462	6.54381	7.1639	7.12205	7.66888	7.21917	5.88264	7.42375	7.15987
ALOXE3	4.65535	5.8505	5.42459	6.1127	6.06717	6.12205	6.29002	5.19771	5.88509	6.61618	5.40088	5.6879	7.11946	6.98071	7.01179	6.76089	6.90509	6.17891	4.64097	6.74685	6.72928	6.97212	7.13443	6.8125	6.55842	5.27798	6.47086	6.38024	6.83036	6.853	6.84361	6.27519	1.53605	3.75489	3.70044	4.69488	4.93074	6.04002	4.38543	4.60288	3.6837	4.29278	3.19377	5.2854	5.09592	0.963474	4.12102	3.89239
ALPG	4.43962	4.16189	4.853	3.74416	3.80735	5.16591	5.47897	5.31832	4.56071	3.62059	3.29278	3.7866	4.52982	6.62352	6.04002	6.19771	5.30012	5.73877	3.71149	4.63227	5.12102	5.17792	4.2555	5.20163	4.45286	4.00899	4.22497	4.49825	4.24793	4.87283	4.2854	5.43962	5.7252	4.79181	2.8679	5.0917	4.66676	5.57289	2.48543	4.89239	3.1375	3.57289	3.79701	3.848	4.45286	4.64386	4.48543	5.0268
ALPI	1.43296	1.26303	1.3505	0.925999	0.887525	1.1375	1.58496	1.07039	1.58496	1.58496	0.925999	0.963474	2.08746	2.8679	2.23266	2.27798	2.36457	2.10434	2.12102	2.59694	2.47249	2.59694	1.94486	1.848	2.59694	2	1.96347	1.51096	2.10434	1.80735	1.63227	2.26303	0.432959	1.10434	1.40599	1.98185	1.65535	3.3147	1.848	1.37851	0.0703893	0.0703893	0.432959	1.8679	1.20163	0.807355	3.72792	0.887525
ALPK1	6.14568	6.16792	6.83036	6.43962	6.06178	6.66249	7.19967	5.64674	5.94251	6.39232	5.94486	6.39746	7.91588	7.99944	7.86357	7.0917	7.12516	6.89118	7.34074	8.72076	8.72076	8.38024	6.66249	6.59246	6.30743	5.79961	6.74416	5.84046	6.62205	4.07039	5.10014	8.36588	3.19377	4.46597	5.70321	6.07146	5.71287	5.97154	5.95303	5.36632	4.6893	5.81506	5.86913	5.97039	6.57743	3.73877	6.09064	4.80993
ALPK3	2.848	3.33628	4.84298	6.17991	3.54844	3.8679	4.12102	3.52356	4.39232	4.3147	3.53605	4.79181	7.02348	5.99548	7.45286	5.56071	5.14975	4.80735	5	5.29646	4.926	6.6453	4.96809	4.37156	4.24793	5.2891	6.03562	4.35755	4.3147	4.72792	5.33628	6.43296	8.62735	8.65087	5.94837	5.10643	5.37851	4.61765	4.46271	5.20945	4.0917	4.57592	3.24031	4.20163	3.56682	8.90343	1.82782	5.39575
ALPL	4.73335	5.32553	4.67243	3.01792	3.29278	4.27053	5.07468	4.926	5.87283	5.66391	5.04876	3.70044	8.80735	6.41785	7.22882	9.61489	6.67525	6.85549	7.67596	6.94837	6.21335	8.03397	6.72928	6.77742	7.66888	7.23936	5.95884	7.24508	6.32553	6.76288	8.54419	7.65893	2.63227	3.926	2.7761	4.63227	3.91648	4.85798	3.95884	3.84298	3.1127	2.47249	2.43296	3.77083	3.20945	2.67807	4.25172	2.67807
ALPP	1.48543	2.48543	1.80735	1.72247	1.53605	1.848	2.37851	1.43296	2.07039	2.45943	1.26303	1.848	1.96347	2.63227	2.48543	2.60881	2.72247	2.51096	3.15381	2.23266	3.21723	2.45943	2.56071	2.48543	2.37851	2.43296	2.26303	1.80735	2.40599	2.32193	2.16993	2.1375	0.378512	0.925999	0.378512	0.847997	0.137504	1.1375	0	0.378512	-0.514573	0	-0.514573	0.765535	1	0.137504	0.925999	-1
ALS2CL	6.36632	7.65033	6.99209	7.49025	7.1809	7.57213	7.83542	7.15987	7.56301	7.30469	7.06286	7.02791	8.34829	8.50859	8.4446	8.32867	8.14517	8.48382	8.29508	8.52199	8.63517	8.30879	8.66818	8.55228	8.33002	8.58195	8.20506	8.08321	8.77643	8.46597	8.21286	8.61471	5.36807	4.49185	4.56682	5.38888	3.62059	6.29094	3.89724	5.54844	4.76022	4.20163	4.74416	5.84046	4.83289	5.07039	6.42794	5.64097
ALX1	2.60881	3.63227	2.70044	3.37851	3.74416	3.51096	3.49825	3	3.75489	2.94486	2.26303	3.43296	3.70044	3.52356	3.98185	4.38543	4.1375	3.848	5.88509	3.96347	4.51096	4.12102	4.41954	4.12928	3.53605	3.54844	3.70044	4.07039	4.1127	5.24413	3.56071	4.32912	2.45943	2.60881	1.58496	4.94017	2.16993	5.72792	4.47249	2.40599	1.07039	1.67807	1.37851	3.66676	2.37851	2.45943	2.72247	1.48543
ALX3	4.67807	4.87774	3.44626	5.55766	4.853	3.40599	3.43296	3.81762	4.37851	5.74147	4.70598	5.0045	6.19967	4.72247	6.66818	4.57289	4.97269	5.32912	6.01792	6.32553	6.41109	6.73064	4.50462	6.39232	5.44294	5.49185	4.53605	5.07468	3.74416	4.67243	4.15381	6.50938	1.63227	4.43296	4.37851	2.45943	3.81762	3.85798	2.65535	2.03562	4.03562	0.925999	0.925999	2.45943	4.82273	1.80735	3.93546	1.67807
ALX4	2.96347	5.39575	2.8679	3.40599	3.48543	4.3147	3.7866	3.29278	3.96347	3.96347	4.76553	5.23266	4.32912	4.51096	4.50462	4.64962	3.57289	5.96578	5.2891	4.32193	5.95187	4.38543	4.51096	4.10434	3.99095	2.60881	2.848	3.49825	4.41954	2.7866	3.23266	4.53605	2.10434	5.06178	4.17792	3.62059	1.63227	5.59096	1.76553	4.0268	3.47249	2.98185	3.96347	3.20163	4.54226	3.76553	2.3505	1.43296
AMACR	4.32193	5.05745	4.04439	4.49185	4.21723	4.99548	3.10434	4.48543	5.3147	5.8679	5.69209	4.94953	6.82018	7.86295	6.36982	5.80219	5.88264	6.58045	7.39232	7.80864	7.73403	6.59842	8.35271	7.42962	7.224	7.30652	7.56071	7.4733	8.28817	7.9507	7.66249	7.86357	5.2891	5.51254	5.21335	5.32733	5.35226	5.5157	4.73335	4.79442	4.23649	3.853	4.43962	4.64674	4.59395	5.42626	4.77083	4.69209
AMBN	3.32193	4.39917	4.0268	3.85798	3.83794	4.50462	4.37156	3.43296	4.30743	4.93074	3.90689	3.41954	4.74953	5.73606	5.18587	3.54844	5.22882	4.16189	4.848	4.47897	4.95884	4.67807	6.2211	5.12102	6.18785	5.70598	5.73606	3.83794	4.45286	5.12928	4.54844	4.52982	4.10434	3.15381	1.53605	1.76553	1.63227	5.64674	5.37156	3.15381	3.45943	3.41954	1.88753	5.32912	2.43296	3.27798	5.57289	3.44626
AMBP	4.44294	4.68089	3.39917	4.93782	4.65249	4.79442	4.86047	4.79181	4.79442	4.64097	4.50144	4.66391	6.25456	5.48059	5.78398	6.11374	6.27798	5.76686	5.8936	5.1639	5.8936	5.38888	5.38024	5.54844	5.39232	4.74416	5.1375	5.06393	6.1467	5.56377	5.8009	4.96347	2.59694	2.71149	3.73877	5.12309	2.97269	2.89724	2.12102	3.83794	2.87774	3.76022	3.20163	4.19771	3.44626	3.74953	1.70044	2.63227
AMBRA1	6.09803	6.55305	6.46761	6.76022	6.42794	5.50779	5.03122	6.57743	4.3505	6.19574	4.32193	7.09487	7.4733	7.2724	7.8125	6.9507	5.58195	6.85674	6.93899	6.98641	6.79831	6.81762	7.35755	7.7211	6.94369	7.22978	7.28355	6.40939	7.45861	7.1639	7.14873	6.7252	3.80735	4.06178	1.37851	4.86295	4.58496	4.69488	3.16993	3.62059	2.7866	2.72247	0.678072	2.1375	4.30012	1.926	0.925999	0.925999
AMD1	8.36632	7.26209	7.54728	7.84737	7.58271	7.86728	7.45861	6.86357	7.35315	6.92837	7.36457	6.02459	9.51659	8.47533	9.086	11.0412	10.5465	9.25998	8.61139	8.59861	8.58871	8.64151	9.02181	8.54978	8.91871	8.73132	8.84235	9.45121	8.84565	9.11387	9.03727	8.69575	7.84862	6.94603	7.57969	7.64313	7.8157	7.25267	7.84862	8.1236	7.62936	8.03452	7.59021	8.2341	7.97499	8.10957	7.25644	7.6907
AMDHD2	4.78136	3.41954	5.99322	5.01346	2.16993	2.65535	2.98185	6.56529	4.8125	3.7761	4.73877	3.15381	7.16792	7.82146	3.91648	3.81762	5.72792	8.06663	8.13083	7.15178	7.15886	7.6453	7.07468	7.12516	7.57213	8.6014	7.49905	7.74147	8.06555	7.93664	7.59544	7.90689	1.72247	4.30743	3.57289	4.49825	0.925999	2.07039	4.29278	1.848	3.99095	0.678072	0.925999	2.926	1.67807	2.3505	3.85798	4.51728
AMELX	4.32912	5.16993	4.36457	3.33628	3.10434	3.12102	4.41278	2.58496	4.72792	5.01792	3.12102	4.05311	5.3505	5.16591	5.11686	5.64386	5.62936	5.27426	5.10434	5.56986	4.70044	5.58496	6.04439	5.66391	5.41616	5.05311	5.17393	5.08321	5.66676	5.63807	5.62059	4.87283	3.53605	3.01792	4.97269	5.04876	3.9542	4.80219	3.47249	4.07895	2.70044	3.12102	2.88753	4.66107	4.90689	2.7866	4.64962	2.45943
AMELY	3.70044	5.08321	5.0917	4.49825	4.04439	2.23266	5.76022	4.89239	5.34696	1.53605	4.98185	5.2555	6.69627	5.66676	6.56682	6.78921	6.18388	5.47573	5.36807	5.74147	6.94953	6.23649	6.66391	6.34163	6.02237	6.66959	5.43962	6.19574	6.05094	6.22304	5.99095	6.21529	4.35755	3.75489	5.44956	5.47897	4.32193	5.87529	4.54844	4.93546	3.848	1.32193	0.137504	4.3505	3.12102	2.7866	4.19377	3.57289
AMFR	6.82337	6.11686	6.87036	6.65464	6.77413	6.57743	6.6907	6.66605	6.41024	6.52826	6.04876	6.49665	8.32351	8.85315	8.80203	8.57042	8.07361	8.99789	8.20457	8.29163	8.54805	8.03287	8.50581	8.68965	8.631	8.97613	8.53197	8.50819	8.94017	9.07641	8.29921	8.96159	6.61545	7.38845	5.96116	5.26679	5.41278	6.01792	6.19574	5.76951	5.54535	5.92125	5.89118	5.06178	5.58045	6.53294	5.87529	5.1918
AMH	1.848	2.48543	4.00899	2.43296	1.32193	1.926	2.10434	2.03562	2.20163	2.88753	1.926	1.848	3.62059	4.06178	3.80735	3.60881	2.65535	2.80735	2.848	5.73606	3.848	4.27053	3.21723	3.24793	2.848	2.40599	2.51096	5.47249	3.08746	3.15381	3.18587	3.48543	0.847997	3.21723	2.72247	1.37851	4.27053	2.80735	1.26303	2.07039	3.44626	4.04439	3.39232	2.23266	1.848	1.67807	1.1375	0.847997
AMHR2	2.63227	4.05311	2.926	3.36457	4.00899	4.10434	4.56071	2.926	4.41278	3.45943	3.54844	2.74416	3.87774	4.94486	5.12516	4.12102	4.3147	4.83289	4.41278	3.7761	3.16993	4.24031	3.1375	3.8679	3.37851	3.39232	4.42626	3.33628	4.21723	4.88264	3.01792	4.27798	2.53605	2.51096	1.53605	1.63227	1.43296	2.8679	3	1.26303	0	2.26303	1.32193	2.63227	1.32193	2.3505	1.80735	0.485427
AMIGO2	6.89845	6.92006	7.50462	6.60733	8.20604	4.97728	6.26866	7.49185	6.98299	6.44294	5.24031	6.97269	8.15431	7.93251	8.04111	7.36545	8.09329	7.6893	8.06393	7.70667	7.34518	7.67384	8.29921	7.99266	8.46434	8.28725	9.41616	6.88387	8.09803	8.71356	8.11842	7.66391	7.57592	6.79051	9.20433	9.85034	10.584	9.19894	9.38457	11.1072	9.74298	9.32845	8.78136	8.23026	9.6489	8.07842	8.07842	8.48663
AMMECR1	5.09592	5.76553	5.76818	5.36107	6.39232	5.67243	4.89239	5.38888	6.06178	6.25739	5.65249	4.76022	8.3403	7.02126	7.35226	6.59842	7.19967	7.35579	7.5306	7.15785	7.69766	7.38198	7.61324	7.28633	8.04821	6.6865	6.71562	7.56529	6.732	7.11686	7.10434	7.49105	4.7866	4.40939	5.71973	5.77215	5.57137	5.89603	5.48704	5.51885	6.14873	5.96	6.03782	5.9472	5.848	5.21917	5.7866	6.30925
AMN	4.32912	3.72247	5.89724	6.34518	5.07468	5.43962	5.73064	5.8679	5.00899	3.75489	5.49185	5.24031	8.17742	7.36632	7.56529	7.72724	7.41363	7.62863	7.8586	8.68965	8.44791	8.54226	7.54921	7.30287	7.46107	7.42794	6.59096	7.61765	7.07682	7.1179	7.09064	8.08162	2.90689	3.88753	4.57894	5.1819	4.97269	4.65535	4.12928	5.04876	3.75489	3	3.49825	2.23266	4.51096	2.20163	3.90689	3.63227
AMOT	5.02237	4.48543	5.01792	4.73877	4.73335	4.57894	5.18982	5.1375	5.59991	6.16591	5.01792	4.46597	6.01792	6.05528	6.52669	3.56071	5.7761	6.34163	4.00899	5.69209	5.39575	6.09803	7.30834	5.94017	6.59544	5.1819	6.62498	6.33807	6.43962	6.94837	5.62644	6.3505	5.36457	5.84298	4.45286	3.48543	2.16993	3.52356	2.926	3.88753	2.90689	1.88753	2.32193	3.90689	1.53605	6.08108	3.71149	3.33628
AMOTL2	7.56453	8.49865	8.17642	8.73132	8.94691	8.15735	7.98356	8.60474	8.47249	8.06124	7.55305	8.35887	8.89694	9.40045	10.4443	8.45779	9.98257	9.90689	9.74584	9.32755	9.20016	9.08028	9.23386	9.09011	9.6471	9.29439	9.88402	9.26444	9.34496	8.71596	9.70408	9.78741	8.59208	8.1533	8.46964	8.20848	8.7705	8.82369	8.90809	9.16516	8.70252	8.7492	8.58308	8.54303	8.76885	8.45327	7.96405	8.224
AMPD1	3.03562	4.62059	5.60585	4.92125	5.44626	6.11686	5.99548	5.36807	5.77873	5.77083	5.14975	5.53605	6.17592	5.67525	5.54844	6.24982	6.38198	5.49825	4.71699	4.47897	6.32553	5.81506	9.12438	5.59096	5.66391	7.80478	6.20945	4.44626	6.35226	6.67948	5.82273	5.61176	12.896	13.0512	9.58646	0.485427	2.16993	5.18982	4.74416	3.83794	4.853	0	0.263034	4.1375	4.37156	12.6549	5.39917	2.65535
AMPD2	7.43796	7.30469	8.15634	7.88509	6.90207	7.22689	7.63662	7.67384	8.13186	7.979	7.84235	8.17143	10.0978	9.09223	8.90418	10.5623	9.76587	10.022	9.66534	9.79701	10.454	10.0515	9.7386	10.2623	9.68335	9.41405	9.72059	9.46189	9.70632	9.67807	9.48341	9.70131	5.98641	5.90689	6.53916	7.56377	7.34784	8.10852	7.78333	7.10014	7.90207	7.7879	8.09064	7.77149	7.80349	6.47086	8.05745	7.76752
AMPD3	5.46271	6.53294	5.93192	6.80671	6.50303	6.62571	6.70113	6.20359	6.62717	6.1918	6.49586	6.07682	7.90839	8.33092	7.10696	8.17916	6.77545	7.08799	7.88142	7.84549	7.43045	8.40216	7.89754	7.80832	7.60585	7.94515	7.55228	7.56758	7.48864	8.17518	7.88996	8.19746	6.43796	7.65821	7.39146	6.66888	5.88874	5.79312	5.59544	5.59096	5.98868	4.79961	5.8392	6.70183	5.2817	6.87774	6.92896	5.92481
AMPH	7.10852	6.24793	5.85549	6.89966	6.42962	7.41785	7.26772	6.75355	7.80929	6.8716	5.43296	5.2891	8.91528	8.5263	8.71562	7.2937	8.50938	9.72024	7.55766	6.40088	6.82018	7.45615	7.72315	7.14057	7.49985	7.24413	8.50462	5.75221	7.69975	7.4822	8.84831	6.70874	6.15381	6.40088	5.80993	6.12516	6.24982	5.55459	5.56071	5.88753	5.73335	5.92837	4.37156	4.93546	5.1819	5.26303	4.95884	6.8189
AMT	6.99322	6.99209	7.2211	7.15785	6.99774	6.8802	8.10276	7.32012	7.12309	7.93428	7.16792	7.74416	9.20653	8.70943	9.06501	8.14109	8.0607	7.42375	8.296	9.53216	9.63988	8.91737	8.90869	8.4187	8.19525	8.76653	8.37069	7.40854	8.32598	8.43296	8.31922	9.51096	6.24031	6.74281	6.24222	6.58045	6.01346	6.9331	6.55459	6.94134	6.30561	5.97499	6.26679	6.39575	6.53138	6.01346	8.3474	7.14057
AMY1A	5.24413	6.2075	5.56071	5.78398	6.5157	4.43296	5.70044	5.66676	5.62059	5.99774	4.89239	5.47897	7.11686	7.40344	8.27426	5.19771	6.6014	5.93074	5.96347	6.1127	6.88142	6.02459	5.70874	5.40599	4.91169	6.23074	6.26491	4.49185	6.02237	6.04221	4.00899	6.73877	8.69349	8.83983	7.52435	8.11426	7.91289	6.71973	7.35403	6.78267	7.26959	6.06393	6.97957	6.1639	6.55459	10.7102	7.10957	7.94603
AMZ2	8.31198	8.11166	7.99887	7.92896	8.3637	7.77149	7.86851	8.19673	8.19918	7.90749	7.96463	8.03452	10.1687	9.46434	10.2647	8.96463	9.578	9.87943	9.77512	9.81506	9.96261	9.56624	10.0959	10.1752	10.4703	10.6562	10.6676	9.82528	10.8199	10.327	10.3594	9.96391	9.04015	9.32396	8.69244	7.63916	7.57289	6.79636	7.29875	7.35182	7.70667	7.21286	7.58496	7.29094	7.25361	8.51096	7.60992	8.57327
ANAPC1	7.12516	6.33628	7.01235	6.96347	6.2211	7.16189	6.8189	6.62936	6.93428	7.08852	6.85798	6.8505	8.6359	8.6388	8.91976	8.981	8.83542	8.44211	8.4363	8.32867	8.29232	8.63081	8.18488	8.80413	8.51215	8.25786	8.56567	8.34252	8.28216	8.45409	8.5691	8.58834	7.89694	8.69279	7.12257	7.12722	6.81954	6.7807	7.15381	6.49745	7.13083	6.94895	7.06447	7.04658	7.0917	8.34185	8.03452	7.03287
ANAPC10	5.93074	5.90929	5.58195	5.07895	5.7252	6.01792	1	5.7866	5.72792	5.80993	6.28355	6.21917	7.62498	7.79377	8.37417	7.11061	8.70701	7.59021	6.96463	6.65678	6.87774	7.14771	7.13955	7.48059	7.35667	7.99887	7.89057	7.23936	8.98242	7.72178	7.40088	5.83289	6.90147	7.19229	7.13391	6.95012	6.63009	6.86728	6.67878	7.16892	7.16591	7.2937	7.25077	6.35843	7.13391	7.44915	6.36457	7.31061
ANAPC13	7.89966	8.42143	8.61967	8.57913	8.83479	8.30766	8.38241	8.69905	8.79002	8.57913	8.83083	7.83131	10.1494	10.307	10.6335	10.1357	10.2233	10.481	10.1208	9.97291	9.95005	9.9277	10.4738	10.3036	10.5691	10.6327	10.3846	10.2243	11.0415	10.7058	10.3515	9.99202	10.295	10.1818	10.0037	9.648	9.79936	9.32035	9.56853	10.2569	10.1399	10.0205	10.2761	9.44853	9.70667	10.1591	9.78553	9.702
ANAPC15	7.26585	7.10434	7.06717	7.12619	7.15178	7.29186	7.24127	7.38198	6.66391	7.38888	7.13648	7.90929	8.89573	8.97757	8.80058	8.10434	8.78856	8.50184	8.61802	8.65928	8.23266	8.57251	8.97757	9.00927	8.67878	9.40833	8.853	8.74584	9.36588	8.88996	8.62278	8.78267	6.87529	6.69627	5.92125	5.24793	5.62352	4.52356	5.53916	5.6865	5.10014	6.27798	5.78136	5.84298	5.54226	6.23074	6.6837	5.67525
ANAPC2	5.12102	7.09487	6.80607	6.89845	5.49506	6.77479	7.49346	6.85922	7.2384	7.31198	6.62352	5.6893	8.27798	8.34207	7.71493	8.08587	8.29324	8.57024	9.06151	9.08321	9.30629	8.99209	8.71905	8.71802	8.83162	8.75589	8.45861	8.74584	7.71356	8.18834	8.54805	8.97183	1.26303	3.82782	1.88753	3.64386	3.36457	4.86295	3.85798	4.48543	3.926	3.66676	3.49825	2.8679	1.67807	0.485427	5.02237	4.60288
ANAPC5	8.64926	8.43275	9.03136	8.44956	8.26796	8.5744	8.34319	8.51156	8.65141	8.61508	8.66267	8.89285	10.8042	10.3163	10.2177	10.5539	10.412	10.4145	10.2283	10.5282	10.7984	10.1798	10.0767	10.3415	10.4994	10.3886	10.0361	10.6941	10.5585	10.1755	10.2986	10.5537	8.01318	7.91707	7.50144	7.69905	7.8157	7.40259	7.37938	7.09487	7.5611	7.79896	7.81506	7.74382	7.81858	7.49705	8.15962	7.64818
ANG	7.74012	8.93369	6.80607	6.59246	6.73742	6.72383	7.19279	7.65607	7.01569	4.0268	6.58346	6.02459	7.03012	8.28031	9.78463	6.61029	7.9507	9.47675	8.34385	8.52552	8.33002	8.44997	8.68124	8.71115	8.99718	8.74046	10.0599	8.88692	9.38003	8.66711	8.51254	8.43338	6.29094	6.03782	6.39403	7.44377	7.03122	6.71012	6.85674	6.15785	6.94603	7.35491	7.17891	5.23649	5.99774	5.79442	6.01123	6.88753
ANGEL1	6.50144	7.28123	6.79572	6.14975	6.07039	6.14057	5.96116	6.78136	5.42962	6.6014	6.99548	6.66747	8.76901	8.43567	8.46046	7.90207	8.43463	8.19722	8.66302	8.62626	8.64674	8.71888	8.45635	8.55689	8.59675	8.28748	8.11582	8.4477	7.67313	8.69157	8.3031	8.824	5.47249	5.62352	5.96578	6.64962	5.95884	6.09381	6.52042	7.05637	6.06393	6.08746	6.30012	6.853	5.92837	5.91648	7.29737	5.50462
ANGEL2	6.11686	5.3505	5.50462	5.72247	6.1334	3.90689	4.95884	5.60585	5.77347	4.24793	6.26115	6.49985	7.27705	6.96578	7.57743	6.90448	7.50383	7.24317	6.98982	7.26585	7.76553	7.40429	7.44791	7.41363	6.65821	7.40003	7.78921	6.92719	7.29829	6.80349	6.98185	6.81762	5.52982	5.61176	5.34696	5.6837	5.55459	6.0045	5.26303	5.91648	5.71149	5.9331	5.91169	5.6893	5.51412	5.57894	5.23266	6.48864
ANGPT1	6.84423	8.04029	7.05039	6.40003	7.69523	6.56377	7.43003	7.15634	7.72962	7.16742	7.98954	7.55305	8.62425	7.97068	9.42626	6.97269	8.35557	9.45121	8.81314	8.46107	7.98783	8.2097	8.96203	9.09764	10.2332	9.65096	9.66578	7.85269	9.02514	9.00085	9.09698	8.79458	8.36326	9.68018	9.57724	8.385	7.8857	6.77215	7.26021	7.97785	6.74012	5.2817	6.81506	6.31107	6.6851	7.40003	7.16189	5.01792
ANGPT2	4.61176	4.40939	4.70598	6.45615	2.73335	7.08958	5.44956	4.51096	5.51412	5.6453	4.55459	4.50144	8.41912	6.33985	6.00787	7.01625	7.0268	6.69209	7.82909	6.51412	6.63517	6.86109	6.9384	5.32733	6.87958	6.92837	7.01737	5.87036	5.78136	5.732	7.40557	4.70044	5.76155	5.83289	6.49665	5.51412	5.44956	5.89724	4.80219	6.57137	4.97728	4.49506	4.73877	4.21335	5.35931	5.24603	5.51254	8.29669
ANGPT4	3.44626	4.92125	3.6893	3.12102	2.10434	1.848	4.29278	4.54844	2.16993	3.8679	4.34341	3.848	3.59694	2.70044	2.76553	3.01792	3.7761	4.48543	3.94486	3.72247	2.53605	2.67807	2.7866	3.43296	2.32193	4.20945	3.79701	1.88753	3.59694	2.70044	3.37851	2.40599	1.53605	4.58496	4.20163	1.58496	0.678072	2.8679	4.55459	2	0.584963	2.72247	1.26303	1.96347	3	4.15381	2.88753	0.485427
ANGPTL2	7.85487	7.79766	7.92362	9.68141	9.21989	8.78431	9.47594	8.26256	8.02459	9.62516	9.70529	10.1518	11.1678	12.279	10.4732	10.464	11.0537	9.43734	12.0652	11.4521	11.3099	11.3467	11.85	11.5026	11.5836	10.8156	11.3645	11.8425	10.5179	11.3889	12.0878	11.8272	8.19081	7.47249	8.21965	9.21941	9.19525	9.75405	9.22834	9.0268	9.61434	10.6272	10.0759	9.89724	9.9431	8.4623	9.83731	11.0914
ANGPTL3	3.65535	5.12102	3.75489	3.52356	2.848	2.23266	4.1127	3.76553	4.3147	4.47897	2.07039	1	1.926	3.74416	2.32193	5.74953	4.98185	5.54535	2.3505	3.80735	5.06178	4.12928	5.56986	3.20163	4.3147	3.18587	5.27798	3.33628	2.37851	3.01792	3.56071	3.51096	1.1375	1	1.58496	2.16993	4.20163	4.54226	4.10434	1.26303	0.263034	2.82782	2.3505	2.90689	2.926	0.378512	1.53605	1.96347
ANGPTL4	6.96232	5.71149	8.11374	9.26819	7.61102	10.9764	11.3404	7.76089	7.19673	7.47816	6.62644	7.29186	10.1012	9.37526	9.86836	13.3288	12.8359	9.24959	9.87206	8.96665	8.65105	11.5334	9.01039	9.385	9.57856	9.66729	9.73589	10.6853	6.97728	9.41447	8.84706	9.36829	3.49185	5.43463	6.32012	6.69766	6.49586	5.25739	5.2075	7.29921	5.76155	5.1819	5.52042	7.10748	6.09592	4.36107	7.55152	8.88325
ANGPTL7	9.06824	9.07682	6.89239	5.47897	10.3237	5.90448	6.56377	9.07895	8.14313	2.07039	4.24793	1.53605	6.07039	8.32598	9.8125	3.41954	5.38198	9.66196	7.10957	7.76487	7.30287	7.3966	5.57894	5.8505	8.108	8.84549	8.4417	3.36457	8.08746	8.99435	2.848	7.19081	7.28077	6.69627	4.86295	5.64962	6.14364	6.71149	3.54844	6.71149	5.30378	9.23002	6.12722	5.03562	2.58496	5.36457	2	5.22497
ANGPTL8	2.29278	2.40599	6.38024	3.12102	1.43296	2.1375	2.53605	2.03562	7.67172	3.05311	2	2.03562	2.56071	2.74416	2.67807	3.93546	3.49825	10.3711	2.8679	3.37851	4.55459	4.36457	3.52356	5.97269	5.88264	3.81762	7.41024	5.1127	5.81762	2.45943	4.39917	2.80735	0.678072	2.58496	1.80735	2.43296	1.72247	2.29278	2.58496	5.10852	2.45943	3.16993	0.678072	2.07039	2.07039	0.678072	1.07039	0.678072
ANK1	4.50144	3.9542	2.36457	2.87774	2.72247	2.91648	3.87283	2.70044	3.88753	4.39232	4.73877	4.92125	5.73742	6.01011	6.04221	5.41278	5.7211	5.97613	6.12516	5.87652	6.27798	6.06609	7.61765	6.44045	6.64602	5.60288	6.78136	5.8392	5.76022	5.81762	5.6879	5.92837	8.48784	9.2165	5.47249	2.74416	3.96347	4.88753	3.94486	4.32193	3.33628	3.7761	4.08746	4.57894	3.97269	8.31152	3.3505	2.45943
ANK2	8.16591	7.3733	7.24127	6.34696	6.48543	6.42794	7.69279	6.13955	7.20359	6.67525	7.52513	7.02015	8.32193	7.92481	7.07361	8.40769	8.43505	8.55842	9.66498	8.28031	8.604	8.67384	8.32103	7.93723	8.60918	7.55689	8.83542	8.03287	7.46761	8.10957	8.82909	7.99548	5.42794	5.41954	4.64386	5.75756	5.01569	4.72247	4.75221	5.31107	4.61176	5.70874	4.95652	4.24793	5.30561	4.66107	3.60288	6.59917
ANK3	6.21335	7.32012	6.21529	6.26679	6.49506	6.1375	7.23649	6.09381	7.42122	7.66463	8.59507	6.61618	8.45286	8.31107	7.74886	9.27775	8.55727	8.60028	9.05718	9.97255	10.4369	9.93958	10.0027	10.6793	10.1591	8.92689	8.54419	8.31288	8.926	9.55171	8.35535	9.76089	6.92719	6.7866	6.32373	6.8125	6.75355	5.83542	6.38716	5.41278	6.18388	5.97039	6.54226	7.16792	6.4363	6.53294	4.89239	4.60881
ANKEF1	1.43296	1.63227	3.80735	2.96347	1.20163	0.765535	2.40599	1.07039	2.07039	2.07039	0.263034	2.53605	5.49825	2.43296	5.75756	2.60881	2.63227	3.40599	4.69488	5.79701	3.51096	3.37851	2.53605	3.01792	4.98185	1.20163	4.71699	4.49185	4.66676	3.03562	3.80735	3.60881	3.95884	4.62644	4.67243	4.68089	3.27053	5.10643	4.42291	5.22304	3.81762	3.47897	2.71149	4.60881	2.44626	3.38543	3.98185	3.23266
ANKFY1	7.07788	6.61618	5.89724	5.87283	5.01346	6.12309	5.99095	5.50144	6.57137	6.8125	7.4446	7.12516	8.06878	8.28817	7.96694	8.62826	8.26772	8.18388	8.36063	8.29967	8.28725	8.74584	8.91916	7.56605	7.98527	7.33718	8.22207	8.28494	7.65033	7.54381	8.58195	8.43212	4.32193	3.39917	3.88264	4.68089	4.94017	5.82146	4.2555	4.63227	3.94486	3.87774	3.92125	4.86542	4.92837	2.59694	4.4822	3.926
ANKH	7.09381	5.20945	6.41447	6.76818	6.45943	2.80735	6.72792	6.60585	5.75756	8.62132	7.97613	8.18339	7.48301	8.9867	8.19722	9.03782	9.41236	6.96	9.19673	9.15355	9.00731	7.72315	10.7683	10.2596	9.17243	8.26209	8.32148	10.2315	7.85362	10.4306	10.1932	10.4213	5.61471	6.37156	6.22882	7.26397	7.24603	7.49506	7.83542	5.40939	7.57818	8.03947	8.42122	9.21941	9.26303	6.24982	8.54998	8.76055
ANKHD1-EIF4EBP3	7.0268	7.00113	6.95536	8.09434	7.82146	7.26913	7.61176	7.48905	7.50621	7.19918	7.46923	7.11738	8.87114	9.24389	8.97341	9.17068	9.02542	9.18847	8.71613	9.02445	9.09487	9.16591	8.64584	8.51885	8.08879	8.18388	8.35381	8.66676	8.16817	8.39446	8.15456	9.2542	8.19795	8.32755	7.89785	7.9387	8.00394	7.04549	6.87774	7.56529	8.0634	7.98242	8.11061	7.31786	7.85112	8.13366	7.14006	7.46393
ANKLE2	6.28355	5.72792	6.1819	6.46923	4.37851	6.0917	6.02015	6.21335	5.98413	5.56682	6.04658	6.3906	8.09381	7.34074	7.65678	8.50819	8.03122	7.09064	7.50779	7.84172	7.37851	7.33539	7.49825	7.15987	6.87406	7.66888	7.61692	7.87283	7.07575	6.79961	7.34074	7.21917	6.13545	6.02237	5.57592	4.20945	5.07039	4.71699	5.87529	5.04002	4.84298	5.45286	5.0045	5.16189	4.80219	5.90448	6.10014	6.20163
ANKMY1	4.33628	3.58496	4.10434	4.34341	4.32912	4.56682	5.31832	3.16993	3.45286	2.94486	3.07895	5.12102	6.04876	5.10852	3	6.36632	4.84549	6.12619	5.824	5.76022	6.11166	5.6279	5.0045	6.10224	6.01569	6.24982	3.50462	5.32733	6.27891	6.11582	4.52669	5.97613	3.82782	3.01792	2.37851	2.29278	5.01792	4.83289	0.765535	1.67807	0.485427	1.32193	2.63227	2.82782	3.96347	2.20163	2.98185	0.378512
ANKMY2	7.11894	7.99435	7.84298	7.14873	8.54419	6.60288	7.76752	7.80735	7.51096	8.32103	8.77709	8.00225	9.25006	9.83842	10.2076	8.23745	8.1236	9.81602	10.2003	10.4909	10.5492	10.0157	10.374	10.8635	10.7389	10.5785	10.9586	10.177	10.6686	10.6401	10.5849	10.499	9.34363	9.81362	9.72468	9.71853	9.30447	8.77248	9.0433	8.6471	9.78562	9.14491	10.1523	8.9331	9.10591	9.48462	9.02514	9.36632
ANKRA2	7.25833	7.67101	6.96578	6.73064	7.4814	6.26115	6.47735	7.37156	7.33181	6.24222	6.74147	7.29554	9.16742	9.03645	9.23338	7.17493	8.83257	8.24031	7.48784	7.62936	7.44045	7.74214	8.79863	7.45039	7.41278	8.58721	8.82591	7.23458	9.10957	8.10852	8.63336	8.58271	7.81121	7.58271	8.58834	8.02625	7.95478	8.10014	8.07628	8.45902	8.22641	7.80993	8.07414	7.86047	8.03947	7.58421	8.01903	8.57781
ANKRD1	2.23266	0.678072	3.91648	2.29278	3.75489	3.79701	4.39232	5.14568	3.60881	1.76553	1.20163	3.08746	1.43296	2.74416	4.51728	4.32193	4.61471	4.64962	5.10014	1.88753	5.23266	3.15381	5.20945	3.07039	5.3147	2.53605	4.50462	3.01792	2.8679	3.7866	2.43296	4.83794	4.74416	4.89724	5.41616	4.05311	1.1375	5.34696	3.70044	3.63227	3.37851	1.848	0	3.74416	2.29278	6.73335	1.26303	-1
ANKRD10	8.65535	8.12619	8.11009	8.76752	8.06016	7.66463	7.66534	8.09064	8.29094	9.22231	8.34074	8.91648	10.7214	10.1743	10.0367	10.2281	9.6471	9.81025	9.56415	10.0411	10.2561	10.0877	9.85159	9.75188	9.53722	9.54496	9.62626	9.19402	9.28933	9.80639	9.55516	10.0649	6.42122	6.63517	6.26491	6.56986	7.0045	6.38198	6.16993	6.10014	5.69209	5.58195	5.45286	6.41785	6.30195	5.1375	6.6279	5.46597
ANKRD10-IT1	8.3936	8.14873	8.31334	8.31832	8.56148	8.61728	8.79181	7.99774	7.86666	8.01959	8.71562	6.94953	9.26866	8.56986	9.47208	9.39124	9.74534	8.50184	8.20848	8.54535	8.77545	9.12877	8.03452	7.88081	7.12516	7.40854	7.84862	6.9507	7.78725	7.74953	7.93133	8.48422	6.9847	7.54496	7.85643	8.10852	8.15305	8.23098	8.62315	7.66711	6.92778	7.6749	7.20506	8.2341	8.49366	6.53838	6.96578	7.05365
ANKRD11	6.65821	6.88631	7.14975	6.75221	5.30012	6.28355	6.79572	6.47573	6.96232	7.12205	6.92481	6.15381	8.23936	7.11894	6.92837	8.01792	8.58534	8.53333	8.61802	8.926	8.87621	9.19746	7.27705	6.27798	6.88631	3.93546	5.37504	7.29829	4.3147	4.83289	6.21917	8.6886	6.13545	7.16189	6.91528	5.78398	6.12102	5.70321	5.8505	6.55766	5.45286	5.96116	5.98413	6.24982	5.81762	5.91169	7.79116	6.8125
ANKRD12	5.91528	6.3147	6.22593	6.28077	6.6359	4.88996	6.66463	6.2724	6.3505	6.63735	6.46842	6.29737	7.97384	7.90899	7.67913	7.59507	7.71699	8.31967	8.27891	7.64674	7.97842	7.35271	7.79474	7.76321	7.68124	7.34074	7.98698	7.39874	7.02348	7.58459	8.11218	6.90569	8.37112	8.08587	8.39403	8.37504	8.26608	7.76022	7.66959	7.95913	7.83162	7.83384	7.72588	7.45204	7.6319	7.62461	7.30606	8.65267
ANKRD17	7.53761	7.54458	6.96809	7.58496	7.16088	7.61471	6.97384	7.21917	7.56224	7.69139	7.41954	6.26115	9.32957	8.75121	8.7303	9.42164	9.38133	9.32688	8.9747	9.46025	9.42647	9.34674	9.32576	9.27216	9.44956	8.63844	8.84987	9.24436	8.31243	9.01346	9.62004	9.45142	7.60437	7.48945	6.68089	6.4545	6.83542	6.76421	7.24413	7.19081	7.13955	7.22786	7.04002	7.37591	6.50621	7.55689	7.1467	7.20945
ANKRD2	2.48543	2.3505	2.98185	1.926	2.51096	3.23266	3.43296	2.3505	3.29278	5.37851	3.20163	3.16993	3.848	4.59096	3.71149	3.57289	4	6.31288	4.01792	5.64962	4.66107	6.29646	7.37678	3.83794	4.20163	4.47897	3.80735	3.75489	3.87774	4.10434	4.3505	3.80735	9.95986	11.4738	6.4822	3.89724	1.58496	5.10434	1.48543	1.53605	1.20163	1.53605	0.678072	2	1.48543	10.1175	3.15381	1.96347
ANKRD26	1.8679	4.1334	4.42626	4.23649	4.71973	4.17792	5.18982	4.70321	5.49025	5.03342	4.60585	4.58195	5.16189	6.25833	6.32643	6.72383	5.53761	6.31288	6.03452	5.64962	5.1127	6.06393	6.6851	6.6844	6.55075	6.00899	6.97785	5.41447	5.81762	6.42543	5.96232	6.44294	5.84046	5.99887	5.34873	5.69488	5.72928	6.87958	5.33092	6.18289	4.64386	5.06824	4.39232	4.9331	5.80219	6.33002	4.7252	5.07253
ANKRD27	7.65893	7.27798	6.63517	6.98413	7.47411	6.74685	7.05637	7.6879	7.45943	7.38543	7.37504	8.00113	9.12283	9.57422	9.44045	10.157	9.05365	9.51787	9.05094	9.07948	9.18785	8.96174	9.68965	9.59619	8.76222	9.21553	9.54361	8.97298	8.83257	9.35777	9.52963	9.33159	8.76288	7.99039	7.82909	8.2211	8.17742	8.39532	8.10696	8.01792	8.1467	8.74618	8.25314	8.45943	7.95361	7.94953	7.88203	8.36457
ANKRD28	7.64962	8.92719	7.98698	7.46189	7.57818	7.58871	7.824	8.39318	8.02791	7.893	7.02791	7.16189	9.89376	9.65785	9.72911	9.49486	8.35271	9.67737	9.23554	8.49105	8.55727	9.40727	9.66356	9.01848	8.87406	8.62826	9.30378	8.75956	8.04876	9.29025	8.93015	9.00591	8.36282	7.74248	7.72485	8.02901	8.17043	8.03837	8.84298	8.45677	8.25574	8.91184	8.49326	9.14708	8.46822	8.10879	8.02956	9.57847
ANKRD34C	4.78136	5.68089	4.48543	3.70044	4.7866	4.54844	4.89239	4.14568	5.17792	4.81762	4.2555	4.9542	5.04439	5.50779	5.64674	5.53294	6.20945	4.07039	5.99548	4.51728	5.57289	5.10852	5.89239	5.53294	5.08746	5.56986	3.7866	3.05311	5.37851	5.29646	4.88753	5.16189	4.14568	0.584963	3.30743	3.67807	4.45286	4.926	5.14975	6.51728	3.36457	4.22497	3.15381	4.75489	5.2817	3.80735	-0.321928	1
ANKRD36	2.29278	4.32193	4.39232	4.16993	5.41954	2.80735	5.39232	4.71149	5.57592	4.77083	4.26303	4.64386	6.54844	6.35226	6.07039	4.74953	6.23266	6.39917	5.64962	6.93428	6.8125	6.98641	5.77873	5.51096	5.44626	6.09381	5.96809	3.94486	5.88753	6.15583	5.56986	6.26303	4.74147	4.68089	6.56529	5.57743	5.63081	5.2114	5.17991	5.08746	4.29646	4.87774	4.2211	4.82273	5.49665	3.63807	5.04439	5.95768
ANKRD36B	4.1127	6.08746	6.31651	5.9542	6.09803	5.87283	6.60881	6.18388	6.36632	7.30287	5.62352	5.64674	9.25526	8.35491	7.91648	6.1819	7.6632	6.45943	6.73471	9.17318	9.53314	8.87866	6.32373	5.90207	5.03562	6.26491	6.08958	5.66676	6.44791	5.33271	5.2817	8.76818	6.29646	6.29278	7.40429	7.67455	7.66888	8.01681	7.92362	6.96	7.61029	7.43713	7.79312	8.09698	7.90569	6.2891	6.26303	7.34696
ANKRD36BP2	-1.73697	3.57289	0.263034	-1	-0.736966	-0.514573	-0.321928	-0.514573	0.485427	-1	-0.736966	-1	0.137504	0.847997	1.53605	0.584963	1.07039	1.848	1.26303	0.485427	1	-0.736966	0.485427	1.1375	3.8679	1.20163	1.63227	4.87283	2.07039	3.47249	1	3.41954	3.73335	2.8679	4.33628	3.99095	3.80735	5.63517	3.76553	3.81762	5.81506	3.7866	0.678072	4.43296	3.10434	2.65535	3.40599	2.58496
ANKRD40	7.15684	6.05094	5.95187	5.15785	2.65535	5.51096	5.21335	6.27798	6.95187	3.98185	5.95884	4.47897	8.00056	8.63336	8.85985	9.23266	9.08401	8.74819	7.95768	7.97269	8.20994	8.63988	8.76752	8.78333	7.75221	8.64313	9.18115	8.12516	8.61692	8.31016	8.34163	8.05311	6.12102	5.34696	5.52356	5.69488	5.91169	5.98868	5.78921	6.69209	5.76553	5.63227	5.2891	6.07468	4.72247	6.1334	5.39232	5.16591
ANKRD40CL	2.26303	2.1375	1.07039	0.847997	0.925999	0.678072	1	0.263034	1.26303	2.3505	1.37851	1.1375	1.53605	1.07039	1.72247	1.63227	1.43296	2.23266	0.925999	1.88753	2.3505	2.16993	1.43296	2.40599	1	2	1.32193	1	1.26303	1.20163	1.20163	1.96347	0.378512	1.76553	-0.514573	0.263034	0.137504	1.32193	0.584963	-0.152003	1.76553	-0.152003	0.485427	-0.736966	1	-0.736966	0.137504	-0.514573
ANKRD46	6.26303	7.06286	5.89724	6.71836	7.35403	6.40939	5.67243	6.82273	7.12205	6.97613	6.85674	6.30012	8.49225	8.70598	9.3262	8.52865	8.61508	9.18165	8.70356	8.30834	8.51649	8.47897	8.78103	9.05853	8.52003	9.21456	9.83621	8.17991	9.11894	8.57403	8.98185	8.25456	9.6934	9.4823	8.23338	7.76255	8.17518	8.37287	8.34541	8.58553	8.36129	8.46985	8.31899	7.86326	8.20482	9.86085	7.18289	7.66853
ANKRD49	7.732	7.36982	7.09592	8.03947	7.7866	6.70183	6.25739	7.33807	7.53605	6.73471	7.36194	6.6879	9.0474	9.01262	9.53002	9.14466	8.71425	10.0832	8.99294	8.26256	8.37417	9.28471	9.08667	9.57422	8.96319	9.89905	9.83889	9.27193	9.79961	9.42312	9.38888	9.32396	7.6359	7.29737	7.81762	7.76553	7.7211	6.96	7.21626	7.38802	7.45943	7.57516	7.54535	7.24793	7.76089	7.40173	7.6865	8.63263
ANKRD53	2	3.74416	2.10434	1.20163	2.88753	2.3505	1.96347	1.26303	2.3505	3.05311	2.7866	3.90689	3.67807	3.44626	5.86542	3.18587	3.39232	4.93074	3.73335	3.44626	4.07895	4.47897	3.08746	2.90689	2.23266	3.51096	3.07039	4.93546	3.07039	4.90689	2.82782	3.65535	4.95884	5.96578	5.57137	4.98641	5.01346	6.34873	5.22497	5.70598	4.40259	4.47249	3.03562	6	4.848	2.48543	6.07788	3.848
ANKRD55	4.14568	5.27426	5.22882	4.8125	5.08321	4.79181	5.01792	4.82782	6.04876	5.43296	5.00899	5.54226	6.14364	5.48864	6.7211	7.02126	6.53605	5.86542	5.63227	5.50144	5.42291	6.58946	6.1416	6.36632	6.06178	6.26679	6.37851	5.65249	7.0542	5.87529	5.65249	5.86542	4.47897	4.42626	4.04439	4.36457	3.44626	5.76818	4.90207	5.33628	3.12102	3.30743	4.21723	4.32912	4.23266	3.7866	4.22497	3.41954
ANKRD6	5.26491	5.74953	5.30195	5.73335	5.93074	3.74416	4.59096	5.31107	5.81634	5.9542	5.36632	5.89239	8.28123	7.46883	7.46312	6.38974	6.76752	7.5588	7.36676	6.979	6.89724	7.4132	6.90629	6.98982	7.0677	6.87652	7.51294	6.78267	7.41912	7.25503	7.00843	6.71493	6.27984	6.86728	6.95768	7.75255	7.86016	7.32418	6.57743	7.14466	7.52278	7.33584	7.36413	6.10643	7.58571	7.072	6.93487	7.12102
ANKRD7	0.847997	1.26303	3.74416	1.80735	3.1375	2.45943	1.07039	0	2.10434	3.71149	0.378512	2.32193	1.76553	4.14568	1.63227	1.26303	3.07039	2.26303	0.584963	3.74416	4.85798	1.80735	3.49825	0.137504	4.74953	3.16993	5.52669	3.39232	1.67807	5.03122	4.06178	1.48543	-0.152003	-1	2.70044	1.43296	2.88753	4.74416	3.47249	3.64386	-0.514573	1.26303	2.45943	3.87774	3.79701	2.7866	3.20163	1.37851
ANKS1A	7.38284	7.07682	7.21335	7.28448	6.91528	6.06609	6.51412	7.43129	7.56071	7.62571	6.7211	8.03012	9.48321	9.34829	9.20139	7.51806	8.61139	8.35226	8.61692	8.52787	8.52278	8.6388	8.51136	8.32057	8.35755	8.50144	9.27543	8.10014	8.49745	9.03782	9.01011	8.27053	8.35579	7.74349	7.74551	7.94837	7.91468	8.44004	8.38586	8.61324	8.74012	8.32867	8.11634	7.95478	7.74953	7.56529	7.79246	8.13648
ANKS1B	0.678072	1	3.44626	1.926	2.45943	2.90689	2.20163	1.88753	2.926	2.23266	2.98185	0.584963	4.69488	2.80735	5.59395	3.65535	6.20359	4.51096	4.49825	5.32912	5.21335	3.27798	4.94486	3.48543	2.98185	1.96347	5.21723	5.2891	3.20163	3.39232	4.62059	4.98185	2.848	4.42626	3.47249	4.07895	2.98185	5.04439	3.47249	3.93546	1.37851	3.52356	1.43296	2.7866	4.83289	2.32193	1.58496	1.926
ANKZF1	5.80993	5.67807	5.36807	2.74416	2.43296	4.73335	3.48543	5.83794	3.15381	4.43296	4.45286	3.37851	7.26115	7.59395	6.2854	4.14568	4.04439	7.10224	7.44791	7.85362	8.04876	5.49185	5.9331	6.97842	4.20163	7.32912	5.64674	5.05745	3.94486	3.52356	4.38543	6.95768	5.92837	4.926	3.53605	5.71425	3.60881	2.96347	4.63807	3.37851	4.0268	4.91169	4.54226	4.15381	4.64962	5.02237	6.71973	6.15785
ANO1	4.1375	5.38888	4.89239	5.63807	6.26866	6.1375	5.40599	5.70598	5.47897	7.18686	5.48864	5.33985	7.59991	7.2384	6.72792	6.44791	7.22593	5.29646	8.32373	7.03672	7.62644	6.42794	7.96636	7.37678	6.49185	7.02569	7.64746	6.6907	5.853	7.6632	8.1375	7.11894	4.848	5.23458	5.24031	5.824	5.46434	4.9542	4.87036	6.1809	5.24793	5.28355	4.08746	4.46271	4.49506	4.59991	5.26866	7.32778
ANO10	7.53838	7.4271	7.16692	5.853	6.47411	6.63517	6.75489	6.97269	6.7761	7.31922	6.80607	8.01402	8.75856	8.42249	8.9629	6.70874	8.02292	8.47938	8.65964	8.43879	8.66534	8.7445	8.58684	8.6837	8.76553	8.30697	7.979	8.57137	8.80574	8.6703	8.73403	8.26913	6.43296	5.32912	6.22882	6.47086	6.80349	6.67101	7.14364	7.17093	6.59544	5.63227	6.52356	7.17692	6.0917	6.17991	7.04002	6.62936
ANO2	4.89724	2.07039	5.16189	5.41278	5.46923	4.7761	3.29278	3.94486	5.2854	5.36107	2.76553	5.17393	7.53916	5.11686	7.63517	4.94953	6.33092	6.73335	6.22304	6.1127	6.38888	5.04876	6.08958	6.50779	5.91409	4.80219	6.98641	5.72247	6.38543	6.52982	6.30561	4.72792	1.29278	4.68089	3.47249	3.12928	3.14568	4.98868	2.24793	3.56071	2.98185	1.98185	2.57289	2.30743	2.97269	3.39232	4.14568	3.74953
ANO3	3.63227	5.50779	4.07895	4.9542	2.43296	4.53605	2.70044	3.70044	4.53605	4.59694	5.0268	3.88753	3.33628	5.41616	6.32553	5.66391	6.64818	5.76553	4.86295	2.56071	3.91648	5.47573	4.73877	5.37851	6.05094	6.02015	5.99322	4.53605	5.69209	5.51412	5.23649	4.88264	4.56682	3.848	4.71149	4.87774	4.79701	3.47249	4.81762	4.79701	3.7761	3.54844	3.27798	3.39232	1.20163	-0.736966	0.378512	1
ANOS1	5.95652	6.16792	5.53916	6.30561	6.49665	6.05094	6.1127	5.07039	6.5744	8.43713	9.01514	7.60214	8.32238	6.50144	8.08693	7.83479	7.8392	8.66285	10.5914	10.5819	10.8908	9.17468	10.825	10.9481	10.6763	10.2169	9.1236	10.445	9.60696	11.0024	10.9857	10.9611	9.04111	9.46628	8.50839	7.43921	7.33136	6.34961	6.88325	6.63445	9.17978	6.07039	8.68843	8.25148	7.30012	8.91169	7.60363	6.75822
ANP32A	7.10643	7.24982	7.71081	7.54226	8.03067	6.95536	7.08002	7.48462	6.69905	7.25456	7.23266	7.22689	9.28517	9.28494	9.3966	8.68825	8.92837	8.50621	8.50263	8.64422	8.6879	8.17991	8.66356	8.7269	8.8645	8.76553	8.95391	8.53993	8.76421	8.92006	8.50661	8.52591	7.23984	7.26538	7.97871	7.56643	7.6453	8.16566	7.7286	8.15102	8.08135	7.77182	8.02154	7.75756	8.42059	7.64566	7.10276	6.8157
ANP32A-IT1	3.37851	5.01346	3.64386	2.29278	0.765535	2.16993	2.51096	4.12102	3.87774	4.926	4.00899	3.39232	5.87774	4.83289	5.57894	6.23649	3.3505	3.26303	2.40599	4.98641	5.67243	4.81762	5.53916	2.3505	3.07039	2.65535	2.82782	4.59096	5.34696	3.89724	2.3505	6.03562	3.45943	1.32193	4.09592	1.43296	1.43296	2.10434	3.60881	1.43296	2.74416	3.32193	1.07039	3.72247	4.93074	2.03562	1.07039	0.137504
ANP32B	10.2954	11.0218	10.6684	10.3471	10.7275	10.3597	10.4487	10.3279	10.056	10.2274	10.0255	10.022	11.737	12.0665	12.3783	11.9489	11.5999	12.3312	11.962	11.829	11.9003	11.9022	11.5941	11.7333	11.9201	11.9488	11.9563	11.6417	11.6298	11.8946	11.5414	11.7691	9.99421	9.84714	10.8152	10.9973	11.1923	11.099	11.2777	11.0938	10.7832	11.475	10.8644	10.97	10.6764	10.2005	10.546	10.5666
ANP32C	1.80735	2.8679	1.20163	1.1375	1.67807	2.48543	2.32193	0.925999	2.40599	2.90689	2.16993	1.48543	3.18587	2.60881	2.67807	3.37851	3.40599	3.40599	3.97269	1.96347	3.18587	2.70044	3.41954	3.79701	3.12102	1.80735	2.76553	3.08746	2.03562	2.56071	3.27798	5.77083	0.584963	1.1375	0.378512	1.37851	0.925999	3.30743	0.678072	1.43296	1.37851	-0.514573	-0.321928	0.378512	-0.321928	2.10434	2.20163	-0.736966
ANP32D	-0.152003	2.20163	0.584963	1.72247	2.10434	1.96347	5.23266	1.67807	4.06178	2.1375	0.263034	3.24793	3.08746	1.96347	3.83794	4.37851	3.39232	3.85798	4.49185	4.65535	4.62644	2.63227	3.62059	4.45286	1.67807	1.72247	3.18587	3.67807	5.20945	3.01792	4.3505	3.33628	3.47249	2.45943	2.16993	1.1375	3.37851	4.54844	4.49185	1.53605	3.16993	2.1375	3.3505	4.19377	3.15381	-0.152003	3.26303	-1.73697
ANP32E	7.09329	7.58082	8.2396	8.16742	8.50224	7.68475	7.808	7.65535	7.69453	7.50779	7.55305	7.31152	9.34407	9.67021	9.70243	9.00296	9.44346	9.23984	8.58233	8.53236	8.85191	8.65141	9.3199	9.60539	8.93177	8.72605	8.96607	8.76686	8.48281	9.16403	8.9205	8.66729	8.23266	8.26162	8.80961	8.49025	8.40301	7.55459	8.24555	7.45286	7.52435	7.70874	7.9384	7.71493	7.84612	8.2555	6.47411	9.15608
ANPEP	9.01625	9.43233	9.89497	8.00282	8.80671	7.42543	8.73573	9.88478	8.35182	8.36413	8.30424	8.46107	9.76719	10.4495	9.24959	11.78	10.1421	9.88798	9.18289	10.0953	10.4047	10.3685	9.77939	9.58665	9.67983	8.98271	8.28355	10.1283	8.86759	9.89633	8.5411	10.1072	1.20163	4.17792	2.40599	4.38543	2.70044	3.76553	3.33628	3.54844	0.263034	4.06178	0	2.848	3.37851	0.485427	4.36457	1
ANTXR1	4.62936	3.16189	2.54844	3.59694	3.35755	2.48543	5.21529	3.33628	4.05311	5.43296	5.04658	4.32193	6.69836	4.99322	3.65535	5.1416	5.05961	3.7866	7.20799	6.43879	5.49346	4.34341	6.23649	4.59096	7.10748	6.86481	5.96347	4.69766	5.92244	6.37504	7.32148	5.74012	4.64674	5.36282	2.45943	4.10014	4.97957	5.2854	3.04439	4.23266	3.853	4.87529	3.77083	4.50462	5.08321	3.79181	4.8802	4.94251
ANXA1	10.24	11.7803	11.6505	11.8932	12.1593	11.203	11.7303	11.3916	11.285	11.3409	11.4449	10.3329	12.7139	13.2777	13.0265	13.4889	13.0498	13.1643	13.267	13.2013	13.0547	13.0845	12.8138	12.7079	12.8839	12.7944	12.9332	12.984	13.2146	13.0196	12.7359	12.9394	10.7303	9.63916	11.0312	11.7977	12.1087	10.9377	11.6929	10.6278	11.1187	11.7402	11.3845	11.7619	11.3307	10.283	11.2265	11.7399
ANXA10	2.76553	3.03562	4.33628	3.62059	3.44626	5.43296	5.53605	2.43296	3.93546	4.96347	4.29278	3.76553	3.79701	4.51728	3.7761	4.60881	4.39232	5.85549	3.36457	5.90207	4.15381	4.43296	6.0045	4.18587	4.61471	3.83794	4.14568	3.64386	3.81762	6.67807	6.31651	3.75489	3.20163	0.137504	3.58496	3.75489	1.926	4.14568	4.01792	1.76553	0.847997	0.263034	0.584963	3.08746	4.52356	3.36457	3.27798	0.137504
ANXA11	7.78169	8.49965	8.85783	9.00352	8.96838	8.44439	9.18933	8.88004	8.46414	8.68965	8.59991	8.65338	10.5835	11.2116	10.8588	9.64557	9.51865	10.7935	11.3251	10.9099	10.9445	10.5172	10.7368	10.9932	11.3764	10.6711	11.0503	10.9258	10.9286	10.682	11.1149	10.32	7.41954	7.19869	7.40769	7.79701	7.95128	7.99435	8.26209	8.24127	8.17243	8.7286	8.52042	7.46597	7.83857	7.78921	7.98982	7.09381
ANXA13	4.72792	5.21723	3.10434	4.65535	4	4.94017	6.22882	4.21723	4.99548	3.96347	3.54844	5.0268	3.62059	4.60288	5.05311	4.89239	5.83542	4.49825	4.39232	5.72247	4.39917	7.00225	4.1375	4.19377	3.88753	4.27798	3.8679	4	4.32912	4.47897	4.76553	4.50462	2	2.07039	0.378512	1.72247	4.22497	1.53605	2.10434	1.32193	-0.736966	0.678072	0.137504	3.53605	2.1375	-0.736966	2.32193	0.925999
ANXA2	12.6905	12.5981	12.2384	11.2416	11.4202	11.7415	11.9149	11.6404	11.4737	12.3108	12.457	11.7155	13.6654	14.1925	13.6508	13.8998	13.6926	14.1393	14.287	14.033	14.1628	14.2039	13.4729	13.6124	13.9167	13.6773	13.4162	13.8502	13.8239	13.5946	13.4489	14.156	12.0743	11.497	12.5105	13.0358	13.1451	11.9164	12.5839	12.1626	12.1285	12.6656	12.4006	12.8529	12.5556	11.2742	12.5322	12.3995
ANXA2P1	4.49185	5.11686	5.43962	4.91648	4.853	4.35755	6.00675	4.53605	4.72792	5.86047	5.38198	5.23649	5.89239	6.97728	5.71425	6.05311	7.14873	6.75622	6.98868	6.78921	7.22978	7.44377	7.56986	7.19081	7.09381	6.01123	7.29462	7.16993	7.41278	7.31379	7.08534	7.732	4.33628	5.1416	4.39232	5.46597	5.47573	6.32733	3.51096	4.62059	3.91648	3.71149	4.44626	5.12102	4.64386	2.58496	2.67807	4.99548
ANXA2P2	10.1239	9.78136	9.6237	9.83336	9.42794	9.72127	9.87036	9.23386	9.54129	10.1228	10.149	9.32103	10.8253	11.5355	11.0518	11.4199	11.2101	11.1509	11.3483	11.1601	11.3075	11.4327	10.5158	11.2893	10.9825	10.9025	10.7891	11.3519	11.6537	11.0467	10.8166	11.4195	10.2601	9.29921	11.1771	11.4786	11.6103	11.1031	11.643	10.7583	10.7141	10.8649	10.8433	11.6296	11.045	9.45553	10.4048	10.691
ANXA2P3	6.66249	5.50779	6.47411	5.29278	5.36107	6	6.41785	5.848	6.05094	7.30652	6.88264	5.9542	8.5988	8.47371	8.63807	7.56758	7.96116	7.52435	7	7.00899	8.85487	6.97039	8.17842	8.38586	8.82241	8.14873	7.74551	8.58233	8.75556	8.54458	7.83226	7.86295	5.90929	4.30743	5.76022	3.52356	6.0268	6.55459	6.15381	4.30743	4.42626	5.07895	4.55459	5.57894	5.94486	4.63807	4.50462	3.63227
ANXA3	5.90689	5.54535	4.87774	4.77083	5.91648	5.14975	4.3147	5.46597	5.1416	6.17592	4.97269	4.10434	6.10852	6.23074	8.93192	9.13057	6.39917	6.59395	5.80219	5.47897	4.52982	5.73064	6.7046	6.03562	6.42962	6.84674	7.52356	5.15381	6.50144	6.44128	6.79961	6.05528	7.6453	7.98925	6.96116	5.9472	5.38198	6.12722	6.61029	7.13237	5.79181	5.27426	4.24031	4.93074	5.26679	8.25739	4.82273	5.50144
ANXA4	9.60566	10.0498	9.08175	8.74399	9.94471	9.24151	8.7199	9.87728	9.34307	9.79693	10.0108	9.74744	10.7918	11.9828	11.1778	10.719	10.8981	11.3683	11.6903	11.7225	11.6306	11.6614	11.6743	11.8306	11.9248	11.6929	12.2927	11.9265	12.1307	12.0531	11.7786	11.5602	9.26959	8.91154	10.3154	11.6623	11.6486	10.2559	10.807	10.1798	11.1448	11.8126	11.2699	11.0417	10.9425	9.85066	10.6756	11.3478
ANXA5	11.0182	10.7687	11.0352	10.4062	10.6513	10.7963	11.0616	10.9133	10.6653	10.9839	10.6998	11.1074	12.5783	12.815	12.747	12.9227	12.7997	12.575	13.1002	12.4883	12.4452	12.7696	12.4768	12.5777	12.5663	12.5239	12.6405	12.6119	12.7031	12.5315	12.754	12.7998	10.9583	10.3115	11.3814	11.5971	11.463	10.7317	11.738	10.9277	11.4649	11.8736	11.6178	11.5532	11.4855	10.449	11.3327	11.694
ANXA6	8.33136	9.08534	8.89118	8.05853	7.62352	8.29783	7.71287	8.72485	8.62571	9.16616	8.77512	8.49785	11.0622	10.6714	11.5994	9.01318	10.2982	10.789	11.1404	11.3182	10.7323	10.6151	10.5545	10.5218	10.7522	11.04	11.0945	10.137	10.3918	10.213	11.0416	10.9723	7.59021	7.34074	6.52435	6.34784	5.76951	5.12722	6.35226	6.73742	6.55842	6.41616	6.25456	5.94837	5.44791	6.80413	6.73944	6.97785
ANXA7	9.54168	9.08055	9.34851	9.26339	9.87052	9.14886	9.04535	9.35282	9.03686	9.17368	9.1698	9.60678	10.4936	10.9879	10.7042	10.8063	10.9261	11.1169	10.8176	11.1011	10.9024	10.9128	11.0756	10.8555	10.9863	10.7819	10.8551	10.9925	11.0259	10.8414	10.62	10.7628	10.9061	10.1344	10.0065	10.1756	10.5534	10.8075	10.348	10.1019	10.0963	10.732	10.6784	10.3874	10.6439	10.3229	9.89383	9.59068
ANXA9	4.64962	4.06609	4.30378	3.43296	4.16591	3.71699	3.47897	3.05311	3.72247	4.65249	4.08746	4.46923	5.75489	5.66818	5.24031	5.95768	5.87406	4.83289	5.26679	3.60288	4.74147	4.1334	6.24793	5.06609	5.13134	4.89239	4.45286	4.75756	5.41616	5.2854	4.91169	4.81506	0.925999	3.67243	1.60881	3.20945	2.89724	4.79442	1.20163	1.848	1.65535	1.7866	0.263034	1.48543	3.07039	1.20163	1.88753	0.201634
AOAH	5.05745	3.85798	2.848	2.37851	1.63227	2.3505	3.20163	3	3.20163	5.69766	6.06609	2.7866	8.57061	8.40769	5.6837	7.52356	5.84549	7.47978	8.24031	8.86357	8.58158	7.6014	7.40344	7.6872	8.8125	8.52904	7.27146	7.89603	8.08215	8.60103	8.34474	8.43087	4.2555	5.51096	5.18587	6.53761	5.35403	6.04221	5.36457	4.40599	5.09592	3.43296	4.50462	6.33628	4.57289	4.56682	6.80607	2.16993
AOC1	4.66107	5.78136	5.51728	2.70044	4.95884	4.86295	4.76553	5.19377	5.82528	4.72792	6.97728	4.93546	5.45615	5.8505	5.7761	7.17792	7.02126	8.1467	6.05528	5.45943	5.64097	5.73877	6.54535	6.78921	7.19476	7.52042	5.15381	8.74214	6.42962	6.96924	7.44211	7.70667	3.45943	1.1375	3.98185	5.07039	4.60881	4.98185	6.71973	3.82782	3.64386	3.97269	5.55459	4.0268	5.17792	3.74416	5.66676	3.63227
AOC2	6.5157	7.89178	6.97154	5.95187	6.03342	6.46271	6.22304	7.44874	6.69349	6.74819	5.10852	5.75756	7.26491	7.13853	7.98584	7.82528	7.95303	7.85611	5.99774	6.42626	6.16189	6.92955	6.91049	6.52669	6.45286	6.13134	7.16692	6.24603	7.05745	6.88996	6.98982	6.90929	4.48543	4.32193	3.91648	2.72247	4.6893	4.85798	5.15381	5.83794	4.64386	4.64386	3.88753	4.94017	5.30012	3.3505	5.93074	6.0268
AOC3	7.49665	8.94398	8.60028	7.89966	8.52395	7.27146	7.94369	8.51452	8.02181	8.12153	7.00787	8.91079	9.6268	8.24508	11.7446	8.47452	11.6074	10.0486	9.74886	8.47289	8.54998	8.84831	8.69139	8.13031	8.98613	8.57554	11.201	7.85674	9.10355	9.00703	9.68615	8.4814	9.86651	9.02956	10.6672	8.47776	8.63154	8.28817	10.3067	11.9617	10.0331	7.979	7.633	6.86913	8.91079	8.70148	7.11166	8.3156
AOC4P	4.64962	4.51096	4.27053	4.29278	3.75489	4.74416	4.57894	4.27053	4.56071	3.91648	5.39917	5.15381	4.78136	5.17792	5.32553	6.58045	6.1127	5.01346	5.41616	5.8505	5.59694	5.43296	4.49825	6.38888	4.90689	4.10434	4.35755	4.78136	4.62059	5.36807	4.78136	5.25927	2.43296	3.54844	2.16993	4.99548	3.10434	3.36457	2.63227	3.08746	1.63227	3.75489	2.20163	4.16189	2.48543	2.926	3.01792	3.64386
AOPEP	7.5744	7.6703	6.7046	7.30104	8.05582	6.40939	7.80929	7.51491	7.02901	7.79701	7.31379	7.82464	9.44667	9.65589	8.64997	8.82623	8.70494	8.20506	9.42878	8.87252	8.92006	9.37025	9.48985	8.77742	8.93546	9.44605	9.47492	9.15937	9.53586	9.32935	9.75672	9.35931	6.63081	6.62352	6.02237	6.58796	6.47411	6.54689	6.57137	6.43129	5.96116	6.30378	6.05745	6.46597	6.80735	6.46923	6.24982	7.57365
AOX1	9.47573	8.09117	8.01095	6.94837	7.8679	7.64097	7.18735	8.30447	7.86882	6.04439	6.75288	5.77873	7.87713	8.09091	9.58186	7.07628	9.451	10.7626	7.74349	8.87774	7.86357	9.06029	9.37417	7.1918	8.99803	9.38952	9.81033	9.41743	8.90554	9.24852	8.75188	7.45943	6.87098	5.52826	7.02126	6.98185	6.98299	6.63009	7.55113	7.41574	7.72315	6.50462	7.52317	5.87897	7.10591	6.0433	7.09592	6.24698
AP1AR	6.23649	5.85549	6.21335	5.62352	5.97039	5.73064	5.12516	5.69209	6.2114	5.15381	5.62059	6.01569	7.62352	7.25456	7.2384	7.37243	7.84925	7.55459	6.67666	6.92719	6.28355	7.42375	7.03012	6.5157	6.57137	5.99548	7.37938	6.52513	6.77742	6.99322	6.42459	6.26491	1.67807	3.23266	3.926	4.67807	4.29278	5.79442	4.37851	3.94486	3.32193	2.72247	3.63227	4.70598	4.73877	3.08746	2.07039	2.43296
AP1B1	6.61176	7.46679	7.28077	7.30469	6.37678	7.14466	6.45779	7.52042	6.93782	7.27333	8.38845	7.80349	9.14848	9.84204	7.63952	7.78856	7.9542	9.38046	10.4412	10.1179	9.95201	9.88264	9.8857	10.2174	10.0172	9.66409	8.77281	10.6491	9.48523	10.2063	8.86975	10.502	5.61765	5.67243	6.04658	7.06609	6.04876	5.8125	4.80219	6.22497	6.38198	6.82528	6.93192	6.11894	5.76553	4.06178	7.48945	6.05311
AP1G1	6.824	6.40939	6.78398	6.71699	6.11686	4.71149	7.13853	5.87774	4.9542	5.97039	6.79961	4.30743	8.65499	7.97613	8.11894	8.83637	8.33539	7.4271	7.65607	7.83668	7.99831	8.31515	8.60622	8.12412	6.81506	8.1472	7.71905	7.83415	7.17592	8.14466	8.31152	7.55919	6.98413	7.63517	6.85798	7.18488	6.33271	5.1416	7.18587	6.52042	6.35403	6.88753	7.32193	7.19673	6.05528	7.74147	7.12722	7.62644
AP1G2	3.45286	4.52356	4.07468	4.48864	2.8679	3.848	4.34341	5.10014	5.02459	4.75221	4.44294	4.4822	7.06824	6.70113	6.52199	6.1179	5.79442	5.79701	5.97613	7.10696	7.18289	6.96924	5.89239	6.42878	5.8505	7.34961	6.27053	6.47086	5.6851	6.59544	6.12928	6.92125	4.07039	3.33628	4.09592	5.05745	4.51728	4.34341	5.36807	4.83794	4.20945	4.926	4.47897	5.89482	5.52042	4.3505	3.54844	3.87774
AP1M2	3.98185	5.91049	5.27798	4.848	5.7046	5.33271	5.26679	4.81762	4.66676	4.26679	4.78921	5.33985	6.25833	5.61618	5.95652	6.33896	6.74416	5.67525	4.81762	5.36457	4.67807	5.96463	6.6014	6.04658	5.37156	5.83794	4.71699	4	5.89482	7.18289	5.83162	5.40769	2.93546	4.67525	0.584963	3.66676	3.62059	3.96347	3.3147	3.6837	1.94486	2.01792	1.23266	1.16993	3.29278	3.32193	2.74416	2.30743
AP1S1	5.49825	5.89482	3.29278	5.49506	4.35755	5.06609	4.12928	5.54226	5.76553	5.16591	5.62936	4.926	6.89603	7.39318	7.46352	6.09381	6.34873	6.38888	7.32823	6.80478	6.73742	7.47168	6.43962	5.21723	6.42459	6.96924	6.83542	6.61176	6.7866	6.43296	6.13134	6.90569	4.2555	5.0917	4.60288	5.00899	2.26303	3.91648	3.6893	3.16993	3.73335	4.21723	3.58496	2.70044	3.97269	4.19377	4.07039	3.93546
AP1S2	8.48704	8.13904	7.93634	7.33584	7.59805	7.89603	7.5763	7.98128	8.2053	8.06932	8.55171	8.66853	10.1284	10.7026	9.74601	10.0726	10.0847	10.3291	10.8553	10.4858	10.3991	10.5966	10.8505	10.7277	10.6301	10.8557	10.5341	10.8571	10.8911	10.6105	10.0959	11.0448	9.50184	9.7269	8.92244	9.27589	9.24103	9.03562	8.72144	8.79474	8.62425	8.92273	8.55689	9.81218	9.45039	9.56091	8.91049	7.86109
AP2A2	8.3336	8.21505	8.52337	8.00927	8.00197	7.95449	8.00871	8.6907	8.36151	8.29806	8.47533	8.39489	10.3022	10.6634	9.8321	9.47239	10.0099	10.4059	10.7286	10.6376	10.4791	10.7563	10.2833	10.3451	10.6057	10.3386	10.434	10.8516	10.3402	10.3951	10.3806	10.9556	6.05745	6.24508	6.92896	7.21237	7.23697	6.53761	6.89603	6.24698	6.71768	6.49745	6.69349	7.31786	6.25077	5.96116	6.90268	7.11114
AP2B1	7.58233	8.44584	8.38931	7.7286	7.27566	8.14109	7.61875	7.85985	7.99379	7.85985	8.17243	6.21529	9.82345	9.74475	9.9964	9.47594	9.62397	9.07093	9.38478	9.35105	9.54554	9.2854	9.5307	9.77577	9.39264	9.03535	9.22376	9.37482	9.30788	9.3733	9.61535	9.35898	7.71184	7.5157	7.07842	6.49825	6.54148	6.60288	6.96347	7.09908	6.94075	7.30879	7.40642	7.05853	6.86975	7.63916	7.09329	6.80929
AP2M1	8.99859	8.84235	9.72554	9.04985	7.92778	8.99887	9.28425	9.89209	9.42773	9.44501	9.80106	10.0178	11.3428	11.2168	11.0639	10.5967	10.6862	11.1935	11.5104	11.6683	11.8315	11.7259	11.3424	11.2992	11.7625	11.8207	11.4453	12.0775	11.5601	11.4156	11.7485	11.686	8.57554	8.45492	9.1267	8.62278	9.09381	7.62425	8.76686	8.33136	9.08826	8.65535	8.80864	8.90268	8.38024	8.69035	9.3262	8.96261
AP2S1	8.73843	8.13031	9.00394	8.01681	6.97039	8.28309	8.14568	8.62717	8.83004	8.69801	8.32057	8.8275	10.801	10.7023	10.2351	9.9542	10.2882	10.5064	10.7185	10.6324	10.5992	11.0984	10.6392	11.0161	10.7769	11.5475	10.3851	11.3387	11.8448	10.773	10.7668	11.0674	7.3345	7.50859	7.77873	7.47005	6.70044	7.31107	7.51806	6.94603	7.07361	7.04767	7.40769	7.70736	7.24127	6.93546	8.80896	7.58946
AP3B1	6.97556	7.0607	7.05637	7.31152	6.74752	7.30195	6.66391	6.86481	7.01903	7.32418	7.48744	6.25833	8.90177	8.88173	8.74517	8.66213	8.92867	9.34085	9.56891	9.25361	9.36556	9.21578	9.08281	9.55746	9.68912	8.83099	8.86403	9.70658	8.63336	9.24079	9.39553	9.43411	6.11478	5.95187	6.86851	6.86419	6.88203	6.30012	6.52826	6.2384	6.10643	6.04549	6.2817	6.71973	6.56301	5.63372	6.04111	6.78921
AP3B2	5.20555	5.00899	5.36457	4.27798	2.51096	4.04439	5.04876	4.27798	4.50462	5.32553	4.14568	4.94486	6.00675	6.39403	6.01792	6.27984	5.88264	6.7252	4.87283	6.37678	6.20163	6.732	4.36457	5.20163	5.66676	4.73335	5.59395	5.0917	6.06178	6.25927	4.89239	5.70321	4.08321	2.81762	4.60585	3.75489	4.1819	6.81506	4.84298	6.01458	2.6893	2.60881	2.12102	5.52042	5.59544	3.37156	4.59991	2.40599
AP3D1	4.60881	5.36107	4.48543	3.97269	3.32193	4.06178	4.98185	5.45286	4.45286	6.35931	6.03562	5.46923	6.56071	4.01792	4.49185	5.92837	6.59694	8.62205	8.35491	8.27006	8.46148	8.36588	4.91648	5.19377	3.51096	5.97039	3.59694	3.24793	4.12928	3.87774	3.24793	7.77545	7.45286	7.3837	8.09961	7.03012	6.55459	6.21529	5.95652	7.74953	6.93899	7.80993	7.34341	7.03452	6.98755	7.67596	7.64458	7.11166
AP3M2	7.26679	6.69905	6.14568	6.71699	7.08108	6.66818	6.03782	5.77083	6.75622	6.90689	7.18785	6.25927	9.40045	8.97011	9.15431	8.5932	8.22882	9.18339	9.00225	8.65213	8.65069	8.69418	9.15962	8.98157	8.81826	8.73708	9.31786	8.61581	8.5812	8.83257	8.96751	9.10119	6.34252	6.7502	6.56682	6.84235	6.60881	7.10171	7.19081	6.7502	6.66249	6.65893	6.69905	6.50383	6.5812	6.88081	7.21626	6.23936
AP3S1	10.6797	10.6679	10.5162	10.617	11.6295	10.5731	10.521	11.0013	10.4199	10.4902	10.3873	11.1609	11.7961	12.1607	12.3805	11.518	11.9526	12.3509	11.949	11.7852	11.7972	11.8061	11.8859	12.0788	11.9299	11.9056	12.1624	12.1679	12.4269	12.1221	12.0842	12.0679	10.911	10.375	11.0953	11.5897	12.1612	12.0745	11.9276	11.4503	11.4315	12.0897	11.4992	12.4958	12.0485	11.0635	11.4555	11.531
AP3S2	6.71149	6.94251	7.51491	7.47086	6.64241	6.46597	6.9507	6.8189	6.79312	6.57894	6.85674	7.20163	8.32957	8.48543	8.87252	8.14415	7.93251	8.5519	8.40173	8.51175	8.79051	7.66463	8.6664	8.42836	8.87098	7.97154	8.54187	8.62425	7.93428	8.99718	8.75656	8.70736	7.55075	7.40769	6.24793	6.65964	6.00225	6.32733	6.56986	6.48704	7.57137	6.65249	7.66107	6.51096	6.67525	7.6907	6.69488	5.48864
AP4E1	3.48543	1.926	3.1127	1.29278	2.23266	2.03562	2.07039	2.7866	3.07039	3.79181	4.57592	3.73877	3.30012	5.22882	4.78136	5.20555	3.43296	3.46597	2.10434	4.60585	5.5157	4.1334	4.52042	5.01792	2.52356	5.26491	4.05311	4.73877	5.50303	5.33985	5.12102	4.43962	3.83289	4.77083	3.39917	3.91648	4.10434	4.53605	2.81762	3.72792	2.62059	3.1375	3.2555	3.57894	3.43296	2.64386	3.66107	2.98185
AP4M1	3.21723	3.36457	3.44626	3.83794	3.30743	3.57289	4.12928	4.3505	4.32912	5.89482	6.00225	5.8679	6.58646	7.26679	6.96347	5.1416	5.42291	6.97728	7.15482	7.11061	7.30925	6.41278	6.34341	6.61765	6.99322	7.58871	7.47249	7.3156	7.06609	7.10957	7.06609	7.3966	4.07039	2.3505	2.94486	2.8679	5	2.45943	2.16993	2.32193	4.17792	4.38543	3.52356	2.48543	3.6893	2.03562	4.16189	5.20945
AP4S1	3.87774	3.1375	4.53605	2.76553	3.56071	2.96347	3.44626	3.37851	4.27798	4.59694	3.05311	3.10434	6.37851	5.66107	5.60288	6.08746	6.7761	5.2555	5.79442	6.08534	6.05311	5.70321	5.90689	5.92362	5.53916	6.69905	6.46434	5.65821	7.18388	5.64674	6.09803	5.8679	6.2891	6.44128	6.16088	5.69905	5.18587	6.4187	5.97613	6.46679	5.33807	5.83289	5.64386	5.86913	4.8802	6.37243	6.00562	5.62936
AP5M1	7.65678	6.79051	7.26021	7.12619	7.89966	6.90087	6.31832	7.48462	7.49825	7.81762	7.77545	7.12205	9.50204	9.34718	9.40344	8.90117	9.28702	9.17667	9.23984	8.81922	9.09461	8.92392	9.70494	9.87636	9.23697	9.44315	9.648	9.46985	9.50243	9.80074	9.78185	9.2884	8.56643	8.44584	8.20701	7.90026	8.17542	7.19081	7.79766	7.31288	7.81186	7.77479	7.84361	7.90629	8.13289	8.59544	6.80478	7.97728
AP5S1	6.91767	6.91049	6.93546	6.94603	7.7039	6.92006	6.74685	7.13853	6.98641	7.26021	6.95536	6.74147	8.99831	8.53528	8.43838	8.84141	8.79863	8.72349	8.33405	8.27473	8.48583	8.63481	8.90117	8.58609	8.42417	8.50621	8.55075	8.26209	8.61912	8.88996	8.71149	8.11114	6.48382	7.29921	6.08321	6.90689	5.66107	6.97269	6.85175	6.74147	6.59991	6.46107	6.78398	6.2075	6.42291	6.48059	6.84549	6.34518
AP5Z1	4.83036	4.80219	5.70874	5.29094	4.33985	3.17792	3.43296	5.38716	5.50144	5.7866	5.58045	5.91169	7.03287	7.30195	6.90026	7.67878	7.13237	7.06286	7.33271	7.31877	7.5411	7.48341	7.21383	7.0493	7.06501	6.73403	6.6858	7.20408	6.90087	6.94837	6.57516	7.85518	4.60881	5.42626	5.28355	6.28077	5.48059	6.51333	5.41616	6.04439	5.31288	5.50779	5.61176	5.39232	6.14262	4.14568	6.47654	5.17193
APAF1	4.58496	5.70321	4.848	4.64386	5.27426	5.14568	4.79701	4.50462	4.79701	5.48864	5.95884	6.18785	6.7761	5.72247	5.8802	7.24793	6.80993	6.01346	6.58195	6.73064	7.37504	6.43296	6.12102	6.79701	5.40259	5.1819	6.29646	4.89239	5.8505	6.53294	6.49506	7.18488	4.32193	1.848	4.14568	4.12102	4.67807	4.59694	3.01792	5.51728	3.96347	4.86295	3.44626	4.94953	3.16993	4.47249	4.54226	4.10434
APBA1	4.76022	5.7252	5.66959	5.17792	3.72247	5.74147	4.98641	2.74416	3.24793	5.57592	3.24793	5.21723	5.0045	4.64962	4.79181	4.12928	5.87529	6.43296	5.42962	6.42459	4.63227	5.16189	4.34341	5.98185	4.52356	4.07039	5.36457	5.1819	6.30195	6.3837	6.39232	4.39917	4.19771	5.36807	3.98185	4.61471	4.23649	5.5744	4.98413	4.56986	3.42626	3.57894	3.65535	4.00899	4.22882	3.77083	5.06824	3.88753
APBA2	1.82782	4.43296	2.65535	4.16189	3.14568	4.36807	5.05745	3.50462	3.99548	3.33628	2.58496	2	6.02901	3.73877	3.94017	3.47249	3.63807	4.15381	4.16591	3.87774	5.19771	3.72792	5.76818	4.14568	6.58796	6.74147	4.1334	2.74416	4.07468	4.15785	4.10852	4.1375	4.46597	5.27798	3.59096	3.9542	4.17792	3.48543	4.16993	4.62059	4.12928	2.89724	2.39232	4.30378	2.74416	2.41954	4.36457	1.26303
APBA3	5.1639	5.98185	5.45286	6.44045	5.74685	5.95303	5.79051	6.21237	6.47086	6.26021	5.61471	5.70598	8.26702	7.81826	7.66853	6.27984	6.93133	8.34407	7.7866	8.51629	8.64313	8.29577	7.31334	7.88661	7.70667	8.10486	7.65033	7.8173	7.36851	7.5744	7.72076	8.50422	5.44128	5.93899	4.89482	5.45943	5.22689	5.84172	5.06609	4.95884	4.91648	5	5.55305	5.66818	5.65392	5.8009	6.33181	5.92837
APBB1	4.82782	6.43962	6.84298	6.2817	5.9542	6.78921	7.24698	7.04876	7.12825	6.77347	6.74416	6.07682	8.68194	8.64061	7.87036	7.893	8.30378	8.31152	8.3474	8.79051	8.43796	8.90268	8.01235	8.06985	7.92837	7.56301	7.95303	7.37417	7.21723	7.3156	8.11946	7.95826	3.43296	5.60585	4.09592	4.01792	5.88996	4.53605	5.35403	4.04439	3.98185	4.54844	3.81762	3.33628	3.29278	1.80735	6.12722	4.79701
APBB1IP	7.32553	6.67101	7.37504	6.1416	5.80735	6.22497	5.19771	6.98527	6.64962	6.06609	7.10748	7.6125	7.96982	8.41827	8.26772	8.7879	8.27938	9.4132	8.2891	8.32238	8.46107	9.20408	8.43754	8.24222	8.48744	8.08693	7.29278	8.507	7.72724	7.92303	7.83099	9.16641	4.40599	4.52982	4.60288	4.8679	5.48543	5.71973	4.97728	4.93546	4.52356	3.90689	5.03562	5.62644	5.18587	2.67807	4.58496	3.15381
APBB2	5.62059	6.1918	5.848	5.38888	6.2211	6.42962	5.87036	6.18982	6.35226	6.23266	6.05311	5.2817	7.54998	6.96578	7.84361	7.1334	7.26959	7.45861	7.11582	7.13853	7.31741	7.34163	6.77347	7.15482	6.54226	6.90087	6.7866	5.92837	7.11894	6.76421	7.30287	7.14771	6.17592	5.88996	5.66391	5.40599	5.65535	6.38198	5.96116	6.29829	5.82018	5.25927	5.03562	4.79181	5.37851	6.47249	5.59096	5.69209
APBB3	6.4446	7.64241	7.36545	7.30469	7.28633	7.67525	7.99661	7.60288	7.88509	7.58721	7.45779	7.25739	8.71665	9.19992	9.13699	8.47411	8.66356	8.72588	8.45984	9.20555	9.42312	8.90899	8.5812	8.91916	8.19476	8.53372	8.09011	7.5744	8.55957	8.7269	8.6703	9.12954	5.37156	5.36107	4.56071	6.24982	5.84046	6.1416	6.2075	5.848	5.49825	4.88753	5.04876	5.76553	4.90207	5.54226	6.01792	5.91409
APC	4.65535	4.17792	5.3345	4.32912	4.7252	4.71425	4.83542	4.14975	5.10224	5.49025	5.40259	4.4822	6.74147	6.64241	6.87344	6.42878	6.94953	6.54998	6.06717	7.05691	7.14211	6.66035	5.27426	6.25077	6.08534	5.23074	5.04002	4.59096	6.13031	6.30561	6.97957	6.98299	5.10643	5.2724	4.86295	5.30378	5.11478	5.21723	5.24793	5.11061	4.57289	5	5.00225	4.87529	5.14975	4.95187	4.07039	4.49506
APC2	3.82273	3.88753	4.22497	4.57592	4.10014	3.69488	5.24222	4.1127	4.84549	4.11686	3.3147	4.15381	3.1127	5.10434	5.2114	4.99095	5.29462	5.89239	6.1918	5.29646	5.6014	5.78136	5.87406	5.36632	5.46107	5.19967	2.58496	4.98185	5.30378	5.8009	2.27798	6.15583	3.34341	4.24793	3.16189	3.57289	3.48543	4.80993	3.85798	5.17592	3.78136	3.6893	2.20163	3.0268	5.06393	3.91169	5.06178	2.30743
APCS	5.62644	5.68089	4.8679	5.8125	4.72792	5.94017	3.56071	4.04439	6.11894	5.84549	6.11686	4.88264	6.74685	6.20163	6.04221	7.21043	6.93074	5.91886	5.62352	6.4822	6.68089	6.0045	6.70044	5.87036	5.96347	5.53916	6.03342	6.17193	6.29462	6.44626	5.48864	6.42794	4.78136	5.73606	4.51728	4.848	4.89239	5.18587	3.39232	4.926	2.65535	4.05311	2.26303	4.57289	4.96809	4.04439	3.81762	4.0268
APEH	7.05528	7.15785	7.30561	5.95187	3.87774	6.11686	4.14568	7.06824	7.05961	7.38802	7.34074	7.17592	8.80896	8.74719	8.09011	8.13955	7.69836	8.71184	8.70736	7.97728	7.96694	8.31061	9.08348	9.04029	8.68124	9.30857	8.88417	8.71631	9.42417	9.08454	8.69	8.90026	5.93546	6.39917	4.39917	5.26866	4.40939	4.22882	5.05961	5.52826	5.00675	5.2817	5.5157	5.40088	5.23266	6.30652	5.77479	5.75355
APEX1	9.8889	8.87989	9.30264	9.25243	8.54844	9.57251	8.63988	8.94749	9.59787	8.87774	9.08401	8.99039	11.357	11.3929	11.0612	11.4649	11.5488	11.5861	10.9715	11.0915	10.9662	11.0107	10.6315	10.9996	11.2244	11.6321	11.0116	11.341	11.3915	10.6065	11.078	11.1237	8.91349	9.21018	9.45635	8.76022	8.36982	8.35491	8.65392	8.39017	9.37178	8.80671	9.42731	8.67913	8.49905	9.05284	8.52003	9.17318
APEX2	5.66676	5.74953	6.51728	5.94017	5.24793	6.9331	6.46434	6.13545	6.56682	6.42459	6.55612	5.08321	8.10852	7.28077	7.6703	8.20604	7.18289	7.60881	8.75889	8.33136	8.17642	7.96809	8.43505	7.75288	8.09698	8.4149	7.54612	8.50779	7.92541	8.37721	7.71631	7.77939	3.64386	3.39917	4.75489	5.30743	4.69766	6.43879	5.04876	4.10434	4.62644	4.88996	5.52356	4.95652	5.08321	4.14568	4.92125	5.35226
APH1A	8.52003	8.50819	8.56872	8.60844	7.89057	8.45902	8.37764	8.58796	8.85331	8.64024	8.67278	8.86882	10.5577	10.8223	10.6046	10.6165	10.5121	11.2636	11.1562	10.8356	10.7139	10.5678	10.6147	10.6229	11.2717	10.956	10.7323	11.0345	11.1041	10.4068	10.6324	11.0232	3.7866	4.32912	1.07039	5.14568	4.76022	4.84298	5.3505	4.53605	3.97269	4.10434	4.8125	5.66107	3.71149	2.82782	4.12928	3.72247
APH1B	7.53372	7.09803	6.99661	6.71012	6.97728	6.86913	7.46761	7.79507	7.7502	7.20163	7.63735	7.37938	8.54959	9.43024	8.45902	8.34784	8.39189	9.3921	9.2503	9.11218	8.94457	9.58571	8.77083	9.3394	9.02459	9.20261	8.51531	9.47269	9.7046	9.25739	8.52317	9.6319	6.13955	5.52042	6.25739	7.39746	6.91109	6.95826	6.47005	6.12722	7.01402	7.08746	7.48301	6.75221	7.11114	6.13545	6.66035	6.26772
API5	7.05691	6.06824	6.40003	6.60363	6.43546	6.69488	6.14466	6.29186	6.5744	6.25644	6.65893	6.79961	8.05365	7.82018	7.75288	8.74567	8.29554	8.19746	7.87989	7.76587	7.71253	8.25054	8.19032	7.78594	7.8505	7.98071	7.9747	8.09355	8.12127	7.96405	8.12619	7.91079	5.93074	6.50938	6.14568	6.27426	5.86295	6.30743	6.24413	5.88264	5.52356	6.41109	6.15178	6.22497	5.86542	5.45286	6.30195	5.77347
APIP	7.25833	6.07468	6.81506	6.32733	7.43129	7.00899	6.0268	7.15785	7.25739	6.7866	7.50462	7.99718	9.55651	9.04029	10.0271	8.808	9.46577	9.36194	8.52669	9.31288	9.07548	9.29669	9.55132	9.55804	9.56491	10.2985	10.3194	9.77676	10.7208	9.36041	9.51924	9.55516	9.1453	8.65087	8.15178	8.10722	7.6279	6.97728	7.24127	8.25456	7.6907	7.2503	7.26772	8.08852	7.88081	8.54535	7.26772	7.85643
APLNR	4.848	5.15381	3.54844	3.8679	3.97269	4.3505	5.2211	3.51096	6.21529	7.95826	6.42291	4.33628	10.7219	7.84612	7.36632	6.36807	6.82273	5.27053	10.9718	9.51846	9.71973	8.71287	9.2976	8.91229	9.82002	8.32733	8.82972	8.22545	7.76288	8.9263	9.58459	8.3996	6.87774	7.0045	7.97613	6.12102	5.48543	5.75489	7.45286	7.07682	6.59991	4.73877	6.90929	5.64674	6.52356	6.53294	8.03122	5.60881
APLP1	1.72247	1.88753	2.60881	2.26303	2.20163	2.51096	3.41954	1.80735	2.56071	2.3505	1.72247	2.51096	3.54844	3.21723	3.9542	3.57289	3.48543	3.23266	3.7866	3.65535	3.97269	3.926	3.60881	4.08746	3.89724	3.37851	3.7866	3.30743	3.64386	3.848	4.62059	3.45943	1.96347	2.45943	1.20163	2.10434	3.70044	1.848	1.53605	1.37851	1.20163	0	1.72247	2.26303	2.32193	1.26303	2.74416	3.65535
APLP2	10.8883	10.4325	10.2042	9.60752	9.07682	9.23697	9.08162	10.0042	9.75522	9.66089	11.4275	11.4003	11.1097	12.2651	11.4103	12.4343	11.5132	12.9811	12.5536	13.0428	13.0249	12.5556	12.5319	12.6988	13.1023	11.7541	11.7303	12.6905	11.4154	12.5189	12.0041	12.8553	6.8157	6.88753	8.76818	8.84046	8.84298	8.53294	8.64133	7.26725	8.55651	8.51747	9.34541	9.07788	8.76802	7.25692	8.94632	8.65857
APMAP	8.84392	8.45574	8.69488	8.75087	8.48301	8.75154	8.33136	8.97212	8.90298	8.64386	8.94017	9.01709	10.9673	10.9128	12.0733	10.9228	11.294	11.1917	11.0384	10.8137	10.9544	11.1626	11.0804	11.1297	11.2754	11.25	11.4299	11.176	10.9114	11.059	10.8243	10.8878	4.71149	2.65535	4.90689	6	5.40259	5.07039	5.49506	6.14568	5.55152	5.35403	5.1819	5.70044	5.74416	4.77083	6.43129	5.27053
APOA1	2.70044	5.03562	2.82782	2.07039	3.92125	2.88753	5.3147	2.54844	3.42626	4.34696	3.67243	2.24793	5.8125	4.73335	4.6893	6.23266	5.1918	3.67807	3.2555	6.00225	5.84925	6.24127	5.33628	5.81121	5.65821	3.98185	2.926	5.62205	5.97269	5.30561	4.87283	5.77083	3.6893	4.30012	3.24793	3.08746	3.24793	5.25927	4.80219	3.64386	1.1375	2.43296	3.23266	4.63227	4.32193	4.18587	4.43962	2.88753
APOA2	3.17792	3.94017	3.44626	2.23266	2.18587	1.7866	3.61471	3.65535	3.98185	3.98641	3.87774	3.66676	6.50224	5.98755	4.94953	5.42794	5.41109	4.848	3.3505	3.99548	4.66959	5.15178	4.62936	4.67525	4.96809	4.853	1.926	3.15381	4.53294	5.0917	3.38543	5.46107	3.70044	3.848	3.52356	2.20163	1.7866	5.26866	4.3505	3.73335	2.52356	1.96347	2.07039	4.93074	3.98641	2.88753	3.15381	2.62059
APOA4	1.26303	1.53605	1.43296	2.48543	2.56071	1.96347	2.1375	2.72247	2.43296	3	2.32193	2.53605	5.98185	6.08958	4.93074	5.27798	3.3505	5.64962	3.20163	5.25172	6.76818	5.42291	5.54226	6.54071	5.70044	4.58496	4.67807	4.56071	3.8679	4.2555	4.47897	6.64962	4.04439	5.77347	4.24031	5.0268	3.74416	3.6893	5.58496	3.15381	1.67807	3.91648	3.41954	3.93546	3.03562	4.85798	5.14975	1.926
APOA5	6.15785	6.4363	5.61176	5.61471	1.96347	6.40769	2.70044	5.85798	5.98868	5.10852	5.01346	5.60881	7.38974	6.67666	6.69905	8.8614	8.14924	8.0954	6.81762	6.14975	6.6851	7.11998	7.54612	6.52982	7.224	7.73606	7.42375	7.23554	7.17592	7.72383	6.44128	6.41616	2.3505	3.8679	3.89724	4.848	4.9542	3.79701	4.59694	3.94486	2.74416	2.98185	3.49825	4.42626	2.48543	2.72247	4.92125	3.56071
APOB	5.71425	7.39232	6.92244	6.38716	7.73606	5.7761	6.47735	6.79181	6.41616	4.37156	5.24413	5.66676	6.52982	8.75789	8.7418	7.22882	7.09698	8.80542	5.61471	6.91648	7.61102	7.06609	7.48301	7.23554	5.91409	6.4822	6.82018	5.79442	7.45697	6.41954	5.87774	6.83162	3.43296	2.05311	3.48543	5.32553	5.41278	5.67243	4.71973	4.00899	4.99095	5.24982	5.2555	4.29278	5.19574	4.45943	3.08746	2.74416
APOBEC1	4.82782	5.75221	5.1127	5.92362	5.61176	5.46597	6.01123	5.38888	5.77873	5.1416	3.70044	5.77083	6.32553	6.02237	6.27426	5.36807	6.64674	5.63517	2.76553	4.37851	6.19771	4.94953	7.04876	6.01792	5.16189	5.84549	6.40088	5.80219	6.2555	6.82909	5.94486	5.09592	1.48543	4.63227	3.74416	4.18587	4.27053	5.74685	1.20163	4.46597	3.33628	4.57894	3	2.45943	4.46597	3	0.263034	2.74416
APOBEC2	5.49506	5.87036	5.61471	5.21723	5.70044	5.59991	6.94017	5.41278	6.38716	5.26303	6.05745	5.9542	6.60881	7.2182	7.03012	7.25361	7.2075	6.98982	7.3345	6.55766	7.04549	7.35755	8.99464	6.59694	6.53138	6.47249	7.39403	6.05745	6.99887	7.55842	5.81762	7.38543	11.8367	11.5874	8.92659	4.14568	5.89482	6.32553	5.56071	5.32553	4.56682	4.94953	3.93546	5.37504	5.68089	11.0755	5.1819	2
APOBEC3A	4.39917	4.86295	5.20945	3.40599	1.1375	4.03562	4.8679	2.51096	4.3505	5.48543	4.07039	4.98185	8.01402	6.47249	7.23745	10.3587	8.01346	3.33628	2.40599	6.1334	5.61765	4.27053	5.73877	5.44626	5.07468	4.66676	5.36807	7.14771	6.82528	5.15381	5.93074	5.3147	0.925999	4.41278	4.95884	2.23266	4.24793	6.07039	4.47897	5.50144	5.67807	3.82782	4.26303	5.78921	2.07039	3.81762	4.51096	4.07895
APOBEC3B	4.926	2.1375	4.03562	4.16993	5.0045	4.72792	3.91648	4.30743	5.79181	6.34163	3.9542	6.00899	6.62936	7.26397	5.66391	6.3906	6.5744	4.51096	6.73742	5.58796	4.64962	6.64818	5.97039	6.67101	6.25361	5.78398	5.47249	6.30743	6.31651	6.83162	6.39403	7.05311	3.40599	5.04876	6.63952	5.12516	4.91169	5.57894	4.3147	5.30378	5.02237	4.1375	4.54844	6.76288	4.97728	3.54844	6.50303	5.43296
APOBEC3C	5.74147	5.71149	6.13237	5.71836	5.3345	5.51412	6.36282	6.45697	6.09592	6.53294	6.74012	7.5306	8.19254	8.12903	7.62205	7.05582	7.59917	7.03067	8.61047	8.03315	8.09592	8.03149	8.4271	8.60881	8.23936	8.44232	8.35645	7.92511	8.39403	8.61287	8.35755	8.03094	4.89966	3.9542	5.30378	5.71562	5.04002	3.40599	5.64674	4.41616	4.69766	4.96347	4.74953	5.08958	4.91886	4.55152	5.80993	3.82782
APOBEC3F	2.26303	2.3505	3.27798	0.584963	2.1375	1.848	2.29278	1.20163	2.07039	3.848	3.63227	4.96347	6.24603	5.36107	5.77083	6.04439	3.49825	4.78136	4.27798	5.8802	5.44294	6.10643	4.82273	5.78136	6.30743	6.84925	4.6893	5.86542	6.33807	4.38543	5.56682	5.77083	5.31832	5.24413	5.43296	6.37069	5.95187	6.11894	5.75355	5.48382	5.05528	5.04439	4.77873	5.6893	6.17891	4.89482	6.50621	4.67525
APOBEC3G	4.6893	5.14771	4.35403	4.9542	5.20945	5.2384	3.57894	5.08746	5.59395	6.16289	5.56682	6.01235	6.93192	7.80478	7.36457	6.10119	7.17093	6.39146	6.64746	7.38802	7.28725	7.62425	6.95536	8.01235	7.03067	7.83794	7.25456	6.7286	8.48925	7.2317	7.19081	7.13699	5.3147	4.75221	6.63372	6.94427	6.42878	7.3147	6.73335	6.01458	6.81314	6.24413	6.48704	7.28355	6.65177	4.48543	7.43879	6.02237
APOBR	5.17393	5.55459	5.4363	4.03562	4.2555	4.30012	3.99095	5.6865	4.3147	4.8679	3.82782	4.56682	6.82146	6.08958	3.88753	8.20114	6.75355	6.83162	7.54535	6.6014	7.20555	7.73335	7.42543	7.41278	6.33807	7.15178	6.32012	6.89603	6.52042	7.34607	6.16792	6.9507	0.263034	2.43296	1.80735	1.1375	3.80735	4.73335	2.10434	2.23266	1.07039	3.12102	4.44626	4.62059	5.1334	0.263034	3.32193	2.70044
APOC1	7.85393	8.14466	7.71631	8.59171	7.76388	7.4132	7.39917	6.62863	6.84612	9.11452	8.90283	8.90147	8.90569	9.40429	9.6711	7.45738	6.92244	8.78283	9.60418	9.69584	9.71313	9.40599	9.30001	10.0315	7.87836	10.2577	7.52082	9.32733	10.0765	9.94442	7.79442	9.43546	5.1918	4.96116	6.89905	5.76022	4.16993	4.70321	5.82528	5.81378	5.97842	7.27566	7.63445	6.83415	5.23266	4.64674	6.2555	4.64674
APOC2	6.34163	6.66534	5.59991	5.62644	5.33271	6.26491	6.12516	5.74416	6.51885	6.55919	6.69488	6.40088	7.31651	7.47492	7.52435	6.97728	7.12928	6.64674	6.83289	6.00675	6.34341	6.64097	6.84423	6.33985	6.26115	6.20555	6.02237	6.37504	7.15279	6.33092	4.88264	6.10434	3.99095	4.45286	5.35755	5.16591	4.62644	5.96578	5.08746	4.7866	2	3.16993	3.58496	5.18982	4.57894	3.62059	4.80219	3.6893
APOC3	1.58496	3.65535	2.03562	2.37851	3.30743	3.24793	3.75489	3.05311	2.848	2.926	2.03562	2.90689	3.12102	3.15381	3.54844	4.27798	2.98185	3.80735	3.44626	4.59096	2.45943	3.87774	3.89724	3.12102	3.07039	2.43296	2.48543	3.41954	4.1127	3.08746	2.43296	4.12928	3.91648	3.24031	3.27053	2.81762	4.03122	4.97957	4.41616	3.21723	0.847997	2.10434	1.80735	3.23266	4	4.03122	3.47249	1.56071
APOC4	2.1375	4.10434	2.94486	3.64386	4	4.42626	4.74953	3.48543	4.08746	4.51096	7.45697	3.83794	5.33985	4	4.41954	4.67243	4.7761	4.80219	9.49665	6.59544	7.04767	6.31107	10.552	8.96	5.18982	8.84329	4.36457	8.14006	5.38888	7.36632	7.32463	9.00843	1.76553	3.39232	2.65535	2.76553	1.63227	2.37851	2.07039	2.80735	1.67807	1.67807	1.58496	2.51096	1.848	1.20163	5.63517	0.678072
APOD	7.87221	13.0384	9.28286	12.0423	13.0093	13.191	11.806	12.3078	11.9911	7.42206	6.848	8.78463	9.19303	11.3377	14.4578	10.2943	11.1851	13.7118	9.96405	10.662	10.7848	12.1892	9.63372	7.4733	11.6951	10.6358	12.1431	10.4962	11.9591	9.54206	8.51728	10.23	8.94193	8.893	8.26444	7.43796	7.09276	5.72792	5.94486	7.8802	6.01569	4.87283	6.54226	5.01792	4.82782	7.84737	4.62644	5.76818
APOE	8.78267	10.0489	8.66463	9.68668	8.29416	9.62753	9.7923	9.66374	9.24555	10.6539	11.4138	10.564	11.3756	12.4153	11.882	10.0861	9.49885	11.8841	13.1893	13.034	12.8193	12.772	12.625	13.0081	12.4351	13.4771	10.557	12.911	12.5561	12.9217	11.3574	12.655	6.52669	6.71973	8.96867	6.69627	6.10014	6.66676	8.20408	7.59768	8.33047	7.8392	9.45615	8.08534	6.66391	6.12102	7.83162	7.26866
APOF	3.71149	2.56071	1.848	0.765535	0.485427	-0.321928	3.65535	0.925999	1.43296	2.848	2.848	0	4.93074	2.20163	1.58496	4.43962	5.01792	3.848	1	3.8679	4.56071	4.45943	2.96347	2.26303	4.41278	4.70598	4.32912	0.847997	1.72247	0.925999	-0.152003	4.00899	2.37851	4.17792	3.12102	2.88753	-0.321928	4.17792	0	0.925999	2.1375	1.43296	1.80735	3.36457	3.88753	-0.514573	0.584963	-0.152003
APOH	5.23649	5.1334	3.20163	5.63517	3.36457	4.94017	3.8679	5.2817	3.80735	3.37851	3.59694	3.08746	4.64962	3.97269	4.34341	4.08746	4.32193	3.7761	3.08746	3.32193	3.67807	4.05311	5.38543	3.926	3.87774	5.42291	3.76553	2.926	6.03562	6.58646	3.57289	4.14568	0.584963	3.58496	1.45943	4.24031	3.45286	5.21917	1.07039	3.77083	1.51096	1.96347	3.37851	3.853	3.45286	0.321928	2.27798	1.40599
APOL1	6.72792	6.25739	6.45286	6.03782	5.19377	6.76686	6.46923	5.87774	7.17093	7.65177	7.22014	5.2555	8.77182	8.64926	7.3837	8.82082	11.0462	6.24603	8.91886	8.92125	8.85549	9.34518	8.01792	9.00338	9.20848	7.80413	6.82655	8.69139	7.66463	8.63952	9.27286	8.74953	3.47249	5.1127	6.57137	6.54381	6.3147	6.31651	6.89724	5.07039	6.90929	6.48543	6.90087	6.43962	6.30378	4.54226	6.98641	5.77083
APOL2	5.78398	5.30925	5.67243	4.06178	4.10014	4.55459	5.58346	5.54535	5.45615	6.69627	5.54844	5.74416	8.12076	8.17542	7.80349	7.55727	8.73944	7.04549	7.72758	8.00085	7.88448	7.42206	7.46557	7.21578	7.58421	7.97499	7.32643	7.42291	7.54921	7.78725	7.60992	7.82877	5.26866	6.02348	5.25739	4.62059	5.19574	6.01681	6.90087	6.37417	6.33181	6.18587	5.76686	6.15886	5.58195	5.3505	6.03562	5.47573
APOL3	7.34696	7.47735	7.87958	7.89724	7.65821	8.30287	7.69766	8.05582	8.18289	8.40599	8.05365	7.44294	9.53741	9.57478	9.74147	8.9384	10.7754	9.86434	10.058	10.3199	9.9901	10.1114	9.81586	9.71081	10.3191	9.49865	9.61545	9.53664	9.97269	9.51136	9.38586	9.2914	6.66676	7.87344	7.77873	7.2075	6.5157	6.65821	7.06717	6.61324	7.03672	6.11686	6.84549	6.32912	6.18982	6.87897	7.29829	5.21723
APOL5	3.24793	3.60881	2.76553	2.848	3.29278	3.24793	3.56071	3.3505	3.39232	3.97269	3.58496	3.27798	3.58496	4.08746	3.97269	4.56682	3.97269	2.848	3.85798	3.70044	4.27798	3.64386	4.73877	4.21723	3.7761	3.926	4.56071	3.44626	4.52356	4.17792	3.91648	3.65535	0.584963	2.07039	0.263034	0.925999	4.94017	1.43296	0.765535	0.925999	-0.736966	1.53605	0.263034	0.678072	0.485427	1	1.20163	-0.736966
APOL6	4.20163	6.6279	5.31107	6.3906	7.38457	6.99661	6.824	5.99095	7.09803	6.30012	6.44294	6.27612	7.38974	7.1416	8.5744	7.48623	9.13571	7.84109	8.43838	7.80542	8.28216	8.10171	8.52904	8.56148	8.59582	8.17293	8.36851	8.15381	8.32688	8.19476	7.82718	8.10014	5.24603	6.18785	6.18982	5.69627	6.36632	6.17991	6.60288	6.79442	6.78463	5.99887	6.46352	6.34873	5.81378	4.83289	5.90569	4.11686
APOLD1	9.15722	8.68018	9.34552	9.22918	9.52337	9.12967	9.81298	8.97327	9.18227	7.84612	7.6865	7.00619	10.8507	10.0566	10.7508	10.6394	10.6095	11.0776	9.89883	10.4687	10.4325	11.3885	10.0002	9.9862	9.87206	10.1534	10.0375	10.0469	10.0493	9.98606	9.86457	9.70865	9.30766	9.35226	9.91394	10.1943	9.98741	8.72588	9.51017	10.5016	9.74164	9.81642	9.70857	9.26725	9.73005	9.43734	9.84878	10.1242
APOM	6.2384	6.08108	6.31651	6.73471	6.28817	6.70321	6.09908	6.45204	6.91169	6.50541	6.6907	6.43463	7.31832	7.56033	7.78758	7.5345	7.57894	7.42794	7.19032	7.15381	7.65177	7.51373	7.46312	7.4446	7.41532	7.72042	7.63118	7.53177	7.93693	7.80349	7.41659	7.40216	5.39575	5.82655	4.64097	5.02459	4.59694	5.42459	3.51728	4.51096	4.12102	3.76022	4.39232	4.66676	4.95652	4.70044	5	4.0917
APOO	6.63081	6.33271	6.98982	6.32553	6.20555	6.90569	6.54381	5.93074	7.15178	6.96694	6.70874	6.12309	8.25077	8.04821	8.25597	8.47289	8.40259	7.80025	8.07093	7.84925	8.19426	8.1334	8.70009	8.26444	8.5157	8.62278	8.64926	8.20016	8.95942	8.57365	8.55228	7.8392	8.43421	8.45861	6.92719	5.33271	5.68089	6.22882	5.49825	5.90929	5.71699	5.64386	5.65249	6.62059	5.76818	8.20359	5.97039	6.14364
APOOL	6.28725	5.88264	6.32912	6.20163	6.45286	6.84674	5.99774	6.44791	6.40259	5.99095	6.47735	5.92837	7.67172	8.01792	7.48704	7.86913	8.17792	7.73877	7.24127	6.94603	7.63154	7.74752	8.2446	8.1644	7.80542	7.34074	7.84862	7.96116	7.18785	8.20163	8.14517	7.1809	7.60437	7.99124	6.69279	6.86604	6.75221	7.03562	7.1819	7.66498	7.58609	7.34252	7.27984	7.35887	6.91468	8.73166	5.64241	5.75355
APP	10.1342	9.66906	10.0272	9.56071	10.3393	8.94603	9.14338	9.82496	8.60288	9.53119	9.23984	10.1826	11.0667	10.8364	10.8346	10.558	10.9977	10.5029	10.7792	11.0144	10.7299	10.1831	10.8724	10.8404	10.8616	10.1032	10.1289	10.5406	10.6204	11.0213	10.7547	10.2836	7.88387	7.57818	8.61176	8.20653	9.04821	9.60344	9.93044	9.30834	10.4343	9.72758	10.5937	10.0974	10.1033	8.68405	8.79734	9.6886
APPBP2	6.75422	6.6886	6.08534	6.19377	7.00843	5.58796	5.45286	6.6359	6.3156	6.4545	6.2817	6.83668	8.58271	8.28702	8.90974	7.62132	8.10931	8.16817	7.98925	8.26936	8.17792	7.88203	8.29209	8.25974	8.06447	8.11166	8.6444	7.72485	7.69174	7.97241	8.54959	8.02459	7.61324	7.47411	7.91139	7.62352	7.25408	7.55344	7.62242	8.03919	8.10696	7.86604	8.00056	7.42668	7.72042	8.00703	7.21626	7.90238
APPL1	7.42375	6.46271	6.79831	6.61765	6.926	5.84298	6.36982	6.26679	7.01235	6.93782	7.50621	7.41109	8.54535	9.04275	8.71802	8.45121	8.55344	7.95012	7.33539	7.57894	7.70113	8.16792	8.46107	8.74281	8.34784	8.43713	8.66498	8.29186	7.51885	9.14364	9.04658	7.46679	8.56586	8.4477	8.18982	7.46066	7.5812	7.44708	7.62022	7.29002	7.68685	8.04821	8.08481	7.70425	7.59208	8.76089	7.07575	8.27705
APPL2	5.44626	6.8189	5.87774	6.32373	6.15987	5.76022	5.87036	7.08108	6.52826	6.91528	6.63807	5.90929	8.78627	8.49145	8.41996	8.13853	7.88264	7.78856	8.33762	8.40259	8.00731	8.68018	8.47816	8.37721	8.70079	8.75689	8.53722	8.60659	8.55267	9.03149	9.41553	8.76818	4.43296	5.44294	5.73471	5.78529	5.74416	5.02237	4.83036	5.02459	5.4446	5.46923	5.41278	5.74953	4.86295	4.66676	5.02237	6.2384
APRT	7.13648	7.12619	8.22545	7.03507	6.34074	8.03067	7.00113	7.75522	7.32283	6.96	7.53489	7.49185	9.36304	9.35094	9.38597	9.1581	9.22725	10.1249	9.58928	9.33796	9.22122	9.6268	9.27333	9.68536	9.8936	10.5456	9.68895	10.261	10.6574	9.56976	9.23661	9.32778	4.96809	5.34696	5.46434	6.05094	5.51254	6.00562	6.42206	5.85175	6.34696	6.42375	6.37069	6.19081	6.28077	5.42291	7.54303	6.53916
APTX	7.4545	7.36894	7.04002	6.39232	7.08958	7.14975	6.92125	6.60733	7.50859	7.08852	7.2724	6.72656	8.93281	8.86913	9.14287	9.44708	9.19303	8.89118	8.60511	8.64386	8.67101	8.70805	9.4365	9.26655	8.80349	9.01931	9.11582	8.70287	9.44977	9.12748	8.98954	8.92095	6.07253	5.45615	6.02459	5.66676	5.12102	5.82528	5.98185	6.05528	5.42962	5.82273	6.19967	6.51412	6.17193	5.78136	6.61912	6.27984
AQP1	9.76413	9.3308	9.61508	10.4865	9.25006	10.8076	10.4083	10.0378	9.75146	10.225	10.3332	10.1211	12.2404	12.0695	11.583	11.1956	12.2154	10.741	12.655	11.6344	11.2764	11.8069	11.2022	11.6585	12.1784	11.963	12.3285	12.1539	11.527	11.8927	12.0865	11.8522	8.54882	7.63844	8.6532	8.56243	8.6101	8.64962	8.86759	9.69549	9.26456	9.78054	9.23673	9.01276	8.84612	7.92422	9.42427	10.1299
AQP2	6.18982	7.04658	6.75221	6.95187	6.79442	7.48462	7.07575	6.94017	7.06393	6.90809	7.07361	6.36807	8.24982	7.99152	8.4582	8.19279	8.77643	7.45039	7.2937	7.86295	7.3637	7.30287	8.05582	7.99944	6.89118	7.36894	7.71905	7.13237	8.35579	8.21091	7.62571	7.72178	4.39917	4.23266	4.39232	6.24222	3.56071	5.86047	3.23266	4.23266	3.8679	2.926	3.58496	3.48543	4.03562	4.7761	4.7866	4.52356
AQP3	4.76553	6.52982	4.36457	5.94251	5.77873	6.11478	6.71425	5.7866	6.04658	5.71699	6.29829	5.853	7.81121	7.40088	5.36457	6.34696	8.46393	6.91049	7.60585	7.84298	6.91767	8.55075	7.59021	7.41024	7.4822	7.10014	6.66818	7.64313	7.3906	7.63227	7.23266	9.16742	4.52356	4.12102	4.23266	5.33271	4.89239	6.07895	5.56377	3.54844	4.21723	3.7761	4.63227	5.94251	3.43296	3.89724	5.65821	3.80735
AQP4	2.47249	2.72247	3.74416	1.43296	0.925999	1.3505	2	1.20163	3.47897	4.0045	2.36457	2.51096	3.06178	3.0268	3.55459	3.94953	3.2555	1.848	2.98185	3.39917	2	2.65535	4.29278	2.24793	3.7866	2.89724	2.81762	3.3505	1.65535	3.69488	3.57289	1.90689	6.3906	6.58496	0.584963	1.43296	2.03562	3.16993	0.137504	3.18587	2.37851	2.40599	-0.514573	0.137504	3.70044	5.73064	3.15381	-1.32193
AQP5	2.3505	1.67807	2.40599	1.20163	0.765535	1.48543	2.03562	2.63227	2.8679	2.29278	2.60881	1.26303	2.90689	3.6893	3.71149	4.20163	4.22497	3.8679	2.60881	4.76022	4.66107	4.27053	3.20163	2.53605	3.99095	2.96347	4.53605	3.08746	5.12928	5.12102	2.926	4.27053	1.88753	2.70044	1.20163	3.1375	2.3505	3.63227	1.37851	2.10434	-0.321928	1.1375	2.58496	2.90689	2.96347	0.847997	2.90689	1.96347
AQP6	4.27798	4.97039	5.20555	4.42626	3.26303	3.99095	4.93546	3.34341	5.61471	4.73064	4.60288	4.83036	6.42962	6.25361	5.75221	6.61397	5.83162	5.27612	5.57137	5.88753	5.57743	6.78725	6.95884	6.65535	6.0542	5.61912	6.01681	5.8505	6.1179	5.91886	4.66391	4.49506	4.31832	5.31288	3.51096	4.78398	3.07039	4.78398	3.39232	3.96347	3.40599	3.90207	3.0268	4.59694	4.49825	3.64962	4.60881	3.1375
AQP7	2.76553	4.48543	5.25927	4.26303	3.79701	4.8125	5.97269	5.90929	6.26115	4.49825	4.60288	6.22304	4.99548	4.27053	10.9992	6.89724	9.16917	7.46679	5.60288	6.06824	5.49825	6.1819	7.23074	4.848	7.46923	7.59842	9.64277	5.81506	7.31288	4.9542	4.47249	7.38284	6.92006	7.19869	6.65105	5.66676	5.15381	5.01792	6.30925	6.50303	6.12516	3.60881	3.88753	5.56986	4.87774	6.25361	5.79442	4.62644
AQP8	5.45286	3.8679	5.83036	5.41954	5.45615	4.73335	5.44626	5.05745	5.7252	4.24031	2.98185	5.42291	7.10119	6.52669	4.82273	7.11894	6.37851	5.72792	4.83289	6.93192	7.32283	5.70598	6.08746	5.73606	6.67666	4.62644	6.12928	4.27053	5.93546	6.67948	5.91409	6.6865	3.8679	1.76553	2.8679	1.53605	2.98185	4.3147	4.26303	1.58496	1.53605	-0.514573	3.15381	2.53605	3.07039	-0.736966	3.57289	-0.514573
AQP9	5.38888	4.23266	5.72247	2.26303	2.88753	5.46923	3.33628	2.29278	2.63227	3.12102	6.13955	3.3505	8.49225	4.17792	6.94486	12.0506	6.56529	2.76553	4.71149	5.74953	7.51491	8.86697	9.52689	7.96	6.45615	7.01458	4.24031	9.79377	7.52356	9.05664	6.824	7.91349	0.485427	0.378512	5.23266	3.12102	4.86295	3.64386	4.36457	5.1334	5.10014	5.12928	4.73335	6.81762	3.74416	2.45943	6.74953	4.88264
AQR	7.35491	7.36063	6.57667	7.10381	6.69139	7.29692	6.95303	6.91528	7.18041	6.84862	7.2555	5.8189	8.69575	8.55536	8.77857	8.93605	8.90373	8.69453	8.60696	8.6779	8.85206	8.64458	8.81186	8.91004	8.74953	8.2211	8.54342	8.75556	7.83162	8.7879	8.69923	8.84471	6.42291	6.5306	6.92659	7.07253	6.96116	6.99379	7.00506	6.73268	6.82782	7.00955	6.85736	7.15127	6.87529	6.40514	6.20848	5.64674
AR	5.61029	6.03452	5.51885	6.31016	6.36545	5.97154	6.08958	6.52199	6.78856	6.34784	5.97728	5.45943	6.40599	6.76686	7.50343	6.45943	7.08905	7.64638	7.35447	7.30195	7.50462	6.82782	7.46761	6.75822	7.05528	6.81378	7.31379	6.06932	7.01458	7.6851	6.55305	7.04549	8.22304	8.19795	7.41278	7.44377	7.69139	7.33405	7.29324	7.72315	7.73403	7.5263	7.55344	6.23362	7.23601	7.96895	6.3637	6.04002
ARAF	8.02956	8.15684	8.11322	8.26115	7.24603	8.33316	8.66498	8.01346	8.35226	7.88631	7.73132	7.81121	10.1191	9.94734	9.49205	10.2355	9.96535	9.8392	9.18463	10.1157	10.0551	10.1324	10.0592	9.95652	10.1375	9.99873	9.98598	9.88356	9.49725	9.37721	9.52904	9.82177	6.21432	6.83415	6.14975	5.57137	5.11686	4.90207	5.76288	5.94369	5.59991	5.71973	5.67243	5.99774	5.63952	6.2114	6.88325	6.24982
ARAP1	6.33092	6.71012	6.54535	6.93782	6.44956	6.57213	7.02292	6.93487	6.77413	7.83605	7.10381	6.93723	8.90102	9.02956	8.37786	8.78283	8.62406	8.76255	9.41849	9.46414	9.67728	9.23146	9.00225	9.07962	9.43369	8.97111	8.92689	9.04699	8.83542	9.14377	8.69662	9.60056	5.49506	3.89724	4.82273	5.90929	6.1127	6.21917	6.41278	5.59096	6.0045	6.33092	6.50462	6.732	5.52982	5.1416	6.83289	6.02459
ARAP2	5.38543	5.83036	3.87774	5.14975	5.76553	3.21723	5.62059	4.52356	5.57289	6.05094	5.37504	5.01346	7.75956	7.13443	7.65033	8.35315	7.80542	7.18289	6.76288	7.37938	7.49586	7.85922	8.22738	7.76752	7.48382	7.10643	6.6851	7.62352	6.6907	7.82972	7.42122	7.71149	4.34341	3.18587	3.29278	4.98185	4.6837	6.57592	4.66107	5	3.37851	3.98185	2.37851	5.50462	3.20163	3.75489	4.59694	0.925999
ARAP3	6.60288	6.6893	6.27984	6.66818	6.98071	6.88509	7.30012	7.11061	6.91169	7.22014	6.41278	6.92481	8.99746	8.34829	8.58796	8.83384	8.14822	7.35226	8.78365	8.82782	8.53411	8.54535	8.2503	7.98014	8.00282	7.6865	8.45368	7.69836	8.09276	7.71081	8.46312	8.01458	5.33628	5.22882	5.88142	5.53294	5.76288	6.60659	6.39403	6.3443	5.51728	4.92362	4.70321	4.0268	5.65105	5.43129	6.20261	6.50859
ARC	3.37851	5.39575	7.53916	6.71973	5.926	2.67807	9.4149	5.59991	2.74416	2.43296	1.67807	2.48543	4.10434	4.04439	4.0268	10.0497	7.16792	5.89724	3.87774	6.7211	5.04876	4.47897	4.33628	3.47249	3.53605	5.15381	3.45943	6.24793	3.39232	4.16189	4.12102	5.54226	0.847997	1.96347	1.20163	5.14975	2.07039	3.1375	2.26303	3.41954	4.00899	4.73877	3.3505	4.61471	4.75489	3.79701	4.67807	5.2211
ARCN1	6.77215	7.54303	7.83099	6.7866	7.76553	6.95187	6.98299	7.42122	6.48059	7.74752	6.67666	7.95652	9.0129	9.34496	9.2384	8.88111	9.0381	9.61434	9.98142	9.98157	9.79588	9.31628	8.86573	9.28054	9.51096	9.07842	9.20823	8.6879	8.1639	9.18537	9.34119	9.66124	6.60288	7.23936	6.06178	7.04439	7.48382	6.76421	7.39146	6.28355	7.19279	6.99887	6.39403	7.01569	6.37504	6.04658	7.19771	7.6879
AREG	4.7761	4.79181	5.84674	3.96347	4.85549	3.8125	4.79701	3.88753	4.99774	4.50462	2.30743	2.80735	7.31334	4.14568	5.46271	6.9629	7.72212	5.01792	3.22497	4.26679	3.80735	5.6907	4.83036	4.64386	3.47897	4.54535	4.43962	4.02237	3.3147	4.69209	4.40259	3.00899	2.90689	2.98185	2.3505	0.263034	3.40599	4.24031	3.27798	1.1375	1.48543	1.32193	1.58496	3.21723	2.03562	3.15381	1.67807	2.45943
AREL1	6.84674	6.58946	6.98185	6.08534	5.89966	5.853	5.83036	6.12102	6.63952	6.90569	6.88509	6.29094	9.30652	8.96116	8.48864	9.56186	8.79279	8.49745	9.03535	8.72007	8.91618	8.87098	9.16767	9.3696	8.77545	8.30834	8.52904	8.92422	7.91289	9.10931	8.95391	9.18066	3.1375	3.58496	4.37156	4.2555	4.63227	5.44294	4.16993	4.42626	3.57289	3.21723	2.63227	3.57289	5.07468	0	4.64386	3.72247
ARF1	10.2637	9.86751	10.2978	10.2276	8.38306	10.3554	10.2312	10.1042	10.0244	9.82956	10.1025	10.3888	11.8094	11.8494	11.5535	12.2131	12.0154	11.9263	11.9517	11.8461	11.809	11.8099	11.8361	11.8627	11.8249	11.989	11.7966	12.037	11.8776	11.7474	11.7564	11.8071	6.12309	6.01569	5.84172	6.10434	6.37156	6.67313	7.02569	6.11894	6.17891	6.93546	6.65678	7.02459	6.76818	6.6279	6.95303	6.34252
ARF3	8.0207	8.11582	8.53489	7.99266	8.24317	8.62461	8.45656	8.59283	8.2937	8.54844	8.81698	8.73234	10.7287	11.0593	10.0508	10.4222	10.3077	10.7566	11.1431	11.0984	10.8543	10.9204	10.9046	10.8794	10.419	10.6886	10.5229	11.0308	10.569	10.4022	10.5299	11.1636	6.55152	6.70736	7.77939	7.58271	7.76089	8.43921	8.76354	8.39403	8.50541	8.73268	8.46107	9.2446	8.16541	7.84046	8.33002	8.44501
ARF4	10.2072	9.56567	9.99725	10.0664	10.2949	10.1145	9.80647	9.56805	9.68738	10.0885	9.92711	9.40429	11.8632	11.4778	11.458	12.2643	12.2846	11.1477	11.3197	11.1876	11.1673	11.3277	11.6212	11.679	11.4994	11.6413	11.3376	11.8563	11.6432	11.7295	11.96	11.252	10.4072	10.1308	10.8422	11.0163	11.6468	10.968	11.8708	11.5521	11.4012	11.69	11.3111	12.1552	11.9561	10.6941	11.1617	11.3846
ARF5	7.83099	7.55152	7.64962	7.71836	7.06501	7.93251	8.22689	8.33271	8.02514	8.05094	7.65821	7.99152	10.1609	10.1777	9.82956	9.15051	9.18809	10.0562	10.4656	10.4498	10.4769	10.2269	9.91827	10.2653	10.1723	10.3128	10.4617	10.1591	10.8307	10.1366	10.5072	10.3888	6.38543	5.45615	5.78921	6.22689	5.98868	6.97499	6.40939	4.20163	6.15583	5.74953	6.05745	6.8802	6.11894	5.42626	5.25172	5.31107
ARF6	9.22641	8.5611	8.51491	7.90569	9.0474	7.25927	9.12412	8.00955	7.75221	8.26209	7.89482	9.51964	9.39832	9.69227	9.03425	9.8983	9.59991	9.24722	8.09592	8.93782	9.05284	9.15456	8.79572	8.37417	8.93605	8.34651	8.32012	9.83178	8.62972	8.91079	8.69035	8.80316	7.63227	7.5672	8.25526	8.46271	8.70857	9.14313	8.56796	8.2427	8.13673	8.65857	8.17118	9.2608	8.81826	7.7252	7.94046	8.57837
ARFGAP1	6.86171	6.69488	7.14975	7.78594	6.82909	7.17592	7.42375	7.18488	7.55689	7.57137	6.88387	7.15076	9.79734	9.26491	8.44956	9.18908	9.00085	8.99095	9.49285	9.79051	9.90989	9.82496	9.36829	9.25951	8.92095	8.56339	8.70079	9.23864	8.71733	9.13494	8.99548	9.73285	5.1416	5.53138	4.61471	5.54844	5.33628	6.60066	5.45779	5.60733	5.64386	5.78529	5.64097	5.97842	5.78921	4.77873	7.17393	5.61912
ARFGAP2	7.87836	8.57743	8.53916	8.51964	7.5812	7.76885	8.7286	8.97097	8.56682	8.14364	8.1205	7.95361	9.84141	10.2047	10.092	9.8662	9.91498	10.201	10.0105	9.93192	10.4021	9.92288	10.3866	10.265	10.1077	10.2527	10.5462	9.97785	10.2065	10.4673	9.92006	9.92852	5.87897	5.52199	5.13134	4.88996	5.55612	5.32373	5.53138	5.55919	5.93074	6.13443	6.20555	5.76155	5.87652	5.85922	5.85425	5.38543
ARFGAP3	8.56567	7.94953	7.91229	7.74079	8.37069	8.27519	8.07146	8.16892	8.10119	8.10329	7.99379	8.75154	10.2219	9.91618	9.77939	10.0849	10.8165	9.92244	9.28864	9.30697	9.23098	9.55017	9.51531	9.65714	9.22569	9.5947	8.81282	10.1902	9.06016	9.77017	9.84141	9.20872	8.41363	7.78136	8.6851	9.30857	9.31129	8.74416	8.97039	9.08162	9.02929	8.87252	9.00619	9.36872	8.9935	8.45368	9.07093	10.5886
ARFGEF1	7.24222	7.32103	6.60288	7.14364	6.65249	7.01569	6.4446	6.81121	7.15886	7.26679	7.24413	6.2555	9.24031	8.79507	8.72792	9.19795	8.86326	9.00282	8.91916	8.95565	9.07575	9.17293	9.32193	8.96145	9.00619	8.46475	8.84549	8.93251	8.00113	9.02901	9.16616	9.12438	5.74953	5.99548	5.65105	4.10014	5.18982	5.23266	5.55612	4.75221	4.97039	4.8679	5.00899	5.53138	5.27053	5.34696	4.61471	5.38716
ARFGEF2	5.64962	2.70044	4.0268	3.89724	3.23266	3.97269	4.26303	2.926	3.51096	5.72792	5.56682	4.66107	6.00899	4.63807	5.38543	5.70874	6.10852	6.59395	6.35755	6.26679	6.57137	6.83542	6.11061	4.51096	5.0917	5.17393	4.63807	5.9542	4.32912	5.52669	4.51728	4.71699	6.55536	6.31016	6.51728	6.45615	6.56453	6.78202	5.76553	6.89966	6.46189	6.50303	6.39318	6.67172	6.6872	6.52982	7.17243	6.91229
ARFIP1	7.31922	6.6886	6.39232	6.21529	6.52826	6.73539	5.31288	6.75221	6.32463	6.82082	7.43421	7.15987	8.04166	8.28355	8.61232	8.19057	8.50402	9.05433	8.74029	8.44874	8.53177	8.42333	8.79425	8.81586	8.61268	8.66729	8.67455	8.7705	8.67207	8.81186	8.98085	8.67366	7.77248	7.52552	8.45841	8.60733	8.75656	8.22545	8.6077	8.89981	9.20225	9.15823	9.3147	8.50958	8.9211	8.09144	8.0493	8.13981
ARFIP2	6.88264	7.64602	8.08321	8.64854	7.47492	8.17542	8.49665	8.02403	8.30834	8.26725	7.35755	7.56834	9.57856	9.15254	9.07601	9.50601	9.52826	9.88615	9.73318	9.6994	9.77297	9.8505	9.54863	9.54689	8.8802	9.43463	9.15203	9.30879	9.46271	9.71149	9.63916	9.77791	5.4822	5.79181	5.00899	4.70044	5.1416	4.91169	4.64962	6.20359	5.58496	5.74685	5.80219	5.88753	5.77873	5.04439	7.10852	6.36632
ARFRP1	6.10329	6.54381	6.52904	6.3505	5.86666	7.13289	6.40088	6.81186	6.70874	6.34341	6.96058	6.43713	8.20604	8.01764	8.10565	8.89254	7.87314	8.66924	8.71836	8.87329	8.46127	8.72024	8.6498	8.36545	8.49486	8.55823	7.78823	8.5519	8.39789	7.51333	7.88844	8.59488	4.70598	4.92362	4.7252	4.98868	5.09381	5.15785	4.93546	4.69209	4.56986	4.67243	4.94251	5.14364	4.66107	5.30925	5.97269	4.57289
ARG1	1.58496	4.80735	4.76022	4.73335	4.43962	5.1819	4.94953	5.10434	3.75489	5.15785	4.24793	4.47249	6.60437	5.26679	5.39917	8.35667	6.03122	5.1819	4.64386	6.48382	5.82528	5.88753	6.34696	5.85798	4.56682	5.24031	4.65535	5.96347	6.22497	5.23649	5.73335	6.26679	3.32193	1.72247	3.12102	2.64386	3.70044	5.27798	0.887525	1.98185	1.67807	-1.152	0.765535	3.03562	3.23266	2.63227	3.10434	2.51096
ARG2	5.94837	6.06393	5.64241	6.03562	5.94251	5.46597	6.35138	5.60585	5.8009	5.2114	5.73606	5.71425	7.08958	6.45286	6.79831	6.95245	6.99435	6.96116	6.95012	6.76553	6.51885	7.64024	7.22255	6.81121	6.78594	6.9384	7.06501	6.50462	7.7418	7.18339	6.82018	6.84423	4.77083	6.21335	4.86047	4.42626	5.50779	5.79051	5.07039	4.95187	4.78136	5.58946	5.08534	5.77479	5.0045	6.18289	5.54689	6.93782
ARGLU1	7.65821	8.29554	8.47046	9.61287	8.89633	8.7077	8.84486	8.96492	8.60733	8.50898	7.66534	8.12928	10.8553	9.53664	10.8273	10.5509	10.4174	9.98314	9.69488	10.3005	10.4401	9.88387	9.20628	9.65231	9.42101	9.58402	9.71063	9.22255	9.64006	9.59488	9.35997	10.2155	8.09908	7.95855	8.17642	8.36129	8.65857	8.72741	8.87283	9.00745	7.90539	8.09882	7.70667	8.21965	8.50799	8.0728	8.5411	7.62936
ARHGAP1	7.07895	7.6858	6.97957	7.93782	7.03012	7.32733	7.65893	7.94427	8.02791	7.71905	8.6014	7.62352	9.49045	8.79961	8.6575	8.95681	8.94749	8.96261	9.39874	9.82909	9.75539	9.68018	8.02459	7.78594	7.53993	7.82782	7.84172	7.17093	8.26209	8.18488	8.19377	9.31061	4.73064	3.63227	5.06178	5.87652	5.28355	6.36282	6.12516	5.90328	5.19377	4.97269	5.14364	5.93428	5.08321	4.6893	6.2937	4.08321
ARHGAP10	7.46761	7.38974	7.15684	6.56834	7.1819	6.62644	7.12412	7.9331	7.94895	7.03232	6.29462	6.99322	8.1982	8.54882	8.7761	7.73132	8.80864	8.6872	8.52982	8.73335	8.72144	9.04275	8.41151	7.8392	7.76553	8.14364	8.36151	7.85425	8.21189	8.61618	8.37547	8.58007	7.46516	7.30652	6.76288	6.92955	7.04876	5.86295	6.59096	7.05202	6.74819	6.67384	6.43463	6.66676	6.90569	7.34784	6.77215	6.69766
ARHGAP11A	4.8125	2.16993	3.79701	0.847997	2.07039	0.847997	2	1.37851	4.51728	3.70044	4.07895	1.80735	4.66107	4.88264	0.678072	2.848	3.27798	4.34341	5.40939	6.13955	2.60881	4.85798	5	5.53916	4.34341	4.20163	4	5.1127	4.20945	6.47086	3.1375	3.79701	0.137504	-0.321928	2.60881	4.23266	3.58496	3.97269	3.18587	4.53605	-0.514573	2.80735	2.53605	4	3.7761	-0.152003	1.07039	2.8679
ARHGAP12	6.02459	7.13648	6.9331	6.35755	6.89118	5.61471	6.12309	6.61912	6.51412	6.97613	7.29462	6.34341	8.2724	9.0474	9.02237	6.55766	7.90026	8.88387	8.37243	8.49546	8.78463	7.89845	8.08162	8.39789	8.9334	8.36107	8.75322	8.03562	8.51531	8.65642	8.45738	8.06609	7.59544	7.12722	7.68229	7.96405	7.87529	7.57743	7.50462	6.54535	7.42291	7.53993	7.78398	7.19279	7.2182	7.25833	5.69209	7.8802
ARHGAP15	6.16993	5.46597	6.1918	5.48864	6.02237	6.43463	6.53916	5.51728	5.93546	6.94837	7.29921	6.09803	9.30811	8.18933	8.28771	8.66285	7.73877	8.01179	9.79863	9.05039	8.9542	8.50104	8.79246	9.19426	8.61397	10.0867	8.8189	8.51491	9.60047	8.9678	9.47573	8.73843	5.46271	5.64962	7.47005	6.4271	6.25644	6.70805	5.02459	6.89118	5.98071	4.49506	5.40429	5.56529	5.55152	5.46107	6.27519	4.66959
ARHGAP17	7.28355	8.57969	8.9263	8.48704	8.88264	7.49905	8.76487	8.68018	8.41532	8.72758	8.49386	8.54844	10.0735	10.0665	9.63318	10.1543	10.0444	10.4388	10.732	10.4157	10.6735	10.8008	9.97943	10.2863	10.6584	10.0782	10.2663	10.2907	9.79782	9.85191	10.2916	10.5361	7.25644	7.20163	7.92778	7.93782	7.59171	7.65177	8.14975	8.00169	7.92481	7.74752	7.43045	8.12928	7.16591	6.96232	7.74281	7.1416
ARHGAP19	4.49825	4.51412	4.74685	4.20945	3.07039	2.87774	3.29278	3.78136	3.54226	4.04876	4.04876	2.93546	6.39232	6.98356	7.42878	6.07146	4.85549	6.6453	6.20457	7.04985	6.51885	7.19967	5.84046	5.36457	4.96347	6.28077	6.57894	5.58946	5.07895	6.03672	6.43379	6.81826	4.73877	5.83289	5.50779	5.50144	5.90207	5.34696	4.3147	5.53294	5.60881	5.1127	5.19771	3.52356	3.62059	4.26303	5.45286	5.35755
ARHGAP22	5.6865	5.94251	3.93546	3.24793	3.54844	5.44294	4.82782	4.51096	6.25739	6.36457	7.17493	6.28355	8.05094	8.37112	7.44211	8.62388	6.59991	6.54226	9.04002	9.12954	9.22448	8.13443	7.67384	8.13443	8.4733	7.90087	7.42375	8.60326	7.91767	8.62972	8.23936	9.17542	3.55459	3.41954	4.16591	3.55459	5.01792	3.70598	5.2075	3.94486	4.97957	5.47735	5.3837	5.82018	4.95187	3.7761	5.01123	5.75355
ARHGAP24	6.43962	6.82782	6.06609	5.76553	6.70044	5.42962	6.63807	7.01569	6.23074	5.60288	6.2854	6.14568	7.76487	7.40344	7.83036	6.84172	6.80864	7.86604	7.5691	7.51412	8.02181	7.21626	8.15178	8.03617	7.72996	7.46189	7.80413	6.8392	7.1416	8.40642	8.96924	7.51096	5.6014	6.91468	6.6279	7.08215	7.15076	6.31107	5.89239	6.0045	6.50462	7.12205	6.41024	6.5345	6.89178	6.02348	6.68089	6.85674
ARHGAP25	6.18289	4.89724	5.6279	5.17592	5.19377	4.83289	4.98413	5.6851	5.85175	6.6632	6.93605	6.75756	8.32823	8.83036	7.82369	9.15886	6.67384	7.58796	9.03659	9.02583	8.57705	9.1444	8.43609	9.16277	8.71716	8.92541	8.42794	8.89573	9.07334	8.82655	8.39703	9.31016	4.54844	6.07895	6.06609	5.59694	5.94017	6.13134	5.8125	5.60288	6.39403	6.23458	6.30012	5.06178	5.96578	5.6837	6.24222	5.32193
ARHGAP26	3.37851	2.10434	4.77083	3.91648	4.74416	4.45943	2.40599	4.63227	4.54226	4.81762	4.47249	4.96809	4.44626	6.27612	5.59096	4.29278	5.7761	6.27053	3.94486	6.3505	6.23458	6.22689	6.06824	5.14568	6.37504	5.09592	4.10434	5.20555	4.82273	3.70044	5.83036	5.38198	3.99095	4.71149	4.93546	5.03122	4.43962	4.10434	4.70598	3.51096	3.74416	2.76553	3.7866	4.63807	4.20163	3.1375	3.62059	2.76553
ARHGAP28	4.69209	4.04876	5.74953	4.38543	4.21723	5.48543	5.49985	4.43296	4.9472	5.88142	6.4733	4.87036	4.94486	6.00562	5.44626	6.2182	6.18289	3.30012	5.75087	6.55536	6.84172	6.69488	5.80219	6.42206	5.87406	6.03892	6.29921	4.42291	6.17193	6.06932	6.10643	6.17093	3.64386	0.678072	4.51728	3.93546	4.30012	5.37156	4.49825	2.07039	4.67243	5.1416	4.36457	5.82528	3.94486	4.65535	2.926	4.32193
ARHGAP29	8.02625	8.26491	8.14262	9.69192	9.63445	9.71029	9.42815	8.43379	8.23984	8.58721	7.87036	7.71149	10.4886	10.9405	11.435	9.11738	9.05691	10.7142	10.5174	10.0962	9.99308	10.3188	9.76122	9.41299	10.0995	9.55075	11.004	9.60418	10.0192	9.58289	10.595	9.54651	3.36457	4.47897	5.18982	4.44956	4.71425	6.29646	5.73606	4.79181	4.08321	4.75489	3.80735	4.33985	5.84298	4.29646	3.66676	3.45943
ARHGAP32	4.62936	5.60288	4.41616	5.93546	5.49025	5.43296	6	5.18785	5.67807	6.10014	5.41278	5.73742	8.0523	7.08746	7.69139	8.28216	6.97327	6.93546	6.87529	6.8157	7.12928	6.76222	8.00955	6.7807	6.93664	6.40173	6.70321	6.93605	5.54535	6.74819	7.90869	6.94544	5.07253	5.74551	4.98185	5.52513	5.35931	4.88996	4.64386	5.49346	4.55459	4.10852	4.63227	4.40259	4.99548	4.46271	5.15987	6.23266
ARHGAP33	3.89239	5.53916	4.38198	4.63227	5.40939	5.06178	5.66391	5.22882	4.01346	5.35403	3.89239	4.82782	7.28586	7.27286	6.52826	5.18982	6.53528	6.00225	6.42626	8.53916	8.10198	7.86573	5.17592	6.05202	5.53138	6.90207	6.0607	5.40259	4.86542	5.06824	5.32553	7.86511	3.67807	4.46597	3.82782	4.0268	3.26303	4.12102	4.48543	2.80735	4.41954	3.70044	3.98185	2.98185	4.90689	3.24793	4.37851	3.36457
ARHGAP35	4.48543	5	5.0917	5.7761	5.35755	5.80219	5.8125	5.74953	6.21723	5.08746	6.27798	6.09803	7.13853	7.17592	7.39318	6.79181	7.16591	7.22497	7.50224	6.98071	6.93899	7.16792	7.14364	6.23458	6.71699	5.80735	6.68089	6.66676	6.09592	7.07039	7.1179	7.21917	4.70044	4.74953	4.90689	5.58496	5.07895	5.41616	5.58195	5.1334	4.94953	5.43296	5.0045	4.73335	5.71973	5.4363	4.63807	5.12928
ARHGAP4	4.77083	2.98185	5.03122	3.58496	2.8679	3.1375	5.20163	4.1127	3.47249	5.20945	4.64962	4.19377	7.7866	8.13443	4.96809	6.72656	6.54535	7.16892	7.74685	7.96174	7.59768	7.76885	7.62863	7.01458	7.84549	8.03947	6.30561	7.60881	7.34341	6.99661	6.92837	7.90509	2.48543	3.10434	2.23266	5.44626	4.07039	5.30378	2.63227	5.11686	4.43296	4.50462	4.38543	4.42626	5.0917	2.16993	6.52199	3.9542
ARHGAP44	5.55305	6.34784	6.3637	6.91767	6.08321	5.58346	6.82591	5.87529	6.72656	5.92362	5.14568	6.03782	6.83605	7.633	7.633	9.86295	8.1533	6.81762	6.70529	7.55766	7.78562	7.90087	7.3837	7.18041	6.23649	6.24222	7.01067	7.41532	6.95187	7.40514	6.71012	8.07628	4.8505	5.1375	5.58496	6.43379	6.22014	6.893	6.49346	6.19279	5.7211	6.31107	5.87406	7.13031	6.91648	5.19771	6.37069	6.63807
ARHGAP45	6.60659	6.82845	6.30925	6.24793	6.05094	6.05094	5.32373	6.46189	7.01123	7.01514	7.05474	7.62352	8.63427	8.70044	7.51688	8.12696	8.21989	7.94222	8.47472	8.37156	8.49446	7.91528	8.09434	8.61894	8.39703	9.12541	8.27286	7.80284	8.34563	8.22304	8.2211	8.71716	4.90207	5.40939	6.19279	7.27333	7.43962	6.85985	6.56071	5.84925	6.99152	7.14873	6.87098	7.34341	6.56377	4.82273	7.32733	5.18587
ARHGAP5	6.99435	8.12309	8.09592	7.76155	8.08428	7.29278	7.3733	7.71699	7.52513	7.47735	8.16189	6.61618	8.99124	8.68264	9.25692	9.00787	9.7269	8.69662	8.37591	8.00562	8.64782	8.52199	8.79539	9.54747	8.81954	7.78398	8.69975	8.61912	8.55459	8.66	8.90869	8.69558	7.06178	6.61912	6.93074	6.78267	7.35931	6.65105	7.01569	7.30287	7.61618	7.59917	7.70044	6.84046	7.67807	7.13648	5.44956	6.92244
ARHGAP6	7.92006	8.04111	7.88264	6.64241	7.98413	4.73606	5.94134	8.44936	7.67384	5.53138	5.80607	6.34784	8.11296	8.23002	8.78463	7.06393	7.89603	9.68273	8.32103	7.82082	7.79246	7.45368	7.78038	7.98584	7.97985	7.0677	8.05257	7.06286	7.49586	7.16842	7.82655	7.74416	8.07361	7.7738	7.78234	8.15861	8.61195	7.87314	7.65141	8.66782	7.89148	8.07975	7.6014	7.36894	7.71459	8.01207	7.63118	5.7211
ARHGAP8	3.1375	2.90689	3.48543	5.32553	2.51096	2.43296	3.60881	2.45943	2.80735	2.53605	0.678072	5.49185	3.848	4.43296	4.47249	3.32193	2.98185	5.06609	1.96347	2.45943	1.63227	3.59694	3.85798	3.62059	3.43296	3.37851	4.17792	3.6893	3.44626	3.66676	3.16993	3.88753	3.29278	1.32193	1.37851	1.848	3.20163	3.15381	2.20163	3.03562	0.584963	2.29278	3.48543	2.45943	2.53605	0.678072	1.26303	1.32193
ARHGDIA	7.30743	7.27193	8.04631	8.85128	6.87836	9.06958	9.08773	8.72571	8.46557	7.44128	7.34696	7.50263	9.76686	9.55842	8.80913	10.732	10.1444	10.5722	10.8233	10.6585	10.3306	10.8414	10.0558	10.3117	10.368	9.67543	9.65186	10.6556	9.35964	10.2332	10.1547	10.6298	4.59395	5.42122	5.04658	5.77215	5.31288	6.14364	5.05961	5.39917	5.87774	5.3147	5.16792	4.41278	5.47573	4.98868	6.85674	6.26021
ARHGDIB	10.5173	9.55401	9.51983	8.84987	9.67048	9.16767	9.28239	9.93251	9.5306	9.87314	10.4124	9.29393	12.2166	12.1622	11.3972	12.1555	11.1126	11.214	12.2295	11.9136	11.6734	11.9442	11.5491	11.7913	12.0951	12.3178	11.4765	12.0396	12.4804	11.8982	11.6198	12.0161	6.42794	6.71562	8.04002	7.50859	7.17592	6.67525	6.33807	6.67948	6.84046	6.1639	6.46434	6.84549	6.85425	6.31107	7.09487	6.52199
ARHGDIG	5.15785	4.89239	5.27798	5.88264	5.26679	5.56682	5.10434	5.89724	5.56986	4.97728	4.05311	5.50144	5.75756	5.88996	5.68089	6.38024	6.22497	6.58045	6.00899	6.08534	5.62936	6.61324	6.94953	6.56224	4.43962	6.05528	6.0268	5.91409	6.47411	6.68229	6.4822	5.78398	3.27798	5.47249	3.01792	3.6893	4.82782	5.66676	3.96347	2.53605	3.926	3.64386	1.48543	5.09592	2.03562	1.848	1.96347	-0.514573
ARHGEF1	6.84423	7.37678	7.35403	7.83415	7.49745	7.91528	7.99379	7.78005	7.79377	7.18884	7.01792	6.69488	9.44398	8.65213	8.54959	9.10931	8.79669	8.76255	9.15911	9.24793	9.42836	9.02763	8.67701	8.53021	8.01569	8.21723	7.99379	7.9847	8.14006	8.65356	8.34119	9.2031	5.97842	6.13545	5.1819	6.90328	5.99661	6.81121	7.01123	6.78725	5.89724	5.94486	6.00675	7.03672	6.69279	5.90207	6.97212	5.52826
ARHGEF10	6.97728	6.61029	6.54689	6.85112	6.77413	6.32103	6.88081	6.41363	6.44956	7.16641	7.00394	7.49305	8.72843	8.43066	8.62826	7.67807	8.17468	8.76835	8.88722	9.12928	8.87698	8.89451	8.79863	8.88844	9.01109	8.47025	9.21832	8.42143	7.74012	8.69	9.23637	8.82432	4.06178	4.71973	4.64097	5.8125	5.52982	5.77083	5.56986	5.54689	5.07895	5.24793	5.31107	5.59096	5.30743	4.0917	5.60585	5.49346
ARHGEF10L	7.51254	7.81954	7.63009	7.7039	7.94193	6.92125	7.59991	7.96867	7.56758	8.16088	7.54844	8.33136	8.99209	10.423	9.39189	9.34784	9.33494	10.2011	9.96694	10.2055	10.204	10.1264	9.73454	9.96347	9.39767	8.89512	9.32328	9.98542	9.29921	9.50482	9.78152	10.3801	6.74886	7.16541	6.08746	6.60585	6.83605	7.05582	6.89239	6.56301	6.34784	6.67807	6.61176	7.20261	7.13186	6.75489	7.43171	6.06717
ARHGEF11	6.28263	6.01903	6.32733	7.31424	6.1467	7.24317	7.00056	6.92778	7.01458	5.94953	6.75221	6.04221	8.51885	8.41426	8.00534	8.22545	7.90749	8.96852	9.08268	9.33784	9.24816	9.34817	8.37678	8.6204	8.60992	7.63336	7.96492	8.83684	7.62936	8.47594	8.37308	9.11283	3.21723	3.49825	4.52982	4.94953	3.71149	6.5744	4.64386	1.53605	3.27798	3.20163	2.56071	4.07895	3.07039	3.72247	4.39917	2.65535
ARHGEF12	5.29646	4.40599	6.23458	5.30378	5.2211	4.7252	6.31832	4.85549	6.28725	5.70183	5.44128	5.2724	6.9331	6.08534	6.55536	7.15684	6.43045	6.96405	6.91648	7.29646	7.14466	6.80993	7.15836	6.83857	6.27612	5.81378	7.16641	6.58871	6.2075	6.89664	7.07895	6.95884	3.45286	4.16591	2.87774	4.43962	4.47573	4.71149	4.04876	3.52982	2.7761	3.46597	2.96347	4.05745	4.35403	2.85798	4.04439	1.82782
ARHGEF15	5.92006	6.79961	6.31288	7.16591	6.55382	7.32553	7.97642	6.37069	6.69279	6.81378	6.15785	6.43546	8.69035	7.90388	8.47431	8.28956	7.9263	7.88539	8.6886	8.58534	8.43045	8.6786	8.04439	7.57403	7.90418	7.89815	8.36413	7.70252	7.56186	7.95623	8.33047	7.99887	5.76818	6.15381	5.4545	6.10538	5.08534	5.43962	5.64241	6.33718	4.79442	5.33807	4.73064	5.33807	5.19771	5.26866	5.6453	5.33092
ARHGEF16	6.07682	5.07039	5.83542	6.07468	5.66391	4.49825	6.37851	5.98641	4.64386	6.2817	5.91648	5.60585	7.72588	7.72588	7.0433	7.26959	7.54767	7.24603	7.55459	8.08215	7.43796	7.56224	7.92719	6.82273	7.3733	6.92837	7.0607	6.96347	7.13648	7.47735	6.60288	7.89482	2.20163	5.22497	5.01346	4.32193	4.7761	6.46434	4.83794	5.03562	4.64386	3.33628	3.49825	5.1127	3	2.98185	3.52356	1.58496
ARHGEF17	5.37504	7.37156	6.74012	7.23074	6.18388	6.44956	7.71562	6.62352	6.47086	6.65964	7.23745	5.67525	9.62425	8.50024	8.47208	6.60437	8.05094	8.75556	9.54496	9.24389	9.26468	9.29737	8.40514	8.27053	8.70598	7.62936	8.38154	6.50303	7.2555	7.60511	9.06878	9.07066	5.47573	5.62352	4.56682	2.58496	3.64386	6.2555	6.42291	6.91767	5.05745	4.47249	5.2891	4.18587	6.1819	5.40599	6.85798	5.70598
ARHGEF18	7.29278	7.39489	7.73606	7.80542	7.53528	6.84674	7.16792	7.82273	7.54148	8.23601	8.00282	8.36413	9.42731	9.89905	9.22906	9.56758	9.0474	9.02181	9.79246	9.47086	9.66285	9.35094	10.0268	10.2219	9.77215	10.1206	9.69679	9.81009	9.63988	9.73522	9.63608	9.43567	7.55075	7.55995	7.77413	7.93782	8.16993	8.32733	8.67596	8.47208	8.98755	8.89905	8.6886	8.79961	7.94075	8.03562	9.29967	8.06878
ARHGEF2	7.52082	8.18115	8.07601	8.31696	8.01486	8.95187	8.13802	8.53002	8.0864	8.0268	7.87744	7.63227	9.83975	10.0875	9.77684	9.90124	9.60909	10.4501	10.2388	10.4806	10.6168	10.465	10.113	9.97721	9.80389	9.98499	10.0654	9.6515	9.41225	9.50532	9.97205	10.274	4.93546	4.78136	3.61471	4.80993	5.64241	6.34518	5.34873	5.72928	4.75756	5.26491	4.52356	4.31832	5.95884	4.50462	6.09698	5.19574
ARHGEF26	4.42626	4.6837	4.82273	3.57289	0.378512	1.07039	3.64386	2.51096	3.93546	1.53605	2.848	0.137504	4.43296	4.3147	5.43962	4.3147	6.27798	5.05311	5.59395	5.57592	6.23649	3	4.46597	5.47249	4.82782	5.85798	4.32193	2.60881	4.3147	3.20163	5.01792	4.89239	2.48543	5.0268	4.97728	5.36457	4.92125	5.4822	4.67807	6.15785	4.42626	5.86047	4.88753	5.07895	5.91886	3.66676	4.72247	3.26303
ARHGEF28	4.93074	5.31832	4.69488	5.29278	3.93546	3.62059	5.6893	4.32912	5.87036	4.30743	2.7866	4.93546	7.2384	6.83162	7.40684	5.36107	5.60881	5.04439	4.44626	4.66676	5.72792	4.20945	6.27984	5.66391	6.6837	4.47249	6.66676	4.16993	4.63807	6.13545	6.9507	5.07468	4.72792	4.90448	3.74953	5.01792	4.69766	5.43962	4.19771	5.64818	3.83794	4.9331	3.14568	3.17792	2.73335	3.36457	3.16189	4.6837
ARHGEF3	8.03837	8.2724	8.05202	8.31334	9.40578	7.74214	7.96924	8.50859	7.43713	8.64674	7.8857	8.61471	10.1378	9.98014	9.72434	8.48099	8.90779	9.3374	9.9526	9.12541	9.47796	9.5072	9.90569	9.58759	9.35403	9.1644	9.41405	9.75154	9.85829	10.0447	9.41553	9.30241	8.47452	8.02956	9.40131	9.3072	9.16591	8.53138	8.7879	8.99181	9.02459	8.72485	8.79181	8.47776	8.82972	8.51609	8.70908	8.81121
ARHGEF38	5.98641	6.46923	6.72247	6.71973	6.47897	6.91169	7.41363	6.2724	6.98413	6.66534	6.10852	6.24031	6.95652	7.56224	8.02569	6.94369	6.63952	6.99661	7.34518	7.02237	7.79831	7.15987	7.15987	6.94017	6.33271	6.81762	6.99095	6.12102	6.95303	7.17792	6.08108	6.61765	3.70044	4.87283	2.94486	3.15381	4.24031	6.13955	1.26303	2.1375	3.65535	4.1127	3.18587	1.76553	1.80735	3	2.67807	0.765535
ARHGEF4	2.70044	4.76553	3.89724	3.30743	2.45943	3.30743	3.75489	4.54226	5.41954	6.02015	4.91648	5.04439	4.70044	6.31107	6.56529	6.40088	6.24413	5.95884	5.64962	3.66676	5.38198	4.67807	6.97842	5.73335	6.6279	5.47573	6.86419	4.71149	6.7046	6.3505	6.15987	5.62644	4.52356	4.12102	3.47249	4.12102	4.30012	4.16993	2.96347	4.51096	1.96347	3.70044	2.40599	2.98185	4.15381	4.07895	4.7866	1.67807
ARHGEF40	6.81634	6.99095	7.57289	6.96	7.57781	5.94486	6.96694	7.02956	6.97384	8.12696	7.93929	8.70684	9.60019	9.87912	9.10079	9.24484	8.70408	9.45039	9.59105	9.94061	10.0253	9.31186	9.78218	9.72281	9.71905	9.41151	9.57355	9.42763	9.08188	9.67349	9.90109	9.74307	5.05528	5.12102	5.61912	5.61029	5.84172	6.14873	6.07682	5.60437	5.3345	5.05311	5.67807	5.96924	5.80607	4.26679	5.66959	5.54071
ARHGEF5	4.24793	5.89966	3.63227	4.69488	3.9542	4.50462	5.12516	5.80735	4.37851	5.59991	4	4.18587	7.05961	5.15381	4.47897	6.05311	4.95884	7.62425	7.10748	7.36282	7.7211	8.00562	6.98755	7.33092	7.56758	7.29829	7.55152	7.3147	6.9542	7.4446	7.21237	6.93074	3.64962	4.32193	5.23074	5.85798	6.11998	6.93192	6.23362	5.56529	5.69905	5.42122	5.62936	6.28817	6.71493	4.94251	5.17792	5.17592
ARHGEF6	7.22978	7.50144	7.1127	6.89845	7.58796	6.36632	7.31016	7.21335	7.57667	8.49865	8.47776	8.22014	9.77923	9.85534	10.0607	8.2891	9.77676	9.88829	9.65374	10.3731	10.3107	10.0925	9.5409	9.8983	10.3038	9.60084	9.98185	9.77594	9.0872	9.47371	9.46536	10.1899	10.7043	11.0665	10.0925	10.4266	10.3057	9.58271	9.75689	9.54574	10.0475	10.0243	9.94207	9.47005	9.8645	11.2407	9.58101	9.17143
ARHGEF7	7.14822	7.79279	7.69766	8.31379	7.96261	7.35491	8.04903	7.50422	7.73335	7.79604	7.2446	7.55267	9.84729	9.02167	9.45183	8.85565	8.82018	9.02818	9.18822	8.94808	9.12735	8.97742	9.07401	8.98542	8.80558	8.51964	9.6506	8.20433	8.34873	8.84109	9.2427	8.84909	4.59096	5.74147	5.03122	5.0268	5.11686	5.51728	5.30743	5.25927	4.30743	4.78136	4.1127	4.8679	5.01346	4.58496	4.94017	4.37156
ARHGEF9	5.58946	4.81506	5.07895	4.42962	5.46923	3.49185	3.86295	5.3906	4.54535	5.65392	6.25361	5.89845	7.82432	7.33807	7.20848	5.51885	6.22689	7.10591	8.00366	7.74281	7.86047	7.6987	7.64997	7.8051	7.79246	7.67243	7.59432	7.33405	6.86233	7.50621	7.98812	7.78921	5.2817	5.14568	5.37851	4.93546	3.55459	6.15381	4.97499	5.32553	5.22497	5.34518	4.87529	4.87529	5.03342	4.90448	5.58796	5.53294
ARID1A	7.51373	7.64746	7.97126	8.32238	8.18735	8.28448	7.73877	8.22593	8.27891	8.25644	7.89026	7.57251	9.31209	9.36403	9.33539	9.32305	9.53722	9.25609	9.50144	9.85666	10.0581	9.56482	9.87291	10.0605	9.51521	9.20065	9.24413	9.38543	8.78005	9.36523	9.88851	9.74231	6.26115	5.82528	6.43546	5.95884	5.99548	6.88753	6.62936	6.17193	6.74886	6.29921	6.51017	6.74079	6.58496	6.11686	5.92125	5.24413
ARID3A	4.75489	4.45286	5.47573	5.86542	6.29094	6.01346	5.01346	6.10643	5.39232	4.60881	3	5.55152	6.95187	7.04111	7.11998	6.24413	7.40939	6.44128	3.1375	6.94369	6.53916	6.43962	5.4822	6.91409	6.24603	6.38198	6.59246	6.62205	6.21335	7.41532	7	7.13955	5.05528	5.90929	4.57289	5.99322	6.06178	6.21917	4.99548	5.5345	4.91886	4.1334	4.94953	5.37156	4.8802	4.60585	6.01681	4.52982
ARID3B	3.94486	3.70044	3	2.29278	2.58496	2.74416	3.54844	3.1375	3.65535	4.52356	3.926	4.16993	5.30012	4.54844	6.53294	5.14975	4.47897	4.47897	5.34341	4.32193	5.37504	5.71699	4.6893	5.36107	5.41616	5.99322	4.37156	6.2891	5.20945	4.43296	4.60288	5.54844	2.20163	2.20163	2.72247	2.80735	3.27798	5.69209	6.06824	2.56071	1.37851	2.67807	0.584963	2.60881	5.15785	2.32193	3.91648	3.37851
ARID4A	5.82273	7.22014	6.70044	6.50938	6.76155	5.72247	5.65249	6.41278	6.56071	6.38888	6.39575	5.3147	8.17493	7.98527	8.31515	6.64241	7.60955	7.92778	7.68159	7.61102	8.21723	7.84486	7.88264	7.67666	7.79766	7.19771	7.97785	7.70874	6.80349	7.74214	8.48059	7.71149	7.06663	6.44626	6.93074	7.20065	7.49305	7.55766	6.97842	7.07788	6.99944	7.20994	7.06609	7.18933	7.34518	6.58571	6.16289	6.81634
ARID4B	7.32463	6.94544	6.99152	6.60807	6.96058	6.37764	6.49985	6.45861	6.86542	6.87836	6.53683	6.91229	8.82098	8.76371	8.67842	8.99166	9.00661	8.75556	8.64872	8.31356	8.36019	8.20139	8.33181	8.40472	8.43442	8.5795	8.94134	8.16667	7.93899	8.33896	8.50402	8.22593	5.50938	5.86047	6.41193	6.37504	5.7046	6.41447	6.47411	6.19377	6.44045	6.98698	6.8009	6.57289	6.52121	6.26585	5.98071	5.27984
ARID5A	5.2891	5.75756	6.57894	7.71356	5.90689	7.15583	8.3637	6.62352	6.2211	4.57894	5.94486	5.01792	8.89573	8.55421	7.4733	8.82114	8.35182	7.03452	8.41912	8.80864	8.48261	9.23074	7.6886	7.47978	8.04876	7.82082	5.25172	7.09276	7.58045	7.3156	6.49185	8.25503	4.53605	5.16591	5.93782	5.33628	3.45943	4.29278	3.03562	5.6893	4.37156	4.99548	2.40599	4.42626	4.23266	1.80735	5.22497	5.36457
ARID5B	9.83257	11.239	10.5429	10.4731	10.6748	10.6413	10.9087	10.5489	10.5485	9.0561	9.45738	8.04658	12.0546	11.5991	12.0925	10.8595	11.8463	12.404	11.8149	11.5429	11.3369	12.4756	11.3269	11.3226	11.7864	11.424	11.2759	11.3834	10.3645	11.4869	11.5525	11.2771	3.67807	1.67807	3.39232	3.23266	3.70044	4.29278	4.12928	3.75489	1.48543	1.20163	2.51096	4.44626	1.88753	3.01792	1.848	3.90689
ARIH1	7.07307	7.271	7.79604	7.77281	7.507	6.92244	7.77215	7.296	7.06501	6.89542	7.16942	6.38111	9.0214	8.65589	9.05786	8.82496	9.16025	9.11764	8.71012	8.90238	8.8631	9.12928	9.1453	9.03205	8.99831	8.36151	8.90072	8.89467	7.86666	8.94734	9.08481	8.79831	7.4545	7.55727	6.88692	6.6632	6.58571	7.07842	6.70252	6.84737	6.23074	6.59246	6.32283	6.85237	6.53528	7.39146	6.0864	6.83605
ARIH2	6.14262	6.07682	5.87036	6.47897	3.12928	5.97842	5.6879	5.76951	6.20359	6.05202	5.90689	6.04767	7.99237	7.78725	7.88264	8.8469	8.35271	8.07575	7.82305	7.60437	7.75154	7.22352	7.36194	7.24174	7.30104	7.62753	6.60288	7.63481	7.55766	7.27053	7.40854	7.73978	6.66391	7.11582	6.09803	5.91648	5.23266	5.20945	5.17393	5.55459	4.71699	4.8679	5.0045	5.2555	5.24413	6.47573	5.58496	6.05528
ARL1	7.8759	7.17493	7.0045	7.59171	7.85362	7.63372	7.57894	7.33718	7.72588	7.60881	7.58195	6.98641	8.76155	9.596	9.32643	8.84925	9.46495	9.5159	9.47776	9.09882	9.36785	8.61397	10.0881	10.3039	9.93517	9.79523	10.0725	9.81522	9.58628	10.1653	10.0566	9.4365	8.47695	8.10381	8.37591	8.26913	8.23601	7.3906	8.13237	7.47735	8.11322	8.18933	8.19131	8.76951	8.24888	8.0129	8.78431	9.39511
ARL14	-0.152003	3.27798	4.19377	0.925999	0.678072	0.584963	0.584963	0	2.45943	2.63227	3.64386	2.70044	1.67807	0.765535	1.53605	3.9542	4.41278	3.10434	3.23266	1.96347	2.82782	2.20163	2.76553	3.03562	4.87774	1.1375	1.32193	2.16993	3.72247	2.43296	1.72247	3.99095	1.37851	-0.321928	-1	-0.514573	2.07039	0.378512	2.848	3.57289	-0.514573	-2.32193	2.1375	2.07039	-1.32193	0.485427	1	-0.736966
ARL15	4.49185	5.92362	4.76553	5.02237	5.67243	5.19377	5.74953	5.48543	5.36807	6.17592	4.27053	4.71699	7.02791	5.90689	6.07895	4.98185	5.55152	6.5157	6.50144	5.66676	1.53605	5.12516	6.39232	5.70044	5.51412	6.17991	6.10852	6.1334	5.74685	6.2211	6.52356	5.33271	7.49105	7.21189	8.75906	8.39468	8.55132	8.08507	8.04467	9.62132	8.99025	8.47208	8.37221	7.84486	8.68562	7.79409	8.16088	8.02901
ARL2	9.13776	8.30332	9.26421	8.76288	7.46352	8.93811	8.97613	9.22279	8.81089	8.53566	8.92481	9.74886	9.79312	10.752	10.4309	9.82544	9.77132	10.9562	10.6293	10.3891	10.3647	10.5088	10.8604	10.9788	10.8314	10.5643	10.8734	10.4213	11.5826	10.8	10.4154	10.1495	8.13648	7.73335	7.28633	7.63807	7.12928	6.96116	7.85362	7.32733	6.91648	7.38888	7.7211	7.39146	7.48623	7.1467	7.9472	7.79896
ARL2BP	7.74382	7.43171	7.01737	7.81442	7.79019	7.56224	7.73098	7.43546	7.8205	7.54496	8.10931	8.01597	9.07361	8.96622	8.92169	8.58195	8.68685	9.14987	9.37959	9.30515	9.26936	9.31266	9.28413	9.1845	9.80486	9.60149	9.62187	9.84643	9.36643	9.28887	9.91603	9.32519	5.96809	5.99322	5.92006	5.92125	5.56224	6.64674	6.28448	6.44045	6.48543	6.26679	6.2555	6.58346	6.11582	6.21626	7.64638	6.35226
ARL3	7.65785	7.35271	7.28031	6.62498	6.92006	6.34341	6.57289	6.96116	6.8857	6.7502	6.83226	6.62352	8.61342	9.03122	8.63027	7.82528	7.89573	8.98826	8.44045	8.93752	9.09856	8.83242	8.75422	8.59638	9.20359	9.52052	9.48533	9.18041	9.82663	9.10656	8.54901	8.9901	5.0917	5.40599	4.926	6.27984	5.67525	6.2555	5.40259	5.10852	5.40599	5.51412	5.19377	5.60881	5.97728	5.32193	5.96347	5.07468
ARL4A	6.65105	7.85922	7.88142	8.31651	9.06878	7.96174	7.67101	7.82972	8.00955	7.26021	6.58496	6.33092	9.29048	8.86635	9.23482	8.62169	8.97814	9.78152	9.32012	9.38306	9.4731	9.12127	8.94281	9.04221	9.14898	9.5216	9.66587	9.10748	9.85393	9.33338	9.16189	9.20261	7.21043	6.75221	7.65464	7.73335	7.67525	7.64962	7.58946	8.4475	7.4363	6.76951	6.68089	7.5157	7.47086	7.01792	7.35843	8.01011
ARL4C	7.27146	7.39017	7.893	7.47897	7.27473	7.60807	7.35931	7.96405	7.82337	7.47046	6.50938	5.94369	11.0885	9.51659	8.91663	9.25833	9.81314	8.46781	9.58928	9.87306	9.81986	9.86967	8.74668	8.1876	8.68335	9.32114	7.52865	9.45471	7.71905	8.46638	9.8205	8.25148	4.12928	4.6837	6.7866	5.39575	5.66249	5.80478	5.8189	6.16289	6.31016	6.17393	6.0917	6.72792	6.33985	4.84549	8.04494	7.86759
ARL4D	7.64169	7.38629	6.72588	7.20945	7.17193	6.88448	7.02459	6.99548	8.10617	6.5691	6.52278	6.71218	6.89421	8.31129	7.89391	7.6077	8.25432	9.80486	8.50383	8.86558	8.88585	7.28725	8.86202	9.03177	8.61637	8.57118	8.93575	8.60585	9.00773	8.91214	8.28725	8.58665	5.42291	5.83036	5.40259	6.94251	6.08321	6.76155	6.08321	5.05961	5.31832	5.57592	5.91289	5.98527	5.67948	5.20945	6.48784	5.72656
ARL5A	8.82496	8.90749	9.15709	9.30241	9.6893	8.95536	8.7866	9.02652	9.16942	9.73742	9.64097	9.58477	10.7897	10.8764	10.7142	10.7227	10.9352	10.453	10.3477	9.93059	10.4014	10.1585	10.8674	10.8361	10.6426	10.6869	10.5255	10.8109	11.4068	11.1268	10.5936	10.7297	9.71939	9.7303	9.32125	8.76885	8.76089	8.30515	8.7445	9.20994	9.80687	9.09619	9.74349	8.98925	8.97183	9.97298	8.79734	9.59152
ARL6IP1	9.26397	8.82687	8.48905	7.87406	8.81954	7.26209	7.16491	8.35182	8.11114	8.44294	8.62169	8.38672	10.6064	10.6169	11.1997	10.4923	10.9989	10.4516	10.3368	10.324	10.1759	10.2537	10.3637	10.7836	10.4051	10.6746	10.7773	10.3018	10.7514	10.5492	10.4768	10.5907	9.02956	8.79442	10.0741	9.94295	9.85783	8.92896	9.06797	10.0126	10.0535	9.29852	9.89451	9.67172	9.51076	8.41616	9.45943	10.5578
ARL6IP4	7.17343	7.94603	7.88081	8.17567	6.95245	7.97699	7.97413	8.00085	8.18264	7.88356	7.54959	7.8458	10.1077	9.75263	9.88882	9.40259	9.50482	10.2096	10.0871	9.89232	9.97928	9.36293	9.96499	10.0729	10.397	10.3377	10.2152	10.1456	10.6554	9.6193	9.63816	9.83408	8.05121	7.76388	7.13237	7.41996	7.0954	5.91886	7.40897	7.09908	7.18834	7.49105	7.2891	7.19131	7.2148	7.7046	8.0588	7.21335
ARL6IP5	10.9547	11.1388	10.5171	9.93575	10.8794	9.60529	9.72127	10.5916	10.1284	10.6628	10.9638	10.5668	11.6425	12.4812	12.3491	11.1932	11.4655	12.4345	12.5321	12.2436	12.3473	12.291	12.4045	12.5156	12.6206	12.6632	12.7549	12.2925	12.8726	12.4141	12.42	12.5061	11.4945	11.294	11.4943	11.6872	12.2661	12.1959	12.4152	11.7628	11.7134	12.1648	12.0377	12.3344	12.1366	11.53	11.8164	11.5681
ARL8B	9.51649	9.4417	9.32193	9.48663	9.41743	9.1809	8.86481	9.22689	9.31016	9.35975	9.42899	9.29094	11.5074	11.4963	11.292	11.6062	11.6027	11.5768	11.2044	11.021	11.0103	11.1736	10.9777	11.3063	11.1073	11.1794	11.2711	11.258	10.9331	11.2746	11.2593	11.2945	10.2517	10.2245	10.1918	10.311	10.162	9.8952	10.1141	10.3014	9.90757	9.98598	9.90328	10.4509	9.50492	10.3466	9.68229	10.2451
ARMC1	7.21723	6.50938	6.19967	7.01458	7.20065	6.99209	6.82273	6.79572	7.20653	6.848	6.73606	6.72792	8.71802	8.42459	8.75154	8.60177	9.05691	9.22954	9.3262	8.55036	8.7269	8.81698	9.04658	9.30675	9.78251	9.06016	9.09513	9.34983	9.04658	8.93487	9.15026	8.67913	9.18289	8.96881	8.78169	8.82464	8.7766	8.46618	8.58289	8.67507	8.76421	8.68317	8.61232	8.52806	8.46944	9.14835	7.95971	8.73589
ARMC4	5.63517	6.08746	4.52982	6.41278	4.27798	5.7866	4.77083	5.79181	6.86542	5.9542	5.84549	4.82782	7.15684	6.79442	7.26021	7.05853	7.19279	6.25739	5.19771	5.12516	6.45286	6.75355	7.50621	4.90207	7.01569	5.92125	7.14975	6.08108	6.55459	7.0542	6.71287	5.36107	3.33628	4.31107	2.47249	4.07468	4.91169	4.79961	3.926	5.35226	3.76553	2.56071	3.87774	3.54226	4.53916	2.76553	4.17393	3.56682
ARMC6	5.53605	5.19771	5.64962	4.41278	4.6837	5.66391	5.83542	5.52356	6.33271	5.95884	5.77083	5.56682	7.16792	7.86419	6.92837	8.54226	7.95361	7.84046	7.96	7.75956	8.1127	8.33271	7.74685	7.53916	8.05148	7.77083	7.52199	7.96521	7.2384	7.38284	7.72656	8.00619	5.37156	6.52513	6.2114	5.52042	5.22882	6.01792	5.94251	4.52356	4.34341	5.23266	4.89724	5.21335	4.97269	4.62059	6.49346	4.6837
ARMC7	4.84298	6.19377	6.13545	5.08746	5.29278	5.1127	4.17792	4.91169	6.23649	6.49025	5.39917	6.42122	7.75889	8.01681	7.37938	7.98584	7.16189	8.79019	8.60881	8.50263	8.93428	8.04221	8.12102	7.1334	8.10434	8.24982	6.91049	8.20261	7.72792	7.82972	7.77215	8.91528	4.2555	6.52982	4.1416	6.24508	5.21723	5.49346	5.36107	4.93074	5.2724	4.73064	5.1819	5.0045	5.23074	4.95884	6.1819	4.78398
ARMC8	7.32283	5.98868	6.38024	5.50779	6.51412	5.47573	5.82782	5.19771	6.47735	6.77873	6.05961	6.54381	8.50819	8.1634	8.75589	8.74147	8.93133	8.84423	7.54535	7.67101	7.6872	7.76288	8.44294	7.92896	7.94193	8.06286	8.4508	7.65821	7.60437	8.10381	8.35271	7.79572	6.24031	6.15482	6.20945	6.28448	6.46679	6.53138	6.87529	6.75756	6.15987	6.02569	6.27984	6.65033	6.65105	5.95768	6.03892	5.44128
ARMC9	4.00899	3.10434	2.48543	3.56071	1.80735	4.72792	2.98185	3.41954	2.32193	4.54226	4.78136	2.74416	6.95303	5.9472	5.55152	3.81762	4.46597	3.89724	5.63807	6.37504	6.55152	6.75756	5.19771	6.14364	4.70044	3.94486	4.83289	6.23074	5.09592	5.19377	5.82528	5.2211	0.678072	4.3505	3.848	4.80735	4.58496	5.02237	3.39232	4.2854	3.10434	3.66676	2.63227	4.12928	4.34341	2.10434	4.44626	5.4363
ARMCX1	9.07601	9.03645	8.07682	8.22304	9.67207	7.39746	7.49025	9.06824	8.03452	7.93251	8.0677	9.09249	9.55957	10.0079	10.8023	8.21868	9.06905	9.84565	9.2182	9.0523	9.05853	8.95274	9.52454	9.52062	9.35447	9.61434	10.4409	9.02459	10.1754	9.69853	9.86712	8.79051	10.3573	10.2996	10.0658	10.3165	10.315	9.2353	9.67666	9.83589	10.2906	10.3758	10.0917	9.28263	9.42543	10.4317	9.11816	10.5342
ARMCX2	7.18488	7.84486	7.15482	6.74012	8.04221	6.97039	6.77873	7.74483	7.29186	8.15381	8.48462	8.33673	9.53119	9.41701	9.94618	8.17243	9.12954	9.78447	9.9571	10.417	10.4288	9.83321	10.5976	10.5664	10.2445	10.4658	9.79084	10.1729	10.1349	10.2705	10.5879	10.4072	7.1467	7.21917	8.10591	7.96578	8.03452	7.43879	7.70044	7.72724	9.02597	8.01681	9.0381	8.17941	7.3336	7.04221	7.8716	9.12877
ARMCX3	8.24508	7.67243	7.76222	7.5744	8.90539	7.76155	8.13494	8.41109	7.99322	8.48099	8.32463	8.66	10.0352	9.57497	9.93103	8.93074	9.783	9.82432	9.68054	9.13237	9.56071	9.40045	9.68264	9.53294	9.26749	9.15431	9.47107	9.64764	9.60196	9.55132	9.71063	9.25644	9.80687	9.55055	10.0448	10.1034	10.2244	8.93487	9.14466	9.69122	9.68527	9.69558	9.38414	9.49865	9.08481	9.43254	9.31583	9.385
ARMCX4	1.1375	2.56071	1.76553	3	3.12102	2.58496	2.8679	2.3505	3.57289	3.18587	1.67807	4.21723	4.2555	4.16189	5.63227	4	3.27798	3.41954	4.1375	4.2854	4.23266	5.56071	3.36457	2.72247	3.73335	3.58496	4.24793	3.70044	3.01792	2.80735	4.12102	5.18982	3.7761	4.18587	4.0268	4.54226	4.92125	4.78136	4.07039	4.67807	3.53605	2.926	3.75489	3.75489	4.29278	4.0268	4.93546	4.04439
ARMCX5	6.91409	6.59694	6.70874	6.63662	6.97499	6.26115	5.67525	6.59246	6.69488	6.69766	6.1334	6.17991	8.34607	8.36938	7.86171	8.00619	7.74685	8.81089	8.44956	8.3966	8.32103	7.78725	8.80607	9.04002	8.75856	8.82591	9.06232	8.74517	8.31786	8.89966	8.7046	8.31243	5.95303	6.08852	6.12825	6.31288	5.65678	5.42122	5.64818	6.03012	6.07253	6.06286	6.39489	5.4822	6.24982	6.04985	6.20945	6.49426
ARMCX6	8.37047	8.24674	8.03094	7.5074	8.35513	8.08188	8.23625	7.82559	8.28263	8.81218	8.43024	8.37025	10.1589	10.24	9.87889	8.7949	9.20004	10.164	10.7245	10.5148	10.5435	10.4209	10.7401	10.867	10.5898	11.1449	10.9482	10.6901	10.8186	10.8139	10.6464	10.5404	8.71493	8.94881	9.11127	9.36446	8.80219	8.47776	8.45306	8.76669	9.4543	8.86774	9.23518	8.74567	8.43692	8.48724	10.0411	9.41585
ARMH3	5.01569	6.77676	6.27612	5.83162	4.89966	5.24793	5.3147	5.54381	5.62059	5.59544	5.62644	5.03562	8.09091	7.9387	8.16541	6.89178	8.27356	8.30469	6.94661	8.11504	8.31288	8.03149	8.1533	8.41912	8.26819	8.08799	8.66356	8.09144	7.8051	8.33584	8.31039	8.69801	6.14364	6.76553	6.05528	6.50779	5.29646	4.70598	5.1819	5.7252	5.90929	6.0917	6.12309	5.09592	5.0917	6.32733	6.53761	6.19967
ARMT1	7.47816	6.17592	5.88264	5.34341	6.80864	5.64097	4.62059	6.49985	5.80993	6.5345	7.05094	7.09064	8.19279	8.94281	8.98556	8.02846	8.25644	7.77017	7.52826	7.6453	7.848	8.26538	8.35975	8.71802	8.45861	9.114	8.55766	8.32418	9.03205	8.74382	8.48985	8.32373	9.06932	8.86233	9.06985	8.06178	8.28448	8.07093	8.40088	9.2182	9.0337	8.96376	8.84831	8.81442	8.5216	9.33316	7.83352	9.15305
ARNT	5.98413	6.08746	3.52356	6.08108	5.31832	5.48864	4.90207	6.2724	5.29278	3.85798	5.76022	5.47249	6.79701	7.7866	7.79051	5.2211	5.2555	8.19623	7.8009	8.11582	8.0917	7.93958	7.76421	7.51885	7.47816	5.62059	7.65535	7.76222	7.29737	7.34341	7.22497	8.26256	2.82782	4.42626	4.60288	4.98185	4.43296	6.27984	4.94486	4.60881	3.6893	3.90689	3.56071	5.38543	5.03122	2.51096	4.90207	4.39917
ARNT2	2.88753	3.36457	2.56071	2.37851	3.05311	5.62352	3.36457	3.16993	2.70044	4.73335	3.98185	4.37851	6.42291	6.99435	4.08746	3.72247	4.37156	3.76553	6.2817	6.59395	6.0045	4.63807	4.926	4.34341	6.34696	6.80219	5.71425	5.6837	6.59842	4.63807	7.40344	6.30195	5.83036	6.13955	5.10014	4.07039	2.74416	4.20945	2.48543	4.80219	4.6837	3.51096	4.34341	3.926	2.26303	5.71149	5.88264	5.71425
ARNTL	6.77347	5.94251	7.08215	6.40514	6.40939	5.51728	6.43962	7.12257	6.32103	3.80735	4.76818	4.45615	7.18884	7.39275	8.94691	8.76852	8.75505	8.76122	5.44128	7.28309	6.92955	7.59694	7.51846	6.29554	6.11478	6.60585	6.86419	6.78005	7.22834	7.16038	6.33985	7.66213	4.95884	4.20945	3.89724	4.64962	2.43296	5.9542	4.76022	4.70598	4.64962	4.24031	3.91648	3.65535	4.49185	4.37851	3.59694	4.43962
ARNTL2	3.01792	6.04876	6.14568	6.5744	5.80735	6.50938	6.43296	5.44956	6.07468	5.3505	6.55459	6.29278	7.57061	7.93723	7.21529	7.69	7.27798	7.94953	8.13031	8.1153	8.28817	8.06824	8.11322	8.88722	8.85767	8.04056	7.24317	9.08481	8.38672	8.10224	7.8936	8.05365	3.16993	2.16993	5.23266	6.07039	5.87283	5.44956	5.47897	4.91648	5.2817	6.48704	5.83542	5.1334	5.51412	4.80735	5.84298	5.18982
ARPC1A	7.66605	8.07788	7.34074	7.3966	7.29462	7.79312	7.46025	7.97785	8.07039	8.35006	8.66249	9.11842	10.3196	10.1478	10.5057	10.0656	9.85128	10.1805	10.7713	10.5491	10.3718	10.5707	10.6679	10.6628	11.0349	11.2295	11.2389	11.0539	11.0246	10.714	10.8771	10.7796	7.14975	7.52278	7.68229	7.64241	7.13545	6.16591	7.17592	7.48059	7.79961	7.05637	7.59842	6.92955	6.64097	7.32103	7.29829	7.93487
ARPC1B	9.36172	8.71012	9.39318	9.38154	8.94017	9.90011	9.23769	9.68141	9.58909	9.83747	10.1036	10.7866	11.5829	12.2502	10.9367	11.3036	11.2082	11.6886	12.208	12.1281	12.2136	12.1431	11.9036	11.9541	12.0004	12.1143	11.4732	12.2115	12.5436	12.1753	11.7088	12.5664	7.25739	7.10957	8.42626	8.31877	8.96895	8.56491	8.77841	8.3403	8.59842	8.74214	9.34873	9.26725	8.57516	7.1127	9.92258	9.5672
ARPC2	9.88844	9.06663	9.46638	9.55842	10.1021	9.72007	9.34185	9.78611	9.54824	9.93546	9.87713	10.4193	11.5932	11.6767	11.22	11.8084	11.5227	11.693	11.7583	11.6137	11.855	11.3711	11.1569	11.729	11.6526	11.3689	11.6724	11.9642	12.2817	11.5982	11.3236	11.7165	10.8095	10.5347	10.7582	10.3707	10.5503	10.0664	10.4912	10.23	10.3507	10.615	10.5485	11.1201	10.53	10.3761	11.2473	11.1485
ARPC3	9.4149	7.93251	8.27053	8.63916	8.87437	8.90358	8.2182	9.23577	8.72826	8.68054	8.93369	8.40514	10.9115	11.6153	10.8001	11.0743	10.8966	10.9621	11.2768	10.6746	10.7963	10.7328	10.9655	11.3937	10.9589	11.3737	11.0085	11.3436	12.0946	11.3366	10.9318	11.1081	7.03012	6.82018	7.82273	7.77841	7.68089	7.30424	7.37243	6.94778	7.97585	7.93693	7.80284	8.08826	7.23362	6.88387	8.2588	9.37221
ARPC4	4.70598	4.50144	6.49985	6.52356	3.23266	7.05637	6.94778	6.91528	5.90207	6.49745	5.79961	7.06609	9.4819	9.6734	9.16415	9.65919	9.43983	10.2072	9.81626	10.1558	9.78406	10.4368	9.30424	9.6837	9.67974	9.99598	9.00296	10.2023	9.37232	9.60028	9.39725	10.1888	5.50779	5.22304	5.76686	5.57289	6.13648	5.47897	6.8936	6.98698	7.20016	7.64133	7.4132	7.27146	7.03672	6.10643	7.64133	6.04221
ARPC5	10.2395	9.11166	9.01039	9.11764	9.80252	9.5544	8.67983	9.16138	9.507	9.48543	10.4037	10.5621	12.1349	12.1181	11.4503	11.7458	11.3371	11.74	11.948	11.9637	11.9749	12.0565	11.9337	11.6112	12.264	12.3489	12.0122	12.3996	12.3825	12.1525	12.0115	12.2438	5.12516	6.79701	6.74551	6.88631	6.00225	7.29186	6.6837	6.74281	6.31651	6.83162	6.15178	7.10434	6.66534	5.83542	7.21432	6.70736
ARPC5L	8.34252	7.3966	7.64241	8.11582	7.8009	8.11009	9.08799	7.77545	7.64674	8.2635	7.88325	8.16541	10.233	10.1968	9.6193	11.4425	10.4075	10.5683	10.4379	10.1208	10.0459	10.3034	10.3283	9.89724	10.2417	11.1954	9.71631	10.6756	10.4443	10.0178	9.95739	10.1698	8.45327	8.27682	7.8505	7.32238	7.35226	7.28355	7.34341	8.07601	7.70874	7.38284	7.5588	7.29875	7.5763	8.77198	8.16817	8.51983
ARPIN	5.30012	6.07895	5.69488	6.1416	6.07039	6.46597	5.52669	5.52669	5.84549	6.21529	5.60881	6.62644	7.36894	7.7286	7.03342	7.20945	7.56148	8.88661	8.43421	8.61581	9.03039	8.58308	8.13545	7.95884	8.20701	7.60733	7.41363	7.69558	6.74953	7.72792	7.50224	8.19229	4.76022	4.96809	6.01569	5.34696	5.12516	6.39917	5.95884	5.43962	5.82273	5.46597	5.61765	5.94486	5.85549	4.17792	6.03562	4.23266
ARPP19	7.84925	6.45615	6.92006	6.99209	7.4545	7.29094	6.8392	6.58796	7.22978	6.73064	7.27519	7.07253	8.80349	8.78888	9.05338	9.17866	9.52003	8.69732	7.90809	7.89482	7.8157	8.08587	8.99067	8.59021	8.16088	8.46964	8.88203	8.6125	9.59563	9.14185	8.64133	8.1472	9.38089	9.05745	9.19623	7.79701	8.03012	7.42543	7.73064	7.94017	8.27333	8.31107	7.95303	8.21432	7.74349	9.43442	7.48059	8.69975
ARPP21	2.32193	2.8679	2.40599	1.72247	3.36457	3.83794	3.43296	2.76553	3.8679	2.67807	2.29278	2.53605	2.96347	3.44626	3.15381	4.39917	4.24793	2.56071	1.43296	2.48543	3.24793	3.58496	4.64962	4.89239	1.96347	2.88753	5.30012	3.60881	3.81762	4.30012	5.21335	3.24793	4.77347	4.61765	4.96578	3.63227	3.53605	3.94017	2.44626	3.18587	1.72247	1.07039	1.37851	0.536053	1.76553	5.34696	1.53605	0.632268
ARR3	5.78136	6.33092	5.92362	6.04876	5.92125	5.62059	6.89118	5.89482	6.84298	6.61176	5.76818	6.63807	7.66959	7.41278	6.64962	7.96521	7.86481	5.6865	6.6879	6.2817	6.84925	6.04658	6.42122	5.99548	5.97499	6.0268	6.88509	5.33985	5.20945	4.7761	5.62936	6.98641	2.65535	4.94017	5.05311	3.98185	4.29278	4.37851	5.75756	5.16591	3.94486	3.848	2.88753	4.61471	3.64386	4.32193	5.92837	3.67807
ARRB1	4.58195	6.16289	6.49745	7.02181	6.4271	4.91169	6.52042	5.42122	6.40514	6.92125	7.78431	7.69105	9.21772	9.37895	9.0474	8.28956	7.50224	7.73369	9.48884	9.57061	9.84987	9.38241	9.15735	9.50482	9.80695	8.8302	8.94544	9.58007	8.83004	9.61618	9.38662	9.61738	5.32193	5.42626	6.52982	7.2317	6.50621	6.81634	6.71287	6.54535	7.30652	6.9542	7.63445	7.04002	6.91409	5.94251	6.87774	6.88631
ARRB2	7.31832	7.43296	7.40259	6.20359	4.24031	5.8679	3.99095	8.42417	7.26772	7.36632	8.66711	7.88753	9.5074	9.41574	9.04139	10.4684	9.54805	9.44066	10.3954	10.7241	10.4514	10.3807	9.40939	10.2015	9.57232	9.67455	9.26468	10.2124	10.0097	9.67719	8.99803	11.0367	0.378512	2.23266	5.20945	4.45943	5.63807	3.03562	5.0268	2	4.52356	5.75221	5.04002	5.38543	5.12516	2.98185	5.22497	4.76022
ARSA	4.79181	6.14568	5.7761	5.12516	5.72792	6.11894	6.30743	5.90929	6.18388	6.41785	6.7761	6.62498	7.32103	8.62388	7.79701	7.49265	6.848	7.2114	8.86604	8.60881	8.11374	8.66178	8.32733	8.26303	8.75322	8.30697	7.64313	8.34163	7.96347	8.57743	8.54148	8.12619	3.21723	2.48543	3.45286	3.06178	1.96347	4.70598	4.91409	3.99095	3.85798	2.26303	3.89239	2.32193	4.2891	1.20163	4.91886	3.10434
ARSB	5.83542	5.71699	5.91409	5.57289	5.74416	5.78921	5	5.88264	6.21723	6.19967	6.58346	5.95652	7.45697	7.53216	7.03782	7.01458	7.47249	7.89603	8.04985	7.824	7.9507	8.20701	7.86481	7.97154	7.28355	7.93958	7.38802	8.42668	7.83036	8.26162	7.42038	8.1809	4.2555	4.48543	4.91648	4.76022	5.10852	4.9542	5.19967	4.16993	4.44294	4.87283	4.67807	5.24413	4.40939	3.87283	5.60288	4.71149
ARSD	1.45943	4.56071	4.04439	1.94486	2.21723	1.90689	2.94486	1.48543	2.9542	3.20163	2.05311	2.60881	5.12309	4.00899	5.15178	4.05745	4.55152	6.0045	6.6014	4.55152	4.76818	5.82528	4.16189	3.48543	4.70044	3.1375	3.84298	3.70598	3.32912	3.75489	5.00225	6.43463	4.32193	4.36107	5.67666	6.08215	5.51254	4.60288	5.24031	5.2384	5.24793	4.63517	5.44294	5.12309	5.08534	4.23649	6.34873	5.2854
ARSE	5.88509	6.14568	5.47573	5.15381	5.27798	5.51412	6.61324	4.80219	6.43962	6.33628	5.18587	6.23458	6.94486	6.56834	7.11061	7.27891	7.34607	6.74685	6.58346	6.16189	6.85674	6.59544	7.15886	6.79051	6.55766	6.7211	6.81378	5.95652	5.35403	6.62936	6.16792	6.68229	1.20163	4.06178	0.847997	4.37851	1.20163	5.97039	0.925999	3	3.05311	3.54844	0.485427	4.34341	1.43296	0.765535	1.88753	3.51096
ARSF	4.36457	5.06178	5.14975	5.52356	4.54226	5.06178	5.9472	4.07039	5.44626	4.54844	6	2.8679	4.7866	5.16993	6.43129	5.8679	5.00899	6.14568	6.2384	6.85922	6.58796	6.19574	6.27053	6.75756	6.45615	3.87774	6.34341	5.82018	4.24793	6.12722	5.56682	6.04876	3.29278	4.1375	3.848	4.99548	2.03562	3.52356	3.93546	4.30743	2.56071	1.76553	0.485427	2	1.67807	3.82782	2.60881	4.07039
ARSJ	6.2854	5.67243	5.24031	4.50462	5.54226	6.17792	2.07039	5	5.0268	4.96347	5.2891	5.82528	6.63952	6.49825	6.2724	5.88996	7.2817	5.70598	4.98185	5.78398	5.1375	2.88753	6.19771	6.72656	5.97957	5.91886	5.73064	5.53605	6.4822	6.96578	6.84172	5.26303	2.94486	4.21723	5.36457	4.41278	5.27053	4.99548	4.39917	5.66676	5.4822	6.0045	5.75756	5.09592	5.44626	4.29278	5.45615	7.62498
ART1	6.03342	6.51728	6.40429	6.66959	6.34341	6.41616	6.81506	6.30195	6.94134	6.53916	6.73064	6.27426	7.51964	6.99661	7.25739	7.86233	7.54844	6.80478	6.84549	6.91648	7.24031	7.20848	7.30834	7.3345	6.06824	6.15583	6.79701	6.90929	7.43546	7.6575	7.0607	7.31922	5.10852	4.12102	4.06178	3.96347	3.60881	5.41278	4.54844	2.26303	0.378512	3.16993	3.1375	3.32193	4.3505	4.35755	5.07468	3.24793
ART3	4.42626	2.60881	5.16591	4.20945	5.12516	5.32193	5.18587	3.58496	5.75221	5.72247	5.16993	5.21335	5.80993	6.1334	6.16189	6.2891	6.26115	5.19771	5.79961	4.54226	3.94486	5.89724	7.33181	4.98641	6.31832	5.72247	6.27426	5.84046	5.95187	6.69488	6.1127	5.70321	11.2096	10.9098	6.65105	4.3147	4.39232	6.34518	4.40599	5.1375	3.43296	2.07039	3.43296	4.2555	3.48543	10.481	4.66676	2.848
ART4	4.07895	5.12102	5.51728	4.19377	4.57894	4.32193	5.14568	4.15381	5.62936	5.31832	4.98641	4.2854	6.68089	6.24793	6.08534	6.3505	6.74819	5.4363	5.42291	4.53605	5.98185	6.26679	6.08746	5.95884	6.10852	5.88264	5.26303	5.38888	4.40599	5.98641	5.60881	5.27053	4.38198	3.96347	3.98185	5.02901	3.57289	4.53294	4.66676	4.67243	3.83794	3.2555	2	3.57289	3.98185	3.79701	2.60881	3.41954
ARTN	4.8125	5.87036	3.72247	3.96347	2.90689	3.45943	3.62059	3.60881	4.3147	3.27798	3.18587	4.17792	5.24031	4.47897	5.47573	4.66107	5.98641	4.2854	3.94486	4.75489	4.93546	5.57592	4.61471	4.69488	3.66676	5.10434	4.59694	3.59694	4.70044	4.0268	4.41278	4.45286	4.20163	4.65535	2.3505	2.94486	1.48543	4.50462	3.93546	2.74416	1.63227	1.58496	3.01792	3.37851	1.20163	2.29278	4.27798	1.72247
ARVCF	5.69766	6.0433	4.63807	6.2384	6.32823	6.44791	5.10434	5.74685	5.59246	7.18438	6.93192	7.49865	7.88874	8.12257	7.35535	7.16692	7.29967	8.23769	8.98014	8.72076	8.69035	8.51235	7.96319	8.58195	8.67366	8.05474	7.05528	8.33762	6.91229	7.98442	8.16038	8.28864	5.53916	6.09803	5.16189	5.25927	4.64962	6.62205	5.06609	3.91648	3.32193	4.20945	4.73877	4.17792	5.49185	4.52982	6.36632	4.03562
ASAH1	10.0309	8.39253	9.02348	8.39253	8.94734	8.17443	7.44128	9.43254	9.08348	9.29083	9.65006	10.1554	10.3578	10.8179	10.7187	10.3591	10.5641	10.1537	10.399	10.3388	10.3174	10.3233	10.4129	10.6593	10.4942	10.7096	10.3865	10.5277	11.2959	10.8648	10.3473	10.494	9.74197	9.54844	9.45348	9.52415	10.2796	10.2397	9.39403	9.26303	10.2442	9.68352	9.458	10.5061	9.43066	9.89966	9.71373	9.70217
ASAP1	6.41447	6.15178	6.98413	7.82209	7.17692	7.56453	7.08534	6.84549	7.40769	7.10434	7.51491	6.70044	9.78823	8.44128	8.91498	9.87667	9.06313	8.74987	9.47431	9.23122	9.42185	9.49486	8.96521	8.94574	9.24674	7.98299	8.63372	9.30332	7.35315	9.05202	9.77083	9.04903	6.11061	5.23649	6.73742	6.25927	6.68229	7.06932	7.48301	6.64962	6.1375	5.853	6.00675	6.82018	6.31832	5.27798	6.72247	7.08108
ASAP1-IT1	4.3505	6.71562	6.59096	6.45286	5.9472	3.10434	7.12516	2.926	6.1375	7.22593	5.52042	5.83289	7.52435	8.29416	7.20653	8.94105	8.15735	6.44956	6.46923	8.09487	8.54612	8.34696	6.81378	6.1375	5.87529	5.77873	3.89724	5.18982	6.17592	6.27053	4.65535	7.73064	5.39917	4.98641	6.07895	6.72383	6.25927	6.25927	6.81121	5.76553	5.92362	6.11478	5.50462	5.01792	6.22882	5.1127	3.01792	2.23266
ASAP2	7.15583	8.64997	8.07253	8.01346	9.31583	7.21626	8.17991	8.03397	8.07414	8.81057	8.42585	8.28494	9.83147	10.6691	10.4257	10.2029	9.16942	9.61121	10.4564	10.3996	10.604	9.5216	10.4843	10.5677	10.2319	9.20433	10.4457	9.77	9.4814	10.2767	10.5006	10.1913	8.44874	8.41996	9.89648	10.9401	11.5451	11.375	11.5925	10.4739	11.0743	11.7489	11.5297	11.6325	11.7748	9.75422	10.3499	10.3258
ASAP3	6.93251	7.4446	7.56796	7.40599	7.10643	5.49665	7.20261	7.70321	7.32238	7.65392	6.83415	7.09329	9.00422	8.8895	8.94983	5.83542	8.46781	9.7901	9.45337	9.54119	9.36172	8.67913	9.49605	9.22086	9.57109	9.25113	9.10957	9.51175	8.8586	9.0175	10.4262	9.18277	6.1375	6.6489	5.72247	6.48784	6.18686	5.35579	5.75355	5.8125	5.6851	6.06501	5.59246	5.6879	5.49665	5.66818	7.56796	6.4187
ASB1	5.35579	6.47249	6.13955	6.26115	5.86171	5.79572	6.3443	5.63081	6.52356	6.64458	6.52199	6.67172	7.99209	7.77512	7.96607	8.18413	7.53255	7.38845	7.8558	8.0207	7.9472	7.9331	8.22086	8.03452	7.8173	7.55689	7.91439	7.68159	7.34474	8.15127	7.88478	8.25196	5.41278	5.23266	4.20163	4.80735	3.65535	4.32912	4.20163	3.8679	4.16189	4.30743	4.1375	4.41278	4.37851	4.64962	4.24031	4.12928
ASB13	8.01792	8.8805	8.47654	7.23458	7.58871	6.58646	4.89239	8.81602	7.81186	7.46189	7.1809	8.07788	8.97039	9.16012	8.92896	8.74517	8.70839	10.0778	8.85175	9.33606	9.28147	8.47897	9.04084	9.61232	8.89239	9.08375	8.9431	9.1192	9.56948	9.16164	9.38672	9.44605	7.52278	6.96694	7.38024	7.42206	7.76022	7.86666	7.90026	7.4363	8.18388	7.97785	8.45656	7.6879	8.69766	8.06985	8.64097	7.72588
ASB4	2.53605	2.80735	5.0045	3.07039	2	3.82782	3	1.80735	2.88753	3	4.04439	3.7761	2.72247	3	5.1819	2.94486	3.1375	2.10434	3.07039	3.59694	2.76553	2.56071	5.52042	3.70044	2.3505	2.56071	4.72247	2.1375	2.58496	4.61471	3.16993	3.16993	3.94953	3.33628	2.56071	2.6893	3.49825	2.36457	0.485427	2.53605	1.03562	2.99095	1.848	1.90689	3.37851	1.45943	2.63227	1.7866
ASB6	3.85798	6.07682	4.90689	5.59694	3.62059	4.05311	4.98185	5.37504	3.33628	3.79701	3.67807	5.88264	8.06178	7.42459	6.64241	8.01737	7.76553	7.58421	7.28263	7.23362	7.44128	8.10276	7.74551	7.63662	7.52513	8.29278	7.6893	8.14517	7.44874	7.00338	7.98356	7.91289	4.38543	4.37851	4.84298	5.41278	4.66676	5.26303	5.46107	5.65392	5.62936	5.83289	6.01011	5.32012	4.59395	5	5.43962	5.56529
ASB7	5.35403	4.78136	5.1819	3.57289	5.01792	3.75489	4.12102	4.66676	5.64962	5.2854	1.20163	4.42626	5.82528	6.03562	5.95652	6.43129	6.6014	5.25172	6.04002	6.15583	6.6014	6.42626	6.48059	5.86047	4.41278	5.64097	6.56529	5.82018	6.44294	5.83542	5.12102	6.52669	5.79181	6.09698	6.25361	6.91289	6.6489	6.74214	6.73539	6.60511	6.67596	6.89239	6.45286	6.59768	6.76089	6.00787	6.18686	6.29829
ASB8	6.32912	5.93074	5.50144	5.08746	6.42291	5.65535	6.14364	5.84298	6.27053	6.34163	5.54535	4.98185	7.54071	8.14057	8.1416	8.0607	6.98413	7.84046	7.42122	7.82655	7.97613	7.77413	8.67136	7.90989	7.17293	8.36676	8.61581	7.81314	8.35226	8.22593	8.03507	7.53138	9.57128	9.58703	7.90358	7.06717	6.67455	6.95536	6.55152	6.67596	6.69209	6.49825	6.90328	6.53372	6.66178	8.87206	6.19673	6.70667
ASB9	3.63227	4.74416	5.1334	5.07895	5.20163	5.03562	4.17792	4.72247	5.52669	6.17792	3.926	4.34341	7.20359	7.24888	7.01569	6.41785	6.41785	6.83542	7.05311	6.43129	6.72383	5.8679	6.42962	6.17193	5.86295	7.08852	7.82845	6.59842	6.24031	5.61176	6.5744	7.51649	4.853	3.64386	5.41278	5.90689	5.24031	6.20555	5.83794	6.50621	5.35755	4.36457	4.93546	3.57289	5.79961	4.57894	6.02901	5.16189
ASCC1	7.43129	7.51806	7.42375	7.01569	7.15381	7.52904	7.29186	6.75087	7.90147	7.17991	6.47249	6.69627	7.84298	8.74248	9.19992	7.19673	6.70736	8.87989	7.56377	8.07788	8.88996	8.48099	8.7364	8.70113	8.07093	8.65642	9.15482	7.95187	8.66888	9.24982	8.88142	8.0677	7.43379	7.09592	6.77149	6.29646	6.6893	6.6575	6.53216	6.97556	7.07788	7.00506	6.89603	6.90268	6.44543	7.08002	6.94486	6.90929
ASCC2	5.63227	6.37851	6.63807	5.14568	3.80735	6.11686	5.44956	6.35579	5.1334	6.03562	5.89239	6.11061	8.58158	8.37417	8.39403	8.20359	8.28725	8.64024	9.11035	8.84141	8.70632	8.88387	8.36413	8.37199	8.48099	8.33047	8.43129	8.69453	7.8759	8.19869	8.36894	8.37199	5.79442	5.42626	4.59096	4.91648	3.98185	5.00899	2.10434	1.58496	4.38543	4.59096	4.32912	3.89724	1.32193	4.95884	5.30743	5.83289
ASCC3	6.87774	6.48704	6.8189	7.16692	6.74147	7.48945	6.45615	6.75355	6.78398	6.90569	7.05202	5.50462	9.03507	7.808	8.29462	9.67807	9.88264	9.01625	9.18115	8.84643	8.91737	9.11452	9.23074	9.89633	8.97212	8.60585	8.17143	9.67913	8.02846	9.22906	9.74113	9.19476	6.37504	6.48382	6.89603	6.69905	6.60437	6.86728	6.31016	6.26772	6.90569	6.50383	6.58796	6.63517	6.31922	6.2555	6.16993	7.47492
ASCL1	3.44626	4.78136	3.81762	2.74416	2.23266	3.03562	3.32193	2.43296	4.54226	4.21723	3.9542	4.3147	3.41954	4.01792	4.61471	5.87529	4.76553	5.54535	4.47897	5.44956	4.3147	3.03562	5.04002	3.98185	5.20945	2.98185	4.32912	5.2891	4.94017	5.81762	4.85798	4.6893	1.43296	1.53605	2.40599	1.48543	3.37851	3.52356	2.8679	2.1375	1.63227	2.8679	2.72247	3.7761	2.56071	3.24793	4.2555	0.847997
ASCL2	-2.32193	1.32193	0.584963	-1.73697	-2.32193	-1.73697	-0.514573	-1.32193	-1	0.485427	-2.32193	-1.73697	-1	1.1375	0.485427	0.137504	0.137504	0.137504	0	0.378512	-1.32193	0.678072	0.263034	-0.736966	0.137504	0.137504	0.925999	0.378512	-0.514573	1.1375	0.678072	-0.736966	2.24793	1.848	0.485427	2.30743	0	1.45943	0.432959	0.584963	1.20163	0.201634	-0.152003	3.93546	1.3505	0.963474	0.432959	-0.514573
ASCL3	4.14568	6.3733	4.90689	5.61471	4.12102	6.1127	5.69209	3.07039	6.2724	3.98185	3.926	4.49185	5.58195	6.6837	5.84046	6.83289	6.46597	3.18587	5.61471	5.55766	6.30195	4.83289	4.61471	6.22304	6.01346	6.15178	6.6453	6.3147	6.08958	6.0045	4.05311	3.74416	2.65535	4.23266	0.765535	0.765535	4.89724	4.75489	3.36457	4.49825	0.584963	4.07039	0.765535	4.20945	3.6893	3.59694	4.24793	0.925999
ASF1A	7.18982	6.70874	6.05853	5.11894	6.33896	5.79701	4.91409	6.24698	5.70044	6.2075	6.87774	7.66356	8.09513	8.30172	8.44708	7.2484	7.85393	8.00562	8.43108	8.27543	8.29944	7.7738	8.65803	8.7413	9.09566	9.26772	8.99478	8.56891	9.56234	8.51728	9.04385	7.92719	8.05582	8.26796	7.68335	7.18636	6.91049	7.04385	7.27659	7.25644	7.65249	7.296	7.38414	7	7.19967	8.07146	6.22882	7.33494
ASF1B	5.53605	6.86295	5.67807	6.75622	7.01903	7.24031	6.71699	6.45943	7.11998	6.70044	6.42122	5.90448	7.36632	7.52278	7.01458	7.3156	7.60288	6.36457	7.24603	7.03122	6.92837	7.65678	7.8759	7.58946	6.7879	7.05094	7.39746	7.42459	7.31741	7.54921	7.36894	7.30652	4	3.10434	4.07039	5.06178	4.16993	6.10643	3.10434	4.91169	4.37851	2.23266	4.47249	5.23266	5.62352	4.0268	5.33271	4.22497
ASGR1	4.18587	3.37851	3.90689	2.43296	2	3.848	5.0045	4.21723	3.03562	3.51096	4.848	2.29278	4.83794	4.94953	2.88753	3.59694	5.71699	4.94017	3.16993	4.06178	6.2724	3.97269	3.80735	3.15381	5.30012	5.03122	3.88753	5.76022	6.36457	4.76022	5.03562	3.7866	3.21723	1.76553	0.263034	1.26303	3.96347	4.42626	2.96347	3.16993	3.18587	0.137504	-1	4.00899	1.88753	0.137504	5.04002	-0.152003
ASGR2	2.10434	3.1375	2.98185	2.56071	2.7866	3	3.93546	2.82782	3.45943	4.06178	2.926	3.10434	5.43296	5.53294	4.21723	5.853	4.32193	4.99548	4.75489	5.27426	5.36807	7.10014	3.73335	3.7866	4.37156	4.73877	3.54844	4.78136	3.85798	4.87774	3.85798	5.17393	2.65535	3.18587	5.41954	5.46923	4.23266	3.45943	5.59096	5.15785	2.32193	3.1375	2.23266	3.01792	4.57289	1.53605	3.70044	1.926
ASH1L	6.28355	6.88631	6.54381	7.19771	6.85922	7.16993	7.11998	6.96	7.49025	7.08852	7.21237	6.56682	8.23122	8.16792	8.21043	8.32057	8.41701	8.26256	7.58721	8.04002	8.26256	8.15886	8.31016	7.35315	7.72178	6.83542	7.79051	7.09487	7.7046	7.98128	7.64024	7.94486	9.91154	9.70529	9.50363	9.58609	10.0391	9.50482	9.89391	9.69575	9.87237	9.93281	9.82448	9.55113	9.83067	10.1401	7.40684	7.55919
ASH2L	8.2211	8.11894	8.19574	8.1298	8.2588	7.92422	7.81314	8.29462	8.52395	8.4475	8.77545	7.92837	9.38241	9.75839	9.77479	10.1576	10.1732	9.81842	9.60622	9.83668	9.88707	9.9453	10.6391	10.0946	10.0003	10.06	10.4237	10.31	10.0034	10.5839	10.2163	9.93103	9.22304	9.32238	9.21553	8.80574	8.68054	8.73064	8.45656	8.48583	9.46883	8.26959	8.90989	8.23026	8.37678	9.93561	10.1657	8.20555
ASIC1	3.56071	5.45286	5.84046	5.35931	4.72792	3.89239	5.5345	4.61765	4.52982	5.02015	4.1819	3.61471	6.11894	5.57289	5.88387	6.72792	5.88874	6.57667	7.50581	6.8009	5.89482	6.79442	6.86419	5.56224	7.15583	4.73606	6.89421	5.72383	4.51096	6.12205	5.82655	6.07575	3.24793	2.74416	3.90207	2.20163	3.38543	4.49506	3.2555	3.82273	3.56682	2.3505	2.43296	3.85798	2.48543	3.21723	3.97728	3.24031
ASIC2	1.848	3.23266	2.29278	3.07039	2.23266	3.33628	3.44626	3.20163	3.53605	3.63227	2.37851	2.51096	4.38543	5.33271	4.07895	4.67243	4.39232	3.58496	4.26303	5.35755	4.07895	4.07039	4.94017	3.60881	3.81762	5.75489	5.56986	3.66676	3.90689	4.15381	3.99095	3.94486	1.88753	2.63227	4.00899	2.48543	2.74416	3	1.76553	2.48543	0.925999	1.63227	2.90689	2.67807	1.48543	1.20163	2	1.37851
ASIC3	4.56682	5.05311	4.853	5.49185	4.54226	5.47897	4.65535	5.10434	5.78921	5.56986	4.8679	5.53605	6.57743	6.68229	6.33985	4.84298	6.50303	6.29278	4.52982	6.0268	6.33271	3.41954	5.88509	5.87283	5.6837	5.17393	4.34341	5.6837	5.50144	7.01235	4.87283	6.38543	-0.321928	1.26303	3.33628	3.90689	2.8679	5.52356	4.20163	0.584963	3.26303	2.67807	-0.152003	1.96347	4.69488	3.29278	3.82782	3.21723
ASIC4	3.44626	4.70044	3.90689	3.07039	3	4.07895	3.89724	5.08321	4.49185	3.36457	2.94486	3.44626	5.05745	5.19377	5.10852	5.70321	5.04876	5.46597	5.19771	5.74953	5.8679	5.58796	5.42962	4.01792	5.12928	4.91648	4.96809	4.93074	5.96809	5.47897	5.07039	5.20945	1.96347	2.88753	0.847997	2.848	3.01792	1.48543	1.76553	1.1375	-0.514573	0.678072	1.58496	4.72792	2.76553	0.925999	3.1375	0.584963
ASIP	5.19377	2.43296	3.926	5.82528	5.52982	6.37678	5.29646	3.75489	5.62352	5.97039	5.42626	4.87774	6.24793	5.39917	5.37504	6.20945	5.08321	3.41954	3.48543	4.90689	5.80735	5.98641	6.33271	6.71836	5.49825	4.52356	6.27426	5.16591	5.10852	5.93074	5.70874	6.01346	2.1375	0.765535	1.20163	4.06178	0.678072	2.65535	4.26303	3	-0.152003	3.73335	1.58496	3.66676	3.53605	-0.321928	3.32193	2.26303
ASL	6.58646	7.46107	6.93899	6.51728	5.86295	6.65105	7.31198	6.92837	6.91767	6.96347	6.27612	6.7761	8.79181	8.60955	8.83415	8.52748	8.31288	8.12464	8.36588	8.6077	8.41701	8.98128	9.02735	8.66711	8.2914	8.91558	9.07628	9.04029	8.90869	9.00282	8.56682	8.73098	5.38888	4.87774	5.67807	5.2817	5.42962	5.6865	5.51728	5.40939	5.39232	5.76022	6.1334	5.73335	5.19771	4.87283	6.83289	6.62644
ASMT	2.48543	1.8679	3.07895	2.6893	2.26303	3.42626	2.23266	1.70044	3.55459	3.27053	1.70044	2.8679	3.49825	4.34696	3.87774	3.7761	3.69488	5.83036	3.09592	4.04002	2.1375	5.29278	4.47897	2.80735	4.90929	3.77083	4.66959	2.29278	5.03122	4.71149	3.19377	3.18587	0.847997	0.722466	1.29278	2.21723	3.82782	3.97269	3.26303	2.71149	0.321928	0.925999	0.263034	1.43296	1.72247	0.0703893	2	2.29278
ASMTL	7.19673	7.56758	7.61176	7.17493	6.48543	7.34607	7.55382	7.85736	7.41616	7.2724	7.41701	7.7039	9.37265	9.19205	9.58214	8.81506	8.74315	9.43734	9.49185	9.76603	9.32688	9.44997	9.56014	9.83463	9.86542	9.96058	10.1132	9.80816	10.4581	9.40109	9.57365	9.34917	5.59096	6.06393	6.29829	6.04221	5.95652	6.12722	5.84046	6.39575	6.70598	6.70044	6.9507	5.01792	6.06393	6.01792	6.13545	6.38543
ASMTL-AS1	0.765535	1.72247	1.37851	1.20163	0.847997	1.37851	1.63227	0.925999	1.72247	1.80735	0.925999	1.37851	2.07039	2.3505	2.16993	2.56071	2.40599	1.67807	2.63227	4.22497	2.16993	2.48543	2.1375	1.72247	1.848	1.72247	2.03562	1.1375	2.10434	2.26303	1.72247	2.1375	5.11686	3.99095	4.41278	2.26303	5.40259	5.81506	5.1416	5.01346	3.73335	3.21723	4.33628	4.57894	5.42291	3.36457	5.32553	3.99095
ASNS	6.57592	5.79961	7.39146	6.52199	5.67243	8.40301	6.23074	6.03782	6.7866	6.30561	5.72792	5.80219	8.2182	7.81826	7.89421	9.71115	8.86728	8.5672	7.72792	8.33271	8.29508	7.76487	7.98982	7.39917	7.41109	8.19279	7.62717	7.72588	6.39575	7.06501	7.4733	8.32733	5.47086	4.84549	6.31741	6.82146	6.67807	5.01346	5.76022	5.55152	6.13545	5.98413	5.59842	5.41278	5.63227	5.02901	7.06717	7.50024
ASNSD1	8.2211	8.31288	8.296	8.46066	8.51215	7.85425	7.62571	8.12309	7.95884	7.86171	7.47654	6.75489	9.55689	9.83257	9.85534	10.1517	10.2456	10.2064	9.27682	9.05745	9.1298	9.38414	9.51629	9.80009	9.59414	9.76487	10.161	9.5155	10.2298	9.9202	9.75572	8.99718	10.6746	10.3817	10.0062	9.46291	9.40599	8.27845	9.42878	9.12799	9.49845	9.51392	9.19081	9.13263	8.4814	10.244	9.22834	9.93236
ASPA	0.485427	5.19377	3.44626	1.58496	5.55459	2.72247	5.86542	5.24413	5.47897	5.94953	4.97728	5.61471	7.63081	5.6893	8.1533	4.53605	7.45039	7.58721	7.04111	7.27984	6.14364	7.60733	7.18982	6.39575	8.21091	7.84486	8.83036	5.7866	7.85798	5.39917	7.79766	6.80993	7.9678	7.15127	7.24174	6.16591	6.68159	2.83794	6.29921	6.74349	6.58796	4.99774	6.16289	2.99095	5.90569	8.02873	5.35931	3.82273
ASPH	7.63045	7.41447	7.69558	7.5763	7.67313	6.75288	6.732	7.26585	7.37156	6.45286	7.82591	8.24959	9.00394	8.92006	9.59572	9.1708	9.49675	9.33773	7.94427	7.9747	8.30401	8.54013	8.55995	8.11556	8.12774	8.17068	8.86124	8.00703	8.51905	8.83099	8.1153	7.77083	8.38068	8.05637	7.75489	6.22882	6.2724	7.31379	6.45779	5.76818	4.94953	6.13134	5.56682	6.01123	5.88509	7.96347	6.85549	6.42626
ASPHD1	2.10434	2.80735	2.48543	1.88753	1.53605	2.51096	2.88753	1.926	2.90689	2.96347	2.60881	2.82782	2.70044	2.94486	3.90689	3.70044	2.96347	3.33628	3.33628	3.36457	3.1375	3.21723	3.24793	2.926	3.44626	3.51096	3.65535	2.80735	3.15381	2.94486	3.49825	3.15381	1.8679	3.88264	4.07895	3.84298	4.53916	5.2854	2.65535	4.39232	2.848	3.04439	1.94486	4.30743	4.79961	1.94486	4.50462	4.18587
ASPM	0.765535	2.16993	0.847997	0.263034	2.37851	-0.321928	0.678072	0.584963	1.67807	5.17792	4.37156	1	6.88387	7.06932	2.60881	1.88753	4.04439	2.63227	6.65249	6.07895	6.63662	6.53916	3.83794	7.47249	5.56377	5.67807	3.05311	6.16993	4.94017	6.88996	6.45779	6.62352	3.05311	3.64386	5.16993	4.42626	4.38543	4.35755	3.39232	4.52356	3.73335	3.67807	3.16993	5.23649	3.32193	1.53605	4.80219	3.48543
ASPN	8.48864	7.95768	6.36457	8.97814	9.63952	9.09011	9.95609	8.32012	8.65069	11.3155	7.90629	7.28355	12.069	12.301	9.6954	9.88142	11.9094	11.0883	12.8473	11.676	10.9626	9.67825	11.7267	9.8645	10.9622	12.0359	12.5639	12.5479	11.9775	12.1211	12.7548	12.2755	11.1698	10.0131	10.4755	11.8466	12.516	11.6557	10.5953	10.8839	11.5426	12.1935	10.9849	8.86062	10.2318	10.9297	11.3763	11.8932
ASPSCR1	4.39232	5.41278	5.69209	5.22497	3	6.24222	6.15381	6.66391	5.85798	3.23266	4.90689	4.78136	7.68229	7.78202	7.02901	6.85922	6.6453	8.15279	7.73742	7.43045	7.69766	7.67666	7.17093	7.54998	6.90809	7.51017	6.79442	7.94486	7.38024	7.45121	7.10434	7.6907	0.847997	2.53605	1.96347	2.20163	1.67807	3.93546	2.48543	4.09592	3.47249	1.88753	4.01792	4.16189	2.88753	3.72247	3.03562	3.93546
ASRGL1	5.47249	5.86047	6.36107	7.3966	7.03672	8.07948	5.4822	6.2891	6.7879	4.50462	7.29462	6.1127	8.2446	7.92659	8.77215	8.18438	8.66178	8.63154	9.05989	8.92125	8.15279	8.29875	8.90117	8.8351	8.78431	9.16113	7.64602	8.51649	8.85425	8.96087	7.79507	8.27984	5.89966	6.75889	7.02292	6.73403	6.30287	6.03562	5.89845	6.6453	5.62059	5.07682	5.6893	4.2555	6.21529	5.18587	6.07682	5.49185
ASS1	9.15886	10.1452	10.506	10.5531	10.4313	10.5347	10.3277	10.5225	9.8009	9.31515	9.05257	9.70684	9.2555	10.9933	12.3413	10.6397	10.6959	12.3755	10.9695	10.7809	10.6914	11.4732	11.3385	11.7132	11.8117	11.697	11.829	12.0804	11.6021	11.2934	11.2347	11.3115	6.96058	6.50938	7.00899	6.34696	6.92955	7.22352	7.58007	7.23458	7.58082	7.01848	7.70977	6.93546	7.12257	6.30834	7.26959	7.42206
ASTE1	6.01569	6.30561	5.08321	3.72247	4.51728	2.82782	3.27798	4.47897	4.29278	6.47249	5.95187	6.72792	7.68159	7.33718	7.43713	6.56224	6.50779	7.24982	8.07414	7.82718	7.67596	7.41193	7.91648	7.91886	7.36107	7.72383	8.29829	7.66888	7.93251	7.92719	7.85798	7.91468	6.01569	5.77083	6.02237	6.88509	6.65392	6.9331	6.45943	6.61618	6.62059	6.95536	6.61618	6.50462	6.77215	6.23074	6.4545	6.72792
ASTN1	4.76553	4.44626	3.58496	3.56071	2.72247	3.20163	4.7761	2.72247	4.97728	2.926	4.43962	3.65535	3.1375	5.59395	4.87774	3.56071	5.04439	4.57894	5.6865	5.0917	4.94953	3.1375	5.67525	3.70044	5.35755	3.08746	5.17792	5.22497	5.00899	4.15381	4.60881	5.1127	2.80735	4.05311	4.3147	4.05311	2.72247	2	0.485427	4.35755	-0.736966	3	-1.73697	3.56071	4.44626	1.1375	1.58496	-0.152003
ASTN2	4.75756	4.55459	2.8679	1.926	3.01792	3.61471	2.03562	3.49825	4.71699	4.49825	4.39575	3.853	5.77347	5.67101	5.59991	5.12309	6.73064	5.02237	5.40429	5.38024	6.12205	4.93074	6.36894	5.43129	6.52826	7.12567	6.17592	6.30104	6.63517	6.48059	6.10748	5.15987	4.74416	4.2555	4.39232	4.91648	3.96347	4.2555	3.64386	3.53605	3.20163	3.91648	3.97269	2.58496	4.62059	1.96347	1.32193	4.05311
ASXL1	7.22978	7.05528	7.3505	7.8392	7.35843	7.85425	7.8586	7.63445	7.81698	7.70805	7.27053	7.40003	9.29002	9.12799	8.72383	9.22569	9.03177	8.88111	9.01959	8.80058	9.12825	9.10512	8.79734	8.80768	8.89148	8.46842	8.62278	8.57781	7.8802	8.6279	8.94661	8.89936	6.4446	6.61545	6.77347	6.81698	6.47654	7.10643	6.6632	6.5306	6.63807	6.30012	6.35226	6.73064	6.56682	5.92006	7.10434	6.40939
ASXL2	8.72826	8.95536	8.7046	8.44377	8.56148	7.69279	7.61985	8.01067	8.28633	8.67948	8.64313	8.37417	9.97685	10.0796	9.76089	9.86929	9.7866	9.40109	9.90659	9.78218	9.62607	9.94398	9.86016	10.1335	10.1046	9.10355	9.73149	10.0417	9.18908	10.2829	10.0814	9.90839	5.96694	6.1819	5.35403	5.23266	5.26115	6.49185	6.04221	6.06717	5.36282	5.96347	5.61176	6.33718	6.30561	6.17592	5.41109	5.58796
ASXL3	1.67807	4.69488	2.23266	1.58496	1.926	0.847997	2.96347	3.18587	2.60881	5.42291	4.26303	2.40599	3.16993	3	3.72247	3.3505	5	2.74416	3.08746	5.40939	5.75756	5.26303	4.09592	3.82782	3.54844	3.83794	4.74416	2.51096	5.37851	3.58496	3.72247	5.41954	2.21723	4.65535	3.76022	4.66959	3.46597	4.39575	4.10014	4.47573	3.91169	2.82782	3.50462	4.10014	3.93074	3.18587	2.6893	1.98185
ATAD2	3.24793	4.42626	4.61471	2.60881	3.52356	1.926	1.88753	4.43296	3.63227	5.36107	5.24413	2.20163	6.77479	5.99774	6.21529	4.20945	6.32553	6.43962	6.39232	5.6893	6.43796	7.11374	6.67525	7.01792	6.49985	6.67101	5.44626	6.73606	5.53916	6.11478	6.8505	6.73606	4.24793	4.8125	5.70874	5.08534	4.31832	4.91648	4.91886	5.49506	4.83542	4.62059	4.21723	5.6865	4.66107	4.20945	5.32012	5.30195
ATAD2B	5.12102	6.4363	6.10224	5.89482	5.95187	5.59395	5.91886	6.40088	6.58796	6.5157	6.27798	5.67525	8.11946	7.7879	7.79442	7.91648	8.18785	8.14466	7.61912	7.52904	7.90026	7.43296	8.17592	8.33316	7.82655	7.37156	7.04221	7.48059	7.31288	8.02791	7.54535	8.34207	3.15381	4.03562	4.36457	3.8679	4.45286	3.98185	3.64386	4.04439	2.32193	3.90689	3.45943	3.54844	3.51096	2.20163	4.07895	4.10434
ATAD3A	5.77083	6.08108	6.85798	5.41616	2.72247	6.16189	5.54226	5.64962	6.98868	5.23266	5.41616	6.07682	8.52278	7.97441	7.48784	8.22545	9.10617	8.46557	8.18239	8.02791	7.91468	7.69	7.45861	7.9384	6.21529	7.76155	7.74349	7.59096	7.64241	7.93074	7.60066	8.22014	5.20163	3.83794	3.03562	5.38543	5.57289	4.64386	6.27984	5.93782	5.1127	4.94017	4.85798	5.76022	5.76818	4.30012	5.85549	5.00899
ATAD5	4.71149	3.3505	4.47249	4.43296	5.02237	4.82273	4.47249	4.70598	5.65249	4.51096	5.79961	5.56071	6.47249	4.38543	5.49506	6.01346	6.95536	5.57592	6.53294	4.91648	7.50224	6.52982	6.98413	6.50144	5.55459	6.48704	6.99548	4.64386	5.9542	6.59246	6.30561	6.66391	4.51096	5.08746	4.93074	5.9542	5.24793	6.59991	5.06178	4.79181	4.03562	4.30743	4.64386	5.80735	5.0917	4.53605	4.58496	3.76553
ATAT1	6.58045	6.84046	6.51885	6.96116	6.78529	7.09064	7.22689	6.65678	7.42962	7.18884	6.853	6.71425	8.99605	8.15937	8.26632	8.40939	8.44501	7.66747	7.75889	8.21578	7.75288	8.04767	8.1416	8.26632	8.22882	7.83036	7.81954	7.6632	7.74349	8.37851	8.05094	8.04439	4.19771	3.86295	4.90448	5.12516	4.40259	5.29462	5.03122	5.8009	3.83289	4.79701	4.37851	5.58646	5.02459	4.31107	5.77083	4.63807
ATF1	8.1375	7.21432	7.3147	7.21917	8.14364	6.76553	5.53916	7.75689	7.16892	6.82655	6.89845	8.14568	9.46536	8.62753	9.08028	9.83952	9.70304	8.87314	7.83983	8.70287	8.56186	8.14873	8.61875	8.75556	8.9257	9.13314	9.19648	8.70701	9.22231	9.01011	9.02126	8.72996	8.24317	7.30561	7.63081	7.67101	7.86542	7.07253	7.10538	7.45039	7.93192	7.91707	7.732	7.40173	7.73064	8.16189	6.54998	8.47938
ATF2	7.66356	6.65033	6.3505	6.46516	6.8936	6.61102	6.20261	6.60363	6.36282	6.45943	6.72178	6.35667	8.2341	7.74752	8.39232	7.81954	8.37829	8.1581	7.72315	7.70632	7.67349	7.37374	8.05474	7.77808	7.43003	7.63916	8.02292	7.43171	8.05338	7.58421	8.34119	7.14364	5.37504	5.65535	3.45943	4.05311	4.94017	4.2555	4.41954	4.96347	4.64386	4.60881	4.12928	4.85798	5.09592	4.2854	4.64962	5.62644
ATF3	9.21335	9.92422	9.87958	11.5329	11.1701	10.6588	10.6997	9.31741	9.82591	8.05691	7.16591	6.56377	10.5565	9.35535	8.93929	10.2095	11.2247	9.32508	7.84612	11.7202	11.8847	12.5505	8.97154	8.49065	8.54535	8.93987	8.58233	8.00675	8.74752	8.92837	8.76022	7.65392	4.42626	4.72792	3.99095	5.75489	3.93546	4.49185	3.88753	5.24413	4.03562	4.55459	3.70044	5.848	6.02237	3.53605	4.853	6.02901
ATF4	11.2824	10.8506	11.0126	11.0074	10.8582	10.8681	11.6199	10.5885	11.0275	10.7667	10.0549	10.3869	12.3157	12.4318	12.0664	13.3291	12.392	13.1059	12.5224	12.6112	12.5364	12.4459	12.4367	12.1076	11.8151	12.6032	12.4946	11.8094	12.0446	12.2609	12.0983	11.9766	11.8963	11.1516	10.5833	10.2275	10.0193	9.22231	9.60344	9.91573	9.99633	10.0607	9.87114	9.51156	9.40067	10.8053	10.98	11.4515
ATF5	4.43962	4.93546	6.64962	6.05961	5.1819	5.74147	6.04439	5.38543	6.14364	4.99548	4.91648	5.15381	6.59544	6.35226	6.3345	7.08321	6.94134	7.52748	6.76818	7.0045	6.90929	7.12722	6.91528	6.9331	6.60437	6.54226	6.17592	6.85674	6.11894	6.23074	6.05311	6.7879	4.44626	5.41447	3.8679	3.8679	4.82018	4.41278	3.63807	3.56682	3.10434	3.59096	3.63807	4.71149	3.01792	3.70044	4.3147	3.41278
ATF6	7.08002	6.9542	7.43962	7.12464	6.51254	7.08002	7.10957	6.98755	7.05637	7.28494	5.62059	6.72996	8.07762	8.57781	7.83857	9.10552	8.68141	8.48018	8.92244	8.19845	8.02735	8.56605	8.17692	8.55651	7.84737	7.96665	7.75489	8.74298	7.46475	7.10014	7.76984	8.28031	6.54844	5.87529	6.80542	6.70943	6.89057	6.70183	6.87344	6.62205	7.01959	6.98698	7.20212	7.10119	6.7211	6.40854	6.78202	6.65105
ATF6B	7.45039	8.2914	7.81698	6.74416	7.00787	6.97154	7.51806	7.73606	6.91049	7.17792	6.7211	7.34784	8.45245	8.48864	8.35094	8.4814	8.62607	7.69905	7.8586	8.66747	8.72383	8.62644	8.16641	7.74012	7.44708	8.1639	8.2588	8.16088	8.12153	7.55612	7.78333	8.56643	5.29278	3.51096	4.77873	6.62644	4.72247	6.6489	5.89845	5.93428	6.71905	5.1334	6.03782	5.20945	6.03452	4.40259	6.55612	4.43296
ATF7	4.96809	5.79181	5.07895	5.36107	5.30743	5.67525	3.848	5.2555	6.33271	5.7252	6.07682	4.98641	6.71012	6.70736	6.58045	6.99548	6.49665	6.6279	6.42962	5.8679	7.01458	7.34074	6.80349	6.5744	6.61765	6.86542	5.31107	6.1918	6.44956	6.49346	6.55152	6.90929	4.19377	5.6837	5.05311	4.34341	5.07039	5.01792	4.85798	5.20555	4.34341	5.1416	3.58496	5.22497	4.89239	5.40599	2.60881	5.41616
ATF7IP	6.02901	6.3733	6.11061	5.59842	5.9472	5.4822	5.36632	6.11166	6.23936	6.55075	6.51412	6.94486	8.10329	7.81762	7.3906	7.34518	7.51254	7.6703	7.77149	8.4735	8.60159	8.50064	8.02929	7.97642	7.57403	7.89482	7.79409	7.72724	7.58308	7.47654	7.99322	8.25597	8.46434	8.61287	8.19007	7.67878	7.77775	8.02735	7.95187	8.55823	7.89118	8.2503	7.92985	8.16164	7.96347	7.91289	8.1634	7.56682
ATF7IP2	6.43129	5.47249	5.07468	3.89724	5.45943	4.853	4.98185	3.47249	6.02459	6.79961	4.07039	4.42626	7.82082	6.30561	7.01011	6.2211	8.09223	7.2317	6.8936	7.50303	8.0542	7.37417	7.44294	6.96809	7.15076	7.48784	6.86666	6.29646	7.02015	6.79961	7.03672	7.90809	5.34696	6.06717	6.15785	6.03782	5.80219	6.00338	5.97384	5.79442	5.6837	5.67384	5.56529	5.90929	6.03892	5.01792	6.22014	4.60585
ATG10	5.50144	4.14568	5.43962	6.32553	6.07682	5.70044	6.13955	5.0045	5.49185	6.09381	5.40939	5.35755	7.07468	6.32912	6.01346	7.10538	6.6014	5.848	6.78267	5.853	5.86295	6.69209	6.72247	5.61176	6.87036	7.08958	6.30561	6.67243	6.48382	7.1918	6.04876	6.84046	4.62644	4.43962	4.79701	5.32733	3.59694	5.26115	4.83794	4.91648	3.89724	4.50779	4.53916	4.65821	5.05745	4.24413	4.39917	4.00899
ATG101	6.8392	6.81121	6.75087	7.30012	6.2384	7.17592	8.08587	7.01792	7.32373	7.2937	7.42459	7.2937	9.1416	8.85081	8.82718	9.77347	9.02403	9.48925	9.0031	9.12645	8.9387	9.54168	8.89391	8.87221	8.64962	9.33829	9.06043	9.16038	9.30424	8.81057	9.00534	8.86728	5.92837	5.79961	5.89482	5.82018	6.4363	4.62059	5.88509	6.32912	6.44626	6.79831	6.12309	6.08321	6.27984	6.53761	6.79701	7.51096
ATG12	7.74685	5.7252	6.17592	6.22304	6.79051	5.6837	5.62352	5.96347	5.853	6.14771	5.32912	6.64386	7.31107	7.12722	7.9472	7.34252	8.25361	8.65964	7.77347	7.22978	7.39146	7.77479	7.02015	7.32193	7.79572	8.18636	7.49185	8.22062	8.09117	7.30104	7.49025	7.48623	6.49346	7.41532	7.26491	7.57592	7.10538	7.56986	7.31741	7.53528	7.44211	7.25361	7.39489	7.07575	7.10748	6.98982	6.76421	7.71768
ATG13	7.66605	8.16792	7.65464	7.81442	7.02569	7.20555	7.10852	7.49185	6.98868	7.34961	7.89118	7.51254	8.86944	8.82909	8.93664	8.67243	8.64782	9.06636	9.04275	9.17817	9.11582	9.07387	8.5947	8.87774	9.0561	8.72792	9.00787	8.66534	8.97126	9.19599	8.89875	9.12954	6.00675	5.59395	6.06609	6.80219	6.6279	5.73335	6.51728	6.34518	6.61471	6.22304	6.8505	6.73606	6.59096	6.1918	6.39917	6.01569
ATG14	6.48543	7.16892	7.14057	7.60955	8.10643	6.43962	7.12102	7.53993	7.13237	7.3443	6.99322	6.63372	8.7502	9.2635	9.22738	8.2148	8.20065	9.12076	9.32418	8.96376	9.14542	9.08799	8.63735	9.1871	8.56224	8.54921	9.05202	8.19279	8.6388	8.46557	8.78692	8.97212	8.20065	8.26256	7.85985	7.53605	7.59096	7.56758	7.79116	7.60437	7.58346	8.04166	6.43296	7.38111	7.26491	7.35226	7.77413	7.43296
ATG16L1	3.20163	4.09592	5.76022	5.16189	2.60881	4.19377	5.01792	1.76553	3.94486	5.16189	3.27798	1.48543	6.38543	6.58045	6.01792	6.2114	4.80219	4.3147	5.61765	6.23649	6.39917	6.30925	3.64386	4.77083	4.66107	6.02459	5.16993	4.3505	5.73064	4.14568	3.16993	6.6014	4.73064	4.8679	4.31832	4.74685	4.96116	5.34518	4.66676	5.02901	3.57289	4.848	4.32553	3.77083	4.47897	2.53605	4.7866	4.18982
ATG2A	7.09276	7.92719	7.74819	7.76089	7.07788	6.78398	7.48382	8.1298	7.44377	7.43129	6.58946	7.27798	8.4733	8.88448	8.45615	9.43713	8.68615	9.17742	8.65105	8.56491	8.77512	8.7269	9.05691	8.61875	8.65893	9.07387	9.16842	8.19081	8.41743	9.0045	8.69349	8.62753	6.87036	8.37547	6.50303	6.72247	6.43796	7.17792	6.70321	7.01792	5.91409	6.53138	6.11894	6.91886	6.87283	7.38716	6.72928	5.90929
ATG2B	6.02459	6.51254	5.20555	5.59395	5.76818	5.52669	4.98185	5.1127	5.97499	6.31288	5.79701	6.18388	7.63807	6.56224	7.36107	6.63517	7.10538	5.8125	6.27612	6.27053	5.83542	7.05637	7.25739	6.74819	6.66107	5.73606	7.23745	6.88509	6.73877	6.89724	6.87283	6.44626	6.22014	6.34873	6.04658	6.73132	7.03342	6.6837	6.53216	6.97842	6.41363	6.69905	6.43296	6.31379	6.67737	6.63735	6.12412	6.99831
ATG3	8.31266	7.09064	7.51924	7.38198	7.75689	7.70009	6.85798	7.47735	7.37287	7.19229	7.62278	8.54496	9.29795	9.22497	8.98299	9.74012	9.824	9.3592	8.55919	9.14096	8.99577	8.94837	8.95565	9.02611	9.20848	9.43369	9.2347	9.78136	9.81113	9.39296	9.11985	9.19513	7.79734	7.61728	8.35116	8.44481	8.27682	7.63445	7.86604	7.57403	7.98954	8.1375	8.10329	8.2097	7.93487	7.68335	8.11426	9.13121
ATG4A	7.1127	6.78529	6.89966	6.92481	7.04767	6.99435	6.58346	6.8936	7.6014	7.01011	7.36194	6.52356	9.50263	8.85175	8.57137	8.21965	8.23314	8.82687	8.86913	8.81762	8.93782	9.0207	8.62278	8.8802	8.90809	9.24722	8.81378	9.25456	9.31673	8.37069	9.16164	9.07788	7.83479	7.99887	7.34873	6.82782	6.87036	6.6279	6.91409	7.05528	6.7761	6.63517	6.87036	7.18785	6.63807	7.53993	7.43045	7.10119
ATG4B	6.64386	6.91409	7.2891	7.37156	5.71425	6.98868	7.92125	7.85736	7.3672	7.25833	7.49025	7.51017	8.90569	9	8.28216	9.14109	8.63554	8.18438	8.4475	8.48945	8.74517	8.98385	8.69732	8.46393	8.43546	8.34474	7.96982	8.39746	8.35271	8.33405	8.21286	9.06501	5.04876	6.00225	5.8505	6.64097	6.30743	5.60585	6.06178	5.7761	5.61471	5.74147	6.27612	5.41278	4.89239	5.47573	6.97039	6.49506
ATG5	6.93428	6.9472	6.36807	6.74819	6.74819	7.29554	5.86542	6.10852	6.96694	6.2211	7.01346	7.08958	8.15228	8.04876	8.43212	8.74012	8.83637	9.09461	8.23266	8.20604	8.57554	8.3147	8.31832	8.62022	8.5932	8.63844	8.67172	8.72724	8.80252	8.61139	8.49665	8.04275	8.08108	7.61985	7.5306	7.47897	7.14568	7.56682	7.49025	7.43045	7.42291	7.41109	7.59991	7.56986	7.39746	7.94369	7.52748	7.60955
ATG7	7.0045	6.58496	6.6279	6.86047	6.41785	6.14771	6.54689	7.17493	7.13031	7.28263	7.35755	7.82273	8.5411	8.89482	7.91648	8.42543	8.14619	8.42333	8.78529	8.58871	8.89603	8.86264	8.65928	8.55804	8.29692	7.98014	7.8505	8.73978	9.09724	8.38457	8.23649	9.48119	5.1127	3.80735	5.61471	5.29278	5.27798	5.32193	5.62059	4.88753	5.30378	5.64962	5.6837	6.14771	5.34341	4.63227	6.43962	4.93074
ATG9A	6.95652	6.99095	7.0045	7.20457	6.59544	7.28355	6.86295	7.45697	7.38888	7.27519	6.86047	6.51728	8.77281	8.86975	8.66213	8.08002	8.53489	8.74416	9.04985	8.58646	8.92184	8.72792	8.97413	8.40642	8.72349	8.20163	8.55152	8.7705	7.78725	8.83321	8.98356	8.83257	7.38024	7.29186	5.95187	5.44956	4.8125	6.1918	6.59694	6.41954	6.17193	5.0268	5.77083	6.36107	6.1375	7.16692	6.90689	5.70321
ATIC	8.20994	7.98584	8.66213	8.07039	7.77545	8.75822	7.74551	8.25739	8.56986	7.99209	7.99831	7.37069	9.49085	9.89102	9.77149	10.3978	10.2891	10.2944	10.2015	9.88065	10.1166	9.94383	10.4172	10.6909	10.3082	10.5154	10.2384	10.5837	10.468	10.5376	10.3161	10.487	9.12722	8.97011	8.54381	8.15684	7.99661	7.66178	7.9507	7.35931	8.07253	8.03782	8.31016	8.04166	7.79051	7.82845	8.77545	8.23936
ATM	5.85798	7.32193	6.44791	5.83542	6.37504	5.47573	5.96809	6.3147	6.24222	6.46923	7.19771	6.92006	9.01235	8.43045	8.73132	7.40939	8.12774	7.95128	8.20653	8.05148	8.43338	8.37895	8.61581	8.98982	8.5691	7.89905	8.32012	8.1153	7.54381	8.11114	8.37678	8.56605	4.64962	4.41616	5.25739	5.2075	5.26115	6.1375	5.61765	4.82782	4.85549	4.99095	4.76553	5.88264	5.22497	3.30743	4.30743	3.47897
ATMIN	7.27938	7.43338	7.31832	7.21237	7.3746	6.14975	6.78202	7.14364	6.97384	7.49705	7.28401	7.0917	9.34141	9.23014	9.30526	8.945	8.98684	9.2114	9.2125	8.96622	9.05338	8.90162	9.2635	9.26327	9.35546	9.08441	9.28921	9.20799	8.90929	9.14121	9.23302	8.91827	7.88935	8.22545	8.04985	7.7286	7.48301	7.44045	7.31288	7.39232	7.52982	7.15076	7.65177	6.98641	6.91767	7.87713	8.16541	7.26303
ATN1	6.32193	5.83794	6.84674	6.47573	5.64962	6.15178	7.14873	6.1334	6.29829	5.2555	5.35755	5.81762	8.38457	7.48864	7.8125	8.36588	7.86295	9.28979	9.38068	8.96029	9.1004	9.66622	8.33181	8.32912	8.63554	7.80864	7.01681	8.6125	6.99661	8.35535	8.65821	9.21067	4.12516	5.09381	4.75756	5.1375	3.63227	5.27798	4.90929	4.40939	3.90689	3.23266	3.0268	4.30743	4.55152	2.96347	5.75087	3.14568
ATOH1	2.80735	2.848	2.80735	3.36457	4.12928	3.24793	5.40259	2.16993	3.41954	4.63807	2.76553	2.32193	3.20163	3.52356	2.40599	4.57894	3.65535	2.96347	3.40599	2.76553	2.63227	4.54226	2.7866	3.54844	1.88753	3.63227	4.2555	4.0268	3.08746	4.42626	3.64386	4.2854	0.263034	1.26303	2.56071	2.96347	1.76553	2.65535	4.89239	0.584963	-0.321928	-0.152003	1	2.74416	0.485427	2.03562	2.88753	2.70044
ATOX1	7.62059	7.06717	7.74349	6.7211	6.86047	6.82273	7.51806	7.80607	7.71836	7.98527	7.96751	8.05799	10.6692	10.106	10.1458	9.21747	9.47391	9.86929	10.6601	10.1053	9.8469	10.4926	10.206	10.6891	9.72178	10.1672	10.2454	10.1297	11.0568	10.1258	10.1948	10.2075	5.42291	4.56071	6.8189	6.34696	6.82655	6.54226	6.9542	6.50779	7.39832	7.72042	7.47005	6.94369	6.61618	5.33271	7.98584	7.72315
ATP10A	5.25739	5.24793	4.62936	5.41278	5.42459	4.7252	5.42626	4.73606	6.42878	5.88874	4.2555	5.00675	7.12102	6.77676	6.76089	6.21043	6.98356	7.07895	7.35711	6.47816	6.01792	6.96694	5.41109	6.51333	6.24793	6.77808	6.48864	6.79116	6.48784	6.97384	7.14109	6.90989	2.10434	4.15381	4.07039	4.57289	3.64386	4.99548	4.60881	3.45943	3.43296	5.18982	4.08746	3.60881	5.73064	3.71149	5.80219	3.07039
ATP10B	5.33271	5.93664	5.86666	6.06286	6.20848	6.09803	6.59619	5.89118	6.75154	6.52982	6.26866	5.8125	6.81698	6.84046	7.10171	6.92422	7.32553	6.64458	6.49665	6.51096	6.10014	6.6388	7.32823	6.83289	6.01235	6.30925	6.78005	5.7761	6.8936	7.32103	5.98868	6.60511	4.04876	5.14568	3.42626	4.34341	4.10434	6.21626	4.41278	4.47573	3.77083	3.7866	1.60881	2.41954	3.57289	3.848	3.09592	3.23266
ATP10D	7.1179	7.4814	6.65964	7.07682	7.6489	6.1918	6.62936	7.24127	7.08215	7.04111	7.27705	7.20945	9.47857	9.22641	9.4477	8.34474	8.98385	9.26068	8.82496	9.15785	9.21091	8.92896	9.2703	9.3936	9.13673	8.65714	8.95884	8.66391	8.79961	9.13878	9.51353	9.17817	6.2211	6.33985	8.11166	8.98726	8.783	8.04494	8.19673	7.98242	8.507	8.46638	8.59134	8.57856	8.13443	7.03232	7.84925	8.91797
ATP11A	4.83794	4.35755	4.33628	5.24413	3.20163	3.20163	4.18587	4.09592	4.07895	4.52982	4.19377	5.1334	6.1334	5.64962	6.11478	6.51254	5.86047	6.18785	5.23649	5.76022	6.17991	6.56682	6.20555	6.96232	5.52982	5.18587	5.9472	5.75489	4.87283	5.64674	6.0045	5.89966	3.60288	2.94486	3.91169	4.17393	4.1334	4.06609	3.93546	3.59694	3.83794	2.01792	2.88753	4.03122	4.21335	3.14568	3.45286	3.07039
ATP11B	7.77676	6.3345	7.01681	6.82146	6.97728	6.40939	6.53916	6.71149	6.27612	7.27705	6.47573	7.44626	8.92926	8.37895	9.01514	9.09038	8.43379	8.12774	8.77116	7.58946	7.63154	8.13904	8.27845	8.77841	8.40684	7.99718	8.37851	8.17692	7.49265	8.30925	8.64818	7.54921	4.62352	4.89724	5.40429	5.03562	5.35931	5.81121	4.97957	4.53605	4.94953	5.00225	4.48543	5.57743	4.68089	4.10434	4.33985	5.22882
ATP12A	5.10014	6.36107	4.43962	5.83289	5.97728	5.74147	6.29094	5.59096	5.98413	4.89239	4.93074	5.3147	5.97957	6.10434	5.35755	6.65821	6.19771	4.97269	5.82018	5.91409	5.76022	6.58496	6.30378	6.79701	6.04002	4.7761	6.51885	5.87529	6.58496	6.70044	6.07468	6.59694	4.77083	5.08746	2.82782	3.59694	4.36457	5.80219	4.58496	4.8679	2.56071	3.3505	2.98185	5.15381	4.2854	3.6893	4.64386	0.678072
ATP13A1	6.82528	7.35843	7.50462	7.41363	6.39575	7.1127	7.50303	7.73742	7.34961	7.49506	7.51412	7.54689	8.97613	8.69139	8.50541	9.21383	9.1581	8.75389	9.08295	8.94369	8.62205	8.8756	8.9952	8.87221	8.84674	8.47249	8.33181	8.51924	8.58195	9.01318	8.76487	8.60918	5.70874	4.51728	5	5.66107	6.03342	6.41616	6.41616	6.03342	6.85922	6.73606	6.71425	6.27426	6.01123	5.22497	7.3443	6.64386
ATP13A2	1.1375	2.03562	2.67807	2.63227	1.96347	2.03562	3.03562	2.16993	3.26303	4.01792	3.72247	3.01792	7.23266	7.09803	6.25739	3.63227	6.22304	7.62278	8.0634	8.15482	7.95012	8.1814	7.20653	7.56529	7.78005	7.37851	6.79442	7.32912	6.95884	6.50621	7.30104	8.31877	1.926	4.10434	4.48543	4.27798	4.44626	5.71973	2.40599	2.60881	3.99095	3.94486	4.43296	2.80735	3.54844	3.8679	5.2555	3.93546
ATP13A3	6.7879	5.16792	6.36194	6.92778	6.5947	7.23554	7.1982	5.31288	5.82273	5.81634	6.28077	5.63662	8.77149	7.87897	8.40748	10.431	9.05894	7.77676	7.43505	6.57061	6.6893	7.98499	7.93281	7.42878	6.853	6.72451	6.60585	7.78136	5.84925	7.92926	7.87529	6.80219	7.16591	6.89905	8.49885	8.03864	8.45553	7.63626	8.32463	8.91439	7.95128	8.40748	8.0983	8.00703	8.41912	7.05148	8.44377	8.6837
ATP1A1	10.7657	9.97212	10.6126	9.56243	8.61765	9.61213	9.41236	10.0242	10.0902	8.98982	9.02708	9.76022	11.1063	11.1128	10.6073	11.7627	11.5568	11.8721	11.2189	10.8613	10.8394	11.1506	11.4221	11.2164	11.0978	10.9413	10.7579	11.3402	10.4021	11.5348	11.1246	11.151	7.71768	7.73539	8.20408	8.50303	8.63988	7.04549	8.12619	8.13853	8.19032	8.39618	8.40939	8.53916	8.16289	6.91767	8.80768	9.75138
ATP1A2	5.49346	7.13289	6.17393	5.15178	6.08534	5.09592	6.09276	6.23266	6.7286	4.63227	4.0268	6.35315	5.96924	6.01792	10.5087	5.75355	7.66071	8.56815	7.25219	6.75756	6.55919	5.79701	8.8141	6.14364	7.33807	7.01737	9.06555	5.24793	7.04275	6.23649	6.58871	7.03067	11.6573	11.5487	9.92889	7.06985	6.53761	7.1634	6.3966	8.66374	6.32733	5.6907	5.49665	4.70598	5.77742	11.5163	3.90207	5.04876
ATP1B1	6.32912	7.63118	8.27426	7.37504	8.82655	6.18587	7.38716	8.2503	7.49065	8.87298	8.42543	8.66959	9.67181	10.0583	9.60001	8.33069	8.23554	9.56976	10.0239	9.39371	9.72852	9.26749	10.0652	10.2864	9.24816	9.79596	9.73657	9.03466	9.44646	9.71553	10.0899	10.3768	12.0818	12.2203	10.0018	8.2891	8.51353	8.48099	7.94369	7.62169	8.90929	9.03177	9.03714	9.3345	9.31039	12.2219	9.39628	8.0634
ATP1B2	4.926	5.65821	5.3505	4.26303	5.65249	5.4363	5.92837	5.3505	5.66676	5.85798	5.99774	5.02237	7.62863	7.51175	7.02901	7.0268	6.58796	6.82782	8.41616	8.10905	8.04111	8.35094	7.38457	7.27798	7.6388	6.04876	7.28448	6.74281	6.57894	7.33539	7.92837	7.36107	4.41278	5.42962	5.59991	4.85798	4.7866	6.72656	4.82782	6.61176	5.1416	5.33985	5.69766	5.04439	6.17792	5.18587	3.97269	2.03562
ATP1B3	10.9296	10.1821	11.0738	10.1496	10.0596	10.6346	10.3893	9.92896	10.4956	10.5463	10.3282	10.602	12.9025	12.4742	11.9355	13.0874	12.9569	12.0243	12.5143	11.9169	11.9369	12.6899	12.1993	12.0253	12.0413	12.0818	11.5427	12.1912	12.117	12.2478	12.3555	12.3581	3.12102	2.23266	3.72247	4.98185	1.72247	5.33985	3.65535	4.72247	3.12102	3.7761	0.765535	2.43296	4.93546	3.24793	2.70044	3.39232
ATP1B4	2.43296	2.16993	3.41954	2.45943	3.44626	3.94486	4.39232	4.12102	4.47249	3.83794	2.40599	3.41954	4.90207	3.7866	4.26303	5.51412	3.08746	2.48543	4.38543	2.51096	4.3147	5.92837	4.78136	4.91648	4.99548	3.05311	4.53605	0.925999	3.51096	4.40599	4.72247	4.27798	10.0504	10.3839	7.37591	3.54844	4.30378	4.57289	2.98185	3.43962	-0.621488	2.7866	2.36457	2.47249	3.63807	10.1597	0.807355	2.32193
ATP2A1	4.74953	5.14975	5.02237	5.21335	5.60881	4.76022	5.82782	4.90207	5.46271	4.90207	5.21335	5.3505	6.56834	6.51096	6.06178	6.43962	6.64818	5.82528	5.79181	5.35403	5.1375	6.07682	10.9627	6.22689	5.44294	4.96809	5.12102	5.63517	5.41954	6.14364	4.77083	5.9331	10.5667	9.87129	4.95884	2.44626	3.59694	4.25927	4.44956	3.12928	1.74416	2.80735	3.16993	1.63227	3.79181	9.62059	4.16591	3.07039
ATP2A2	7.71012	7.97384	8.73944	8.56758	8.87989	8.26068	8.34207	8.09751	8.05148	7.84235	8.01402	8.18339	10.7567	10.3004	10.3111	10.6302	11.1383	9.98982	10.5718	10.3263	9.99478	10.037	10.8662	10.553	10.4091	9.52337	10.0507	10.3563	9.43421	10.6174	10.9465	10.2725	5.71287	6.37504	7.16842	7.40684	7.58796	7.77182	8.12024	7.84361	7.17093	7.30195	7.39575	7.97871	7.57061	6.6872	8.45697	7.53333
ATP2A3	1.80735	2.76553	2.75489	2.49825	2.23266	2.89724	3.39232	2.75489	2.44626	2.79701	3.1127	4.40939	6.81634	6.15178	5.6851	7.12102	5.75489	5.52826	7.0607	7.60659	6.72178	5.34873	4.67243	6.7252	6.54612	7.11946	4.62352	6.04658	4.83036	6.56758	5.06609	6.71836	2.10434	2.26303	2.07039	3.01792	1.53605	3.1375	1.58496	2.72247	1	2.65535	0.584963	2.3505	3.74416	0.925999	2.29278	0.765535
ATP2B1	7.11894	7.69766	8.05039	7.37591	7.40173	7.07039	7.21043	8.19081	6.58045	6.76421	6.98868	6.56529	9.09724	8.33405	8.20701	9.95347	9.2465	8.66924	8.20994	8.32912	9.10119	7.89178	8.67419	8.56148	8.08428	7.98356	7.6014	8.24127	8.5216	8.33718	8.51096	8.6851	7.27798	7.2384	8.0677	8.05039	7.6279	8.43003	9.18041	7.54535	8.05311	8.33271	8.49865	8.67737	9.17268	7.98242	8.79019	7.73944
ATP2B2	2.16993	2.29278	2.45943	2.80735	2.51096	1.80735	3.16993	1.67807	3.45943	3.82782	1.32193	1.80735	3.54844	5.78921	4.94953	5.75756	4.07895	4.99095	4.63807	5.56682	5.30743	3.51096	5.39917	5.50462	3.29278	3.89724	4.73877	5.04876	5.37851	5.50144	3.30743	5.2891	4.8125	4.56071	2.53605	2.67807	2.82782	2.60881	1.82782	2.20163	1	0.765535	1.10434	2.96347	3.03562	2.926	3.2854	0.584963
ATP2B3	2.90689	3.44626	3.37851	2.07039	2.16993	1.58496	2.07039	1.58496	3.56071	3.99095	3.65535	1.848	2.58496	4.07039	3.67807	3.59694	3.41954	3.23266	2.65535	4.52356	3.9542	3.29278	4.3505	3.71149	3.36457	3.72247	3.63227	2.58496	4.53605	4.35755	3.3505	3.33628	1.8679	4.14568	3.41954	3.62644	2.24793	4.93546	3.72792	3.87283	2.37851	2.30743	1.8679	3.43962	3.20945	2.59694	4.10852	1.40599
ATP2B4	7.42206	8.64386	8.49466	8.66107	8.17043	8.47168	8.61471	8.34341	8.52513	8.75422	8.30652	8.13955	10.1497	10.4096	10.4363	9.88859	10.0666	9.5494	10.0812	10.1939	10.1804	10.0558	10.086	10.2704	9.95172	9.26421	10.0902	9.62936	9.48844	10.0619	10.4201	9.95855	7.99718	8.19722	8.8173	9.29462	9.10303	8.69523	9.23482	8.58082	9.29163	9.21772	9.08693	9.15051	8.66534	8.27519	9.17742	9.33427
ATP2C1	6.1918	6.01792	6.0542	5.53294	6.95884	6.1639	5.74281	6.33985	6.17792	6.52591	6.05528	6.4822	7.90056	7.86511	8.0634	7.73335	7.93634	7.26679	7.45492	7.44294	7.67701	6.92362	7.68159	7.92244	7.24317	7.58158	7.48301	7.35138	7.22497	7.6994	7.62534	7.27752	7.4733	7.41193	7.732	7.7187	7.53644	7.63626	7.58534	7.74618	7.64566	7.44045	7.62169	8.14006	8.03507	7.33181	7.5216	7.94281
ATP2C2	4.53294	4.98185	4.37504	4.04876	4.27053	4.82782	4.45286	3.97728	4.8505	4.31832	4.01346	4.77347	4.94017	6.22978	5	5.47573	5.33092	4.47573	4.89966	6.0542	6.45533	4.67525	5.41785	4.51728	5.0917	4.20163	5.40769	5.2555	5.00675	4.67807	4.40939	5.81506	3.81762	5.21335	4.17792	3.18587	2.3505	4.71699	4.3147	3.67807	3.57289	3.65535	3.65535	4.9542	3.39232	4.0268	4.73335	2.96347
ATP4A	2.67807	3.66676	5.51096	5.91169	5.20163	3.26303	2.23266	4.41954	5.97499	4.93074	3.47249	3.57289	4.14568	6.15583	5.853	6.73606	5.8679	5.25172	4.2555	6.3837	5.8125	5.73877	4.44626	5.76818	5.10434	5.0917	5.46923	6.08534	5.26303	5.37851	5.59395	4.91169	3.23266	4.34341	2.3505	1.37851	0.765535	5.45286	5.16993	3.54844	2.65535	3.27798	4.01792	1.67807	1.32193	0	3.08746	3.24793
ATP4B	3.59694	4.62059	2.74416	5.01792	4.8125	4.73877	5.1127	4.89724	4.98185	5.93546	4.20945	4.78136	5.82782	5.2555	5.53916	4.12102	5.58796	4.9542	4.59694	5.45286	4.56682	5.30743	6.3733	6.03342	5.03562	6.46107	5.86047	4.64962	3.51096	5.44294	3.65535	5.39917	0.678072	2.60881	1.96347	2.74416	1.72247	2.98185	1.848	1.20163	1.1375	0.584963	0.263034	1.1375	2.23266	1.72247	2.26303	0.378512
ATP5F1A	11.0079	10.4604	10.6105	10.261	10.261	10.507	10.1015	10.5538	10.3465	10.673	10.8375	11.1968	12.4469	12.3346	12.6216	12.034	12.2633	12.3736	12.4846	12.3531	12.4393	12.4808	12.1544	12.4398	12.426	12.6853	12.3546	12.5214	12.7593	12.367	12.298	12.6183	12.2588	12.2166	11.4055	11.3757	11.5319	10.3805	10.9133	11.0809	10.9845	11.0681	11.1582	11.082	10.9954	12.1325	11.332	11.0285
ATP5F1B	9.95971	10.0337	10.5247	9.97327	9.65714	10.2736	9.94075	10.2711	10.2322	9.59077	9.79863	9.73251	12.0515	12.1759	12.4216	12.2107	12.2412	12.3595	12.0763	12.0378	11.9853	12.2418	12.1365	12.2533	12.3481	12.4458	12.3661	12.4323	12.5508	12.2812	12.1813	12.247	12.208	12.4203	10.6753	9.86573	10.052	9.14593	9.57988	9.53391	9.9507	10.1261	10.1272	9.98456	9.63681	12.2207	10.1804	10.4483
ATP5F1C	9.41035	9.84117	9.95725	9.43056	9.81162	9.71184	9.39682	9.50601	9.90396	10.0118	10.2141	9.65015	11.9535	11.8575	11.8543	11.7781	11.8566	11.9676	12.0056	11.5686	11.608	11.8524	11.6717	11.9782	12.0184	12.4706	12.2451	12.1836	12.5266	11.9534	11.8806	11.7379	12.5135	12.7911	11.8122	11.314	11.0958	10.2886	10.2956	10.8856	11.0723	10.8502	11.1413	10.9812	10.7334	12.7009	11.167	11.2207
ATP5F1D	5.58946	6.72315	6.91886	7.8805	6.15076	7.77083	7.2446	7.65893	7.89905	7.11061	6.86481	6.2937	9.357	9.34407	9.18673	8.70079	9.15102	9.42899	9.46117	9.31617	9.04002	9.35931	9.35127	8.95754	9.57771	9.68615	9.29382	9.49855	9.4735	9.26901	9.26784	9.33762	8.14771	8.33248	6.41363	6.79961	6.09908	7.00506	6.17792	6.89057	6.17991	6.19476	6.81378	6.68018	6.78921	8.25314	7.36326	6.06178
ATP5F1E	10.7574	10.1334	10.0456	9.77413	10.2572	10.3685	10.1347	10.3078	10.3595	10.887	10.4498	10.8801	12.6729	12.6818	12.5697	12.3443	12.293	11.6542	11.9785	11.7197	11.8769	11.8747	12.0301	12.0485	11.6163	12.5159	12.0007	12.0847	12.9226	12.2806	11.9753	11.9656	9.72118	9.3505	9.67066	9.62543	9.64458	9.49516	9.78504	10.0889	9.73225	9.87598	9.7269	10.1191	9.46954	9.59031	10.5951	10.7139
ATP5IF1	8.55804	7.41532	7.84925	6.83036	7.1467	6.27612	7.03782	7.27426	7.4822	8.50938	7.84298	9.51708	9.67948	10.0996	9.70338	8.94574	8.8351	9.07173	9.72007	9.74551	9.43921	9.68247	10.1614	9.57156	9.33248	10.5686	10.0101	9.48905	10.7846	9.64638	9.45018	9.63626	10.3498	9.97613	9.44791	9.30058	9.38046	8.09592	8.88692	9.4824	9.12593	9.29508	9.17592	9.24151	9.19451	10.1657	9.61176	8.85985
ATP5MC1	8.40344	7.71973	8.30606	7.38802	7.5345	8.22159	8.25597	7.72315	7.87221	7.8189	7.73877	7.53372	9.09434	9.87052	9.83573	8.9257	9.67613	9.7949	9.57743	9.61361	10.0041	9.78103	10.0897	10.026	9.54226	10.3441	10.09	10.4214	10.459	9.85689	9.86186	9.68352	10.7712	10.9404	8.7039	8.57137	9.05853	9.32238	9.99322	8.70217	8.7807	8.95681	9.0607	10.3224	8.96751	10.9717	10.1196	7.90749
ATP5MC2	9.55007	9.40354	9.26924	8.19353	7.72178	7.53761	7.96867	8.43546	8.12877	8.77495	9.00647	7.19574	10.762	10.6854	10.928	9.77503	10.2183	10.4054	10.6889	10.5588	10.4056	10.4245	10.2233	10.3302	10.7531	11.3274	10.9028	10.6219	11.4613	10.3258	10.4138	10.6922	9.33918	9.4543	7.5263	6.36982	6.73606	5.60288	6.1819	6.12309	7.1982	7.08321	7.38845	6.52278	6.17193	8.66391	6.88264	8.44336
ATP5MC3	9.95063	8.80816	9.32384	8.8117	9.07508	9.09263	8.57554	9.32351	9.57478	9.27926	9.46811	10.3752	11.3978	11.4553	11.5203	10.945	11.4694	11.4103	11.257	11.0962	10.9674	11.2319	11.0901	11.3091	11.2204	11.6693	11.4541	11.534	12.1136	11.3438	11.0883	11.4299	10.8479	10.7072	8.83415	8.26585	8.24031	7.53683	7.33539	8.81089	8.88966	9.00591	9.09961	8.91528	8.7077	10.8383	9.06985	9.5763
ATP5ME	9.32576	8.58308	8.85953	8.69836	8.71716	8.77676	8.69384	8.60233	8.94968	9.25751	8.75405	9.76055	10.7519	11.0758	11.5967	10.2037	10.6452	10.3145	10.3541	10.2254	10.3366	10.008	10.4547	10.1552	10.2293	10.9658	10.8079	10.4067	11.6727	10.7554	10.1075	10.0441	10.9928	10.6503	9.16892	9.24769	8.99266	9.33114	9.39778	9.50194	9.07414	9.85425	8.94002	9.53021	9.32845	10.8366	9.80888	10.2697
ATP5MF	10.0782	9.25998	9.64259	8.80252	8.47452	9.24079	8.70943	9.2317	9.37069	9.7897	10.0415	9.1166	11.5532	11.5971	11.5541	11.2259	11.4549	11.3843	11.1957	11.5078	11.5871	11.4566	11.3717	11.715	11.3994	12.0998	11.6914	11.674	12.595	11.7611	11.4514	11.6951	10.7019	10.4424	9.14019	8.3672	8.73674	8.57592	8.91453	8.47897	8.8699	9.01388	9.13878	9.71947	8.44087	10.1348	9.4363	8.86882
ATP5MG	10.5349	9.57875	9.60872	9.5987	8.87267	9.84227	9.32103	9.59721	9.83865	9.52757	10.2454	9.81834	12.3535	12.4632	12.8003	11.7646	12.1719	12.4356	12.5374	12.0401	11.9817	12.1914	11.8793	12.3034	12.549	12.8701	12.4722	12.5432	13.052	12.2351	12.1372	12.2098	11.4129	11.4449	10.2454	9.79547	9.77988	9.25065	9.64259	9.73259	10.0507	10.1501	10.116	9.92622	9.78161	11.2796	10.1156	10.5015
ATP5MPL	9.41416	9.0546	9.09276	8.53528	8.75606	8.82814	8.56815	9.09104	8.83479	9.15709	9.45255	9.04262	11.22	11.0686	11.393	10.8525	10.7808	11.3525	11.5265	11.0809	11.0638	11.1752	11.3637	11.4865	11.2233	12.0077	11.4067	11.5456	12.395	11.3641	11.4486	11.4434	10.654	10.0243	8.4149	7.20555	7.47816	6.79181	7.70321	7.95361	8.13699	7.79831	8.02459	7.38457	7.5345	10.2092	8.75689	8.05094
ATP5PB	10.6775	10.0201	10.1814	9.93177	10.4953	10.4899	10.0408	10.1943	10.2298	9.88813	10.6772	9.92985	12.1871	11.883	12.1093	12.3234	12.4155	12.0468	11.8113	11.5979	11.5832	12.0414	11.9668	12.2367	12.0479	12.6614	12.3961	12.2797	12.7534	12.3761	12.0324	11.9273	11.3684	11.6212	10.6724	10.2767	10.1962	9.93701	10.3854	10.3649	10.3617	10.4414	10.4254	10.677	10.2768	11.6067	10.4732	10.4943
ATP5PD	10.098	10.3414	10.4022	9.82193	9.63263	10.2367	9.75405	10.2124	9.99817	9.85347	10.186	9.09645	11.7745	12.4199	12.4473	11.374	11.8155	12.0999	12.3527	11.9464	11.8265	12.2844	12.34	12.5342	12.3013	12.7196	12.5824	12.4885	13.22	12.3535	12.2025	12.0915	9.80808	10.0437	8.10329	7.88295	7.58158	6.93605	7.03947	6.91289	7.37069	8.02098	7.90479	7.67525	7.24698	9.40184	6.94778	8.58082
ATP5PF	9.22207	9.46944	9.11374	8.80445	9.58796	9.27589	8.97154	9.25668	9.03094	9.01458	9.43942	9.21189	11.2496	11.4721	11.9945	10.9126	11.3077	11.0794	11.1149	10.6283	10.637	10.9785	11.1312	11.077	10.8984	11.2944	11.1834	11.1788	11.8684	11.0795	11.0737	10.73	12.4693	12.0682	10.7272	10.0887	10.0566	9.67366	10.4278	10.7279	10.3736	10.8248	10.3793	10.3264	10.5586	12.301	10.2568	10.764
ATP5PO	9.37014	9.13955	8.99746	8.79181	8.97226	8.94266	8.87067	9.04903	9.15	9.15899	9.34285	8.66302	10.8875	11.2504	11.4147	10.3828	10.8417	11.2834	11.0658	10.6786	10.5607	10.7141	10.9358	11.0338	11.2321	11.8491	11.6225	11.2504	11.9513	11.0946	10.9637	11.0605	9.59077	9.8572	10.328	9.8302	9.76271	9.44626	10.0443	10.081	10.2453	10.7076	9.91064	10.1714	9.80816	9.95638	9.49346	9.39446
ATP6AP1	9.47938	9.01931	9.26632	9.00983	7.96174	8.58684	8.63009	9.91961	9.2738	8.64494	9.28031	9.37112	10.8948	11.215	10.2826	10.313	10.4999	11.224	12.1104	11.6453	11.5422	11.779	11.7358	11.9887	11.6559	11.4112	10.6757	12.0418	10.8593	11.8486	11.6513	12.003	6.8936	7.83479	7.70252	7.10434	7.09381	6.02459	7.10329	5.92837	7.65177	7.55842	7.87098	7.89966	7.1179	7.22689	9.21262	8.27193
ATP6AP2	9.19771	8.6489	8.4446	8.86542	8.72076	9.41743	7.70598	8.6994	8.65821	8.57516	9.45039	9.78937	10.8464	11.5272	10.8074	10.8701	10.9789	11.247	11.0424	11.3317	11.349	11.183	11.3948	11.4759	11.5396	11.297	11.2462	11.6864	11.5079	11.8231	11.6051	11.6625	6.97613	6.99209	8.20994	8.3156	7.80219	7.61176	7.92896	7.36545	7.96694	8.02292	8.1644	8.36894	8.21675	6.70183	9.26139	8.90779
ATP6V0A1	6.824	7.6388	7.20897	7.67066	7.34474	7.29232	8.28309	7.76188	7.26021	7.46189	7.37069	7.78136	8.82416	9.3474	8.81314	9.00633	8.69349	9.33718	9.58214	9.9515	9.82249	9.99499	9.49305	9.67048	9.62936	8.66445	9.07401	9.53566	8.69592	9.63726	9.20628	9.88065	5.34163	5.54535	5.90809	5.90929	5.95884	7.19771	6.63517	6.26209	6.15583	6.64386	6.77479	6.71218	6.37851	5.59096	6.89785	5.59991
ATP6V0A2	5.31832	4.51096	5.1127	5.1375	4.67243	5.67807	4.52982	4.59096	5.2891	3.93546	5.30743	4.63227	7.01569	7.13648	6.22497	7.24698	7.26866	5.94017	5.91409	6.04439	6.68089	6.57894	5.94251	5.73877	6.27984	6.88874	6.68229	5.87529	5.47897	5.93074	6.1127	6.83415	2.10434	3.97728	4.47897	4.97269	4.80993	4.89724	5.00899	4.3147	3.926	4.51412	4.27426	4.64674	4.99548	3.79701	4.83036	4.55459
ATP6V0A4	4.71149	5.1127	4.09592	4.26303	4.45943	4.01792	5.2854	4.85798	5.29646	4.89239	5.36107	4.99548	6.29094	5.86542	5.0268	5.56071	5.35755	3.53605	2.67807	3.87774	5.7252	4.94017	6.47249	5.62352	3.53605	5.31107	2.70044	3.90689	5.45615	6.07039	5.41616	2.96347	4.14568	3.45943	3.97269	2.3505	1.26303	5.35403	1.63227	4.3147	3.30743	1.80735	-0.152003	3.93546	3.53605	3.7866	2.32193	-0.514573
ATP6V0B	9.00366	8.74315	8.62717	8.75556	7.79181	9.02514	8.6014	9.40131	9.31877	8.81954	9.40472	9.5795	10.7468	11.1166	10.3916	11.4354	10.9656	10.8765	10.7703	10.8262	10.6354	11.103	11.2016	11.2712	11.0861	11.7297	10.8726	11.7236	12.0207	11.413	10.9902	11.3813	7.63517	7.55228	7.1467	7.33896	7.31379	6.75221	7.80478	7.03452	7.78005	7.71631	7.72451	7.98413	7.90448	7.64602	8.06501	8.29967
ATP6V0C	8.94281	9.01583	9.61985	9.73098	8.98442	9.84282	9.54177	9.94683	9.75355	9.31843	9.46322	9.22521	11.215	11.1893	10.468	11.4735	11.2189	11.3395	11.6432	11.3356	11.2326	11.5425	11.3861	11.4536	11.5396	11.277	11.0443	11.7262	11.2541	11.6477	11.414	11.6077	8.09513	7.85456	7.12928	6.90869	6.97842	7.04166	7.20799	7.18834	7.5306	7.3443	7.4814	8.14032	7.01179	7.91079	7.94603	7.71184
ATP6V0D1	9.14924	9.02735	9.77873	8.97097	8.1205	8.7077	8.77545	9.42438	9.39896	9.40663	9.62498	9.98271	11.4177	11.6245	10.6699	11.5815	11.2823	11.6407	11.464	11.8279	11.8249	11.9033	11.84	12.0493	12.18	12.1965	11.7155	12.2984	12.1671	12.1947	11.9973	12.1046	7.05528	7.16993	7.13031	7.08108	7.43129	5.74685	6.96694	6.49185	7.76288	7.16491	7.83289	7.64746	7.35667	6.79572	8.4271	7.00675
ATP6V0E1	10.0884	9.20372	8.93118	8.57156	8.86326	8.88798	8.40748	9.36654	8.9678	8.87836	9.24151	9.14057	10.8445	10.9704	11.0149	10.9628	10.9829	10.7104	10.6515	10.4888	10.5967	10.6842	10.7619	10.7244	10.5282	11.3672	10.5387	10.7254	11.6381	10.7281	10.5908	10.8959	7.54071	5.58195	5.65821	5.88264	8.40131	8.67384	8.47249	7.70529	7.58421	7.60807	8.02514	8.76587	8.10748	7.06286	8.69732	6.35931
ATP6V0E2	6.14771	6.41616	6.12516	5.56986	5.73064	3.70044	6.46597	6.31651	6.61471	7.50224	7.44294	7.1179	8.42878	8.96867	8.18933	7.64241	8.40599	8.29554	9.79799	8.9655	9.2396	8.99661	9.37873	9.71819	9.11504	9.43087	9.33136	9.42101	9.51076	9.71528	8.52865	9.33069	6.83289	7.1416	6.80349	7.10224	7.29829	8.12102	7.67666	7.07682	7.20261	7.29554	6.77742	7.82909	7.11374	6.91767	8.51215	6.02015
ATP6V1A	9.37862	7.93958	8.27961	8.08879	8.61047	7.9901	7.54032	8.32125	8.28286	8.62644	8.66	9.5076	10.5603	10.4497	10.2691	10.7331	10.0643	10.0938	10.6459	9.6851	9.78709	10.4793	10.1906	10.4584	10.0855	9.80074	9.84164	10.6194	10.2691	10.2939	10.2255	10.4043	8.62352	9.0396	9.47968	9.50849	9.55007	9.38446	9.00296	9.03864	9.50263	9.29152	9.95034	9.77413	9.76247	9.10735	10.6914	9.5671
ATP6V1B1	4.2555	5.44626	4.47249	2.3505	2.51096	4.77083	3.08746	3.52356	2.10434	4.17792	3.97269	4.43296	5.43962	3.97269	4.57289	4	5.89239	3.41954	4.1375	2.65535	5.3505	3.66676	4.01792	3.16993	2.63227	3.81762	3.10434	1.20163	2.96347	2.76553	3.39232	4.29278	1.23266	3.57894	2.32193	3.71149	1.20163	4.51412	1.45943	4.16189	1.60881	2.16993	0.201634	2.58496	1.07039	2.41954	5.04876	1.76553
ATP6V1B2	9.63862	9.59077	9.13263	9.19032	9.19081	9.02015	9.12153	9.33136	9.19771	8.68685	9.67189	8.76951	12.034	11.8842	11.1992	12.2926	10.9337	11.8788	11.8401	11.6496	11.5552	12.2851	11.8574	11.8236	11.8721	11.6997	10.9355	12.2525	11.2805	11.6524	11.5182	12.1197	8.27473	8.52591	8.54342	7.88996	7.54921	7.64746	8.17692	7.23266	8.51728	8.60844	8.55036	8.92896	7.71973	8.18488	9.44149	8.40769
ATP6V1C1	7.14466	6.1127	5.98641	5.51096	6.6851	6.79701	5.81506	6.17991	7.26209	6.79701	7.1127	6.67666	8.66995	7.81442	8.71905	8.80122	8.88081	8.14771	7.54998	7.38716	7.69975	8.63771	8.50024	8.54882	7.62498	8.35755	8.26491	8.8857	8.604	8.3505	8.43546	8.05961	6.79312	6.97269	7.18884	6.73132	6.59991	6.51885	6.64818	6.82845	6.49265	7.09011	6.39917	7.29646	6.58271	6.85549	6.91109	8.04439
ATP6V1D	8.48905	7.60733	7.41616	6.82655	7.66249	7.57061	7.42206	7.59096	8.08481	7.86604	8.13237	6.58796	9.87606	9.85347	9.33628	10.0254	9.53858	10.0143	10.0467	9.71046	9.87083	10.2233	10.3345	10.3509	10.0024	10.4958	10.2488	10.3167	10.5573	10.2177	10.1486	10.1511	7.45902	7.67878	7.39532	6.79831	6.64674	6.77676	6.58646	6.2555	6.34961	7.01681	6.88448	7.28817	6.02459	7.02514	8.05637	7.86542
ATP6V1E1	9.37873	8.65249	8.89875	8.58646	8.37199	8.69244	8.29737	9.27984	8.69697	8.49705	9.12127	7.38457	10.0032	10.9871	10.4497	10.5252	10.128	11.3064	11.2005	10.8711	10.6165	11.0092	11.0645	11.5447	11.4913	11.5905	11.5763	11.6842	11.1374	10.8384	10.7794	11.1576	9.47391	9.42375	9.36588	9.12438	8.88478	7.90509	8.52082	8.604	9.20994	9.12696	9.48744	8.48382	8.17293	9.34806	10.2938	9.67048
ATP6V1F	9.82496	9.13802	9.22352	8.75756	8.22448	9.59712	9.36851	9.20261	9.57251	9.1955	9.7866	10.4895	11.7347	11.8643	11.3341	11.474	11.1823	12.2898	12.0586	11.8385	11.6343	11.8051	11.9183	11.9018	11.6373	11.8238	11.2561	12.182	12.3007	11.9837	11.4143	11.9302	8.39618	8.41616	7.93369	8.31288	8.20848	7.74886	8.38068	7.50462	8.17493	8.47127	8.08002	8.7705	8.03892	8.53021	8.60733	8.5763
ATP6V1G1	9.60159	9.19697	9.80768	9.76918	9.94661	9.24103	8.54998	9.88249	9.49865	9.62899	9.39296	9.55325	11.2796	10.7673	10.6444	11.646	11.4863	11.5866	11.2298	11.194	11.0375	11.2632	11.644	11.3537	11.3531	11.8684	11.7302	11.8223	11.8959	11.749	11.5966	11.2066	9.37862	9.24031	8.596	8.91782	8.96622	9.0348	9.16491	8.86558	9.32576	9.71502	9.398	9.31311	9.12774	9.45923	9.2588	9.69592
ATP6V1G2	9.32294	9.45379	9.57261	9.59376	8.8351	9.50611	9.93244	9.45789	9.22942	8.97556	8.88631	7.37243	11.3267	10.9646	11.0283	11.3152	11.1288	10.9313	11.0932	11.3704	11.3467	11.0493	10.3645	10.4972	10.5758	10.7072	10.771	10.4536	10.6822	10.4884	10.4524	11.177	8.68633	9.04781	8.15203	8.0561	8.26397	7.5074	8.23984	8.13597	8.63009	8.36479	8.73759	8.26468	8.15962	8.47634	8.62699	8.51392
ATP6V1H	8.29921	7.72588	7.47816	6.86542	7.27891	5.77873	6.17991	7.67172	7.04767	7.82845	7.61985	8.07895	9.98684	10.4625	9.64043	9.54438	9.36523	9.95332	10.0112	9.66676	9.56186	9.96362	10.1307	10.1097	9.81746	10.2391	10.233	10.4644	10.18	10.1783	10.0174	9.86651	5.2854	5.88996	5.32553	5.83289	5.70321	5.8802	6.18982	5.65535	5.26679	5.29278	4.94953	6.6014	5.7866	4.45286	5.90448	4.67807
ATP7A	5.68229	6.73674	6.64241	6.1918	6.20065	5.24222	6.6907	6.01681	6.33718	6.30287	6.10224	6.18388	7.63554	7.68755	7.73098	6.95652	7.13443	7.8857	7.92154	7.52356	8.19328	8.12774	8.08773	7.67596	7.75889	7.17642	7.4582	7.1375	6.6837	7.58496	7.19623	7.80122	6.8936	6.44045	6.94486	7.03947	7.07682	7.46148	7.39575	7.06717	7.69384	7.20506	7.7866	7.19328	7.5763	6.38284	6.98982	6.69905
ATP7B	5.49506	6.23074	6.63227	5.71699	6.51728	5.63807	6.22497	5.7761	6.75087	5.86295	5.62352	5.24031	7.15886	7.10119	7.94544	7.07146	7.08215	6.6279	7.26491	6.30378	5.98413	7.13031	7.3906	7.13443	7.39575	6.42122	7.38716	6.24222	6.81378	7.70667	7.22593	6.05528	5.53605	5.82528	5.34341	5.36107	4.99548	5.51096	5.46271	6.51728	5.1334	4.63227	4.98185	5.31107	5.4822	4.80735	5.27053	5.37504
ATP8A1	5.16591	5.22689	4.853	4.76022	5.83162	5.05745	5.47086	3.85798	5.52042	5.79961	4.42626	5.18388	6.48945	6.85674	7.27053	6.80349	6.95768	4.96578	6.11478	6.07895	6.07575	6.14364	7.02569	5.8505	6.88142	7.16892	6.27612	5.69349	6.26959	6.94895	6.53294	5.05961	3.93074	4.93074	5.94837	3.88264	4.62059	6.04221	6.50144	6.93251	4.9331	3.51096	5.05094	4.56986	5.08108	6.37851	4.22497	3.32912
ATP8A2	3.72792	5.45286	4.26303	4.70044	4.94251	4.69766	4.34341	4.59694	4.16591	5.13134	5.22689	4.03562	5.18388	6.13134	5.56682	5.62498	5.3906	5.68089	5.12102	5.39232	5.8936	5.82018	5.22689	5.32553	5.94017	5.50779	5.65821	5.75489	4.97957	6.10957	5.56986	5.1334	1.43296	1.926	2	5.12516	3.80735	4.71699	1.88753	3.82782	3.20163	1.58496	3	3.70044	3.87774	3.54844	4.00899	3.51096
ATP8B1	6.95884	7.32373	8.36282	8.26021	7.55995	7.80864	7.8936	7.48059	7.82273	8.67207	7.30925	8.27146	10.5313	9.75188	9.4187	9.79425	10.7432	6.82146	7.26021	8.92481	8.87989	8.62205	7.90026	6.74953	6.57137	6.94603	7.2555	6.30561	6.6893	6.9331	7.20359	8.4271	8.3015	9.03218	8.92273	9.00548	8.79133	10.5511	9.69279	9.92615	8.14771	8.22641	8.27845	9.59442	9.26994	7.07146	8.06124	8.37764
ATP8B2	6.18388	6.90087	5.89966	6.80607	6.01346	6.96	6.98071	6.93782	7.02901	6.38888	6.94017	6.18982	8.23458	8.29324	7.39832	7.90147	7.70183	8.35182	8.65428	8.87652	9.01792	7.893	8.25833	7.6865	8.29324	8.09487	7.31198	7.89482	7.04111	6.40599	8.13289	8.18884	6.67243	6.58721	6.44211	8.44191	8.03837	7.80607	7.82018	7.65213	7.93575	8.78021	8.22978	7.05528	8.41426	6.633	7.04166	7.61139
ATP8B3	1.20163	4.21723	2.03562	2.32193	2.40599	3.47249	3.1375	2.16993	3.32193	2.96347	2	2.48543	4.88753	6.6014	2.926	5.35403	5.74416	2.56071	3.87774	5.45615	5.54844	3.83794	3.1375	2.3505	3.65535	3.73335	5.50779	2.74416	4.57289	3.20163	3.1375	3.45943	2.76553	1.20163	3.74416	5.2211	3.71149	5.22497	4.42626	3.64386	3.07039	3.47249	3.30743	4.56071	4.15381	2.48543	4.34341	3.33628
ATP8B4	5.12928	5.12516	5.04876	5.94953	5.7252	6.03342	5.73606	4.55459	5.64097	6.08108	5.82528	5.38543	7.43379	7.97269	8.27473	6.10643	8.01514	6.70598	7.12722	7.27798	6.94369	7.69488	7.57592	7.22014	8.07253	8.12722	9.15608	7.57061	8.5763	7.61618	8.26819	8.25267	5.71425	5.34696	6.17193	7.06178	6.07895	5.50779	6.02901	5.74685	6.01123	5.20945	5.37156	6.23649	6.19771	4.97728	6.08746	4.87283
ATP9A	5.19967	6.4446	5.97957	5.25172	5.74551	4.12928	5.64674	6.03122	4.71425	6.76421	6.65535	6.17792	7.41109	8.24198	9.21067	6.45615	8.78398	7.91827	8.19722	8.77	8.59973	7.90599	8.83495	8.03039	8.68843	7.91139	10.1868	7.94603	7.14057	8.14415	8.52003	8.46189	8.22762	7.80542	8.22135	7.84737	8.27449	6.90448	8.20726	7.94222	8.39853	8.29508	7.70252	6.39917	7.52003	7.84643	7.31288	7.04821
ATP9B	5.91289	5.51254	5.47249	5.6907	5.49025	5.25927	5.17592	5.35403	5.75355	6.08321	4.39575	6.66605	7.02846	6.73539	7.00675	7.45902	7.41827	6.31288	6.07361	6.17592	6.25456	6.19476	6.55919	6.92065	6.81506	6.51885	7.02403	6.92837	6.72792	7.6872	6.81506	7.00113	3.65535	4.37504	4.54844	4.17792	4.18587	4.71973	4.30743	3.75489	2.83794	2.62059	3.24031	3.97269	4.48543	2.76553	3.96347	3.43296
ATPAF2	5.71149	4.70044	5.13545	4.32912	4.20555	4.02237	4.73064	4.32193	4.66959	5.926	5.48059	5.3505	6.61471	7.06447	6.6359	6.45615	6.53138	5.64962	6.82718	7.03782	7.10171	6.57365	7.10696	6.25361	6.54071	6.66605	5.88753	5.27426	6.78398	6.74416	6.17193	6.8125	5.43463	5.54844	4.59694	5.33985	5.16189	5.13134	4.41278	4.04439	4.3147	4.87036	4.03562	4.98641	5.39403	5.00675	5.24222	4.75756
ATR	6.67807	6.41024	6.81698	6.43129	6.40259	6.71493	5.92719	6.09698	5.84925	6.4733	5.49985	6.27146	8.27845	7.74987	8.07842	8.76155	8.81474	7.41447	7.31741	7.67737	7.7211	7.69	7.74046	8.16842	6.97785	7.3505	7.31786	7.85953	7.17941	7.53993	7.58684	7.87652	5.95652	5.0268	7.03452	6.3345	7.04439	5.70874	6.47735	6.36632	7.24508	6.61765	7.23074	6.93428	6.97842	6.51254	6.6907	7.67948
ATRAID	9.74214	9.61361	9.32328	9.29324	9.41024	9.46516	9.24911	9.81041	9.43484	9.68001	10.0477	10.3722	11.2189	12.0045	11.8971	10.6028	11.0505	12.0356	11.9034	11.9448	11.8952	11.8142	11.8611	12.2863	12.1824	12.5247	12.3121	12.0701	12.6684	12.028	11.8584	11.9499	10.8014	10.2373	10.2795	10.386	10.7536	10.1364	10.5064	10.4488	11.0481	11.034	11.3223	10.7503	10.5827	10.957	11.0347	10.4463
ATRN	7.21286	6.57061	6.64169	6.37851	7.01011	6.39575	6.3345	6.29921	6.95128	6.77808	7.2341	7.31288	8.41257	9.15178	8.4208	8.75772	8.24864	8.81154	8.75522	8.69853	8.74349	8.74214	8.86434	9.00899	9.14236	8.41066	8.74651	9.33114	7.87406	9.24935	9.18562	9.03273	6.8157	7.0607	6.51806	6.80671	6.84925	6.46761	6.13237	5.7761	6.62059	6.45861	6.91349	6.62425	6.35226	6.48784	6.36019	7.28771
ATRNL1	4.51096	4.58195	4.77083	2.43296	2.45943	4.1127	3.94486	2.56071	5.17592	4.21335	4.66959	4.30012	4.82273	5.55766	3.93074	6.26772	5.1334	4.59096	3.29278	4.93074	5.53605	3.93546	5.71973	4.90448	4.19377	5.40429	4.05745	4.78136	4.60881	4.86047	4.75489	5.1918	1.67807	4.26303	2.60881	5.00899	4.67807	5.99548	4.35755	4.55459	3.27798	2.98185	2.20163	3.53605	5.46271	4.37156	1.80735	0.137504
ATRX	6.22593	6.73877	6.42543	6.96174	6.88448	6.22593	6.25361	6.53916	7.01625	7.66888	6.99039	6.58946	8.07521	7.89451	8.5708	7.64097	8.21529	8.69087	8.59712	8.31152	8.64836	8.09566	8.56739	8.76437	8.57837	7.12722	8.31424	7.85144	7.31606	8.04303	8.82353	8.27868	8.11686	8.31152	8.04603	7.93192	7.97039	7.15076	7.63807	7.12309	6.19574	7.66676	6.52826	6.89118	7.73877	7.67596	5.89966	6.75622
ATXN1	6.11894	7.62169	6	5.97613	7.48985	4.6837	6.77413	6.61029	5.41447	7.96694	7.65821	6.98755	9.35634	9.66436	8.54574	9.0523	7.81762	8.16942	9.2323	8.94618	9.08786	9.51343	9.9988	9.81538	8.77709	8.2731	8.99336	9.4508	8.00056	9.19303	10.2641	9.18115	5.70044	6.58045	6.91528	6.86047	6.45943	6.51096	6.41278	5.48864	5.75489	5.32553	5.76818	6.88753	6.64818	5.39917	5.51728	5.32912
ATXN10	8.70839	8.98142	9.13083	8.76255	9.21965	9.25089	8.94281	8.72945	9.27065	8.89315	8.97255	8.73132	10.6844	10.5074	11.0794	11.169	11.0273	10.7721	10.5456	10.388	10.4353	10.4968	11.0598	11.204	10.7568	10.9998	10.7207	10.6978	11.3053	11.1245	10.8002	10.5114	9.74677	10.2084	9.82169	9.52562	9.38909	8.37764	8.55152	8.92659	9.30458	8.85425	8.90914	9.11764	8.78709	9.84525	8.88737	9.04781
ATXN2	6.37156	7.35403	6.73335	7.69558	7.26021	7.1127	7.01792	7.07253	6.3837	6.94369	5.18982	6.83794	8.90899	8.76951	8.61508	8.61618	8.53566	9.11868	9.1179	9.24911	9.68405	9.67013	8.89451	8.83731	9.32486	8.76719	8.90809	9.17493	8.63662	8.68194	9.11192	9.19943	6.47249	7.20163	6.71836	7.51412	7.06609	6.83542	7.45533	6.81762	6.85175	5.87036	6.03782	7.11374	6.78398	6.6893	6.15178	6.43962
ATXN2L	2.27798	4.70044	5.73064	5.43796	4.67807	5.27053	5.64674	5.20163	4.54535	3.52982	4.50779	4.36107	6.6907	6.86419	6.22882	7.24127	6.48543	6.80219	7.49265	7.79636	7.69523	7.27053	6.56529	4.68089	6.72383	5.6014	5.74012	6.6532	5.07468	4.39575	5.24793	7.25974	1.53605	2.51096	3.59694	4.78136	3.36457	5.62352	4.07895	3.27798	3.85798	4.01792	3.30743	4.34341	3.07039	0.925999	4.42626	3.16993
ATXN3	5.33807	4.848	4.57289	4.65535	4.54226	4.12102	4.05745	4.24031	5.07682	4.95884	4.7252	4.74416	6.49905	6.40939	5.87774	6.5947	6.43129	6.05961	5.80478	6.07039	6.16491	5.89966	6.46189	5.51885	5.74012	6.25739	6.17692	5.92481	6.17293	5.37156	6.16892	6.39318	4.45286	5.16591	6.35403	5.14975	5.20555	6.57743	6.0045	6.02459	5.77873	6.36457	6.11061	6.11686	5.91169	4.30012	5.9542	4.26303
ATXN3L	4.93546	5.39917	5.12928	3.76553	4.93546	5.29278	3.40599	3.82782	5.55766	4.51096	4.27053	4.6893	5.56986	5.65249	6.12516	5.10014	6.13955	6.20555	6.14975	5.4363	5.96347	3.56071	6.54998	5.25927	5.30378	5.78136	4.73877	5.55459	6.53916	6.88874	4.75489	5.80219	1.48543	0.485427	-0.321928	0.584963	-0.152003	5.78398	4.3505	3.01792	-0.514573	3.41954	0.485427	1.1375	4.41954	2.60881	2.48543	2.10434
ATXN7	6.33896	6.41109	6.92659	7.28401	7.4417	6.54148	7.42375	6.61765	6.89603	6.65678	5.91648	5.40769	8.85969	7.64458	8.19795	8.38176	8.43484	6.86913	6.71012	7.92452	7.65964	7.73471	7.89057	7.2182	7.06717	6.88631	6.85362	6.60437	6.13545	7.25503	7.08428	7.35843	6.01346	5.40939	5.35755	5.50462	5.77347	6.13545	6.42962	6.1918	5.59096	5.45615	5.46271	6.04439	5.853	5.44294	5.38888	5.63227
ATXN7L1	4.89239	3.14568	3.36457	1.80735	2.47249	2.76553	2.07039	1.88753	2.81762	3.34341	3.35755	2.29278	2.56071	5.33092	4.82528	4.1819	3.85798	3.47249	4.74147	3.76553	4.16591	4.06178	4.43962	5.08108	3.20163	3.42626	4.01792	2.93546	5.30561	3.74953	4.41954	3.67243	2.85798	2.18587	1.51096	1.70044	1.67807	4.96116	3.38543	1.70044	2.70044	2.89724	3.19377	4.00899	1.26303	3.3505	4.39232	1.45943
ATXN7L3B	8.00422	8.31266	8.25006	7.97527	7.59694	7.5157	7.84831	8.0523	7.8645	8.037	8.33181	7.65535	9.664	9.75439	9.99301	9.53314	9.33528	9.98826	10.0359	10.1202	10.0947	9.71493	9.98135	10.1433	9.94156	9.5439	9.99591	9.60019	9.5974	10.0745	9.89754	9.82885	7.45697	7.84925	7.24365	6.90207	6.6279	7.58421	8.01318	7.75856	8.25833	8.09513	8.66711	7.96174	7.75689	8.38349	7.88111	7.13597
ATXN8OS	4.49825	6.2724	6.41278	3.45943	3.83794	5.44956	7.08428	3.72247	6.04876	4.01792	6.26866	3.3505	7.16591	4.49185	6.44791	6.61471	6.46597	4.16993	3.80735	4.19377	6.57289	4.23266	6.81506	6.3147	6.52513	5.3147	6.69766	5.98868	4.3147	7.00787	7.10434	6.09803	0.847997	4.22497	0.678072	1.848	2.07039	3.12102	3.75489	2.74416	2.43296	0.678072	2.51096	2.3505	2.20163	3.01792	2.03562	0.137504
AUH	7.75822	7.07253	7.27146	7.48623	8.15937	7.01903	6.55459	7.97154	7.51096	6.8716	6.88387	7.62717	8.79669	8.78005	9.73268	7.74483	8.83983	9.2914	8.91379	8.45204	8.45368	9.32193	9.05826	9.07521	8.82209	9.19673	9.50779	8.73742	9.04767	8.27566	8.56986	8.55421	8.79474	8.99718	8.15127	7.80219	7.88631	7.20261	8.05745	7.89118	7.74685	8.12257	7.8392	8.03397	7.62425	8.84298	7.96058	8.5672
AUNIP	5.45943	5.29646	5.11686	6.08321	5.33628	6.1334	5.8125	4.853	6.45121	5.83794	3.37851	3.37851	6.97499	6.80478	7	6.89482	6.68089	6.10643	4	5.1375	5.78398	6.60437	6.4822	6.23458	6.17592	6.49985	6.91886	5.25172	6.848	6.96809	6.32912	6.7866	4.19377	4.36107	3.80219	3.10434	4.48864	5.52356	4.2211	4.21723	3.79181	4.34696	3.07039	4.91169	4.84549	2.67807	4.24031	3.06178
AUP1	8.02015	7.48543	7.9331	7.94544	6.85175	7.89421	7.37156	7.87098	7.6893	7.41363	7.11686	6.99435	9.34983	9.59805	9.2724	9.93958	9.73505	9.12903	9.28239	9.12593	9.82353	9.34274	8.96521	9.23218	8.83352	9.67719	9.0542	9.37287	9.55017	8.98356	9.1267	9.57194	6.824	7.03012	6.77083	6.94251	7.11478	6.12928	7.00562	6.55305	6.81378	7.46842	6.92125	7.17293	6.59842	6.51412	7.79181	8.68755
AURKA	3.56071	3.848	3.1375	3.93546	4.91648	4.1375	3.39232	3.27798	5.00899	3.91648	4.54844	4.67807	6.61765	6.2555	4.66107	5.08321	5.93074	4.51096	7.2937	4.77083	6.06824	6.41447	6.21917	6.84674	5.12928	6.41109	5.10014	7.02459	5.6865	6.41616	4.90689	6.91648	7.48462	5.94251	5.40599	3.7866	5.06178	4.51096	3.08746	4.47249	4.63227	3.80735	4.89239	6.07468	3.39232	5.82528	6.07039	5.03562
AURKAIP1	8.5074	8.22834	8.66213	8.07039	7.44377	8.47816	8.27798	8.42501	8.55344	8.50303	8.36413	8.80735	10.2081	10.1311	10.3334	10.2295	10.1213	10.9711	11.0095	10.0289	10.2244	10.2705	10.4741	10.8294	10.4858	10.8283	10.6837	10.4204	11.0542	10.3493	10.4359	10.1785	6.58045	6.79961	5.53138	6.26115	5.30378	6.55305	5.97613	6.21237	4.85549	4.7761	4.33271	6.55075	5.8936	6.04985	6.61618	5.91528
AURKAP1	7.75556	7.82082	7.26115	7.80993	8.09803	7.41954	8.06555	7.96924	7.82718	8.2503	7.55075	7.29094	9.08428	9.36085	9.12127	8.71425	9.31899	8.97699	8.82623	8.81346	8.57554	8.83763	9.10066	9.41342	8.82432	8.42122	9.46312	8.86573	8.19229	9.05853	9.20848	9.10643	8.06178	7.91049	8.0542	8.22834	7.9678	7.74079	7.71596	8.26725	8.15937	8.08561	8.00253	7.99577	7.99266	8.2305	8.09672	7.92748
AURKB	4.16189	4.69488	4.52356	3.60881	4.26303	4.80735	3.41954	4.47897	2.74416	5.26679	4.52982	3.93546	6.17792	6.41785	3.9542	6.00899	6.32733	5.05311	5.82782	4.54844	6.14975	6.85922	6.90207	6.82273	6.2724	6.59544	5.44956	6.7046	5.14975	6.78921	6.38543	6.59991	1.76553	4.69209	3.36457	4.95884	3.47249	4.2891	3.55459	3.74416	-0.152003	3.04439	1.45943	3.10434	2.37851	3.26303	3.49825	1.1375
AURKC	6.3505	5.57894	5.98185	6.12722	6.19967	6.94953	6.89845	6.35579	6.83668	6.85175	6.48382	6.36982	7.19967	7.49185	7.27519	7.30378	7.45533	6.96232	6.72928	7.03232	7.20848	7.43463	7.38629	7.52748	6.99661	7.05961	7.18686	6.59991	7.60881	7.47086	7.07146	7.37938	3.10434	1.63227	1	3.848	4.62059	6.18587	4.0268	2.98185	2.74416	3.99095	3.74416	5.58195	5.30378	3.60881	2.60881	4.32912
AUTS2	8.27589	8.46842	8.84031	8.65642	8.18661	8.33517	8.43838	8.19795	8.05338	9.04658	8.89724	7.81186	9.17617	10.345	9.23577	8.92184	9.66791	8.77215	9.8736	10.5159	10.7249	10.0114	10.2725	10.8234	10.2627	9.6215	9.17617	10.1816	8.90719	10.3498	10.298	10.9523	4.66959	4.80219	4.91886	5.73606	5.17792	5.87406	5.56834	5.11894	4.61176	4.38198	3.80219	5.19574	5.57894	3.51728	5.18982	4.19377
AVEN	6.39917	6.19377	7.43962	6.72383	6.80993	7.37243	6.83542	6.67666	6.9542	5.88753	5.75756	5.06178	8.54264	8.58609	9.02735	9.04056	8.98755	8.76885	7.88387	7.86913	7.89664	8.17393	9.01681	8.48945	8.20114	8.72042	8.783	8.77577	8.87958	8.3345	8.76122	8.54651	7.42962	7.5345	7.33271	6.29829	6.35403	3.43296	4.83289	6.95652	6.26303	6.79312	6.50462	5.80735	5.57894	7.98413	6.92837	7.64602
AVIL	4.62936	3.29278	4.32553	2.62059	4.20945	4.57894	4.58195	3.82782	4.55459	4.76288	4.74147	4.53294	6.77083	5.3906	5.46761	6.0607	6.58045	4.80993	5.71149	6.75288	6.41363	6.39318	6.1819	4.92837	5.36982	5.19967	5.83668	5.32373	5.14975	5.23074	5.79312	6.28725	4.49825	5.65821	4.07039	4.98641	5.12516	4.60288	4.23266	3.70044	3.07039	4.39917	4.19377	2.74416	4.72792	4.38543	4.81762	6.1127
AVL9	5.33628	5.62352	4.926	5.21723	4.29278	4.63807	4.27798	4.45943	5.08746	5.50462	5.15785	4.8125	5.99095	5.86047	6.47897	6.58796	6.81506	6.83036	6.45779	6.56986	6.49185	6.76288	7.05637	6.27798	4.37851	6.09592	6.56224	5.98185	6.10224	6.51096	5.40599	6.33092	3.52356	3.94953	3.53605	4.04439	4.25172	5.05094	4.51412	4.07039	3.6837	3.99095	2.85798	3.90207	3.63807	3.55459	4.24413	3.42626
AVP	2.29278	2.29278	4.54226	2.88753	2.03562	3.57289	3.98185	1.76553	3.20163	5.21335	1.53605	2.37851	4.97269	5.96578	4.01792	4.39917	3.63227	6.17592	5.40599	4.82273	6.91049	6.18587	6.28725	3.8679	4.10434	6.42122	5.82273	5.52356	5.64386	4.1375	3.10434	5.54535	1.37851	4.0268	0.678072	1.67807	1.848	2.65535	1.848	3.8679	0	0.765535	0	0.847997	1.80735	0.137504	2.56071	0.378512
AVPI1	7.6872	8.89694	8.75922	8.66463	8.8805	9.01011	8.88996	8.99067	8.69801	8.04712	8.52278	8.34119	9.22906	9.91692	10.0204	8.79051	9.37895	10.028	9.64422	9.3289	9.18314	10.0527	9.66089	10.1404	9.38952	9.45553	10.1909	9.34296	9.79295	9.9884	9.6268	9.49446	6.86171	6.64241	7.00899	8.20653	8.06393	7.43379	7.82909	7.71425	7.43879	7.51017	7.67666	8.38672	7.73877	5.96116	8.12877	7.1918
AVPR1A	4.45286	4.57894	4.27053	3.98185	3.45943	3.18587	3.47249	3.18587	5.57592	4.92125	3.32193	3.23266	5.85549	3.56071	5.64386	4.32193	5.0268	5.44956	4.30743	4.81762	4.14568	6.21335	3.9542	5.15381	3.94486	5.42291	5.4822	4.34341	4.50462	4.23266	4.82782	3.03562	3.71149	4.54226	3.40599	4.73335	4.10434	4.8125	4.87283	5.18982	3.40599	1.53605	3.18587	4.06178	2.10434	2.88753	4.30012	2.07039
AVPR1B	4.57894	6.50938	5.69209	4.73877	4.853	4.94953	5.74416	5.3147	5.41616	5.37504	6.22304	5.72792	5.47897	5.57894	6.80478	5.73335	5.89239	5.16591	7.05745	5.45286	5.60288	5.15785	7.49905	7.6844	6.99322	4.59694	5.74685	6.92955	7.69349	7.28077	5.75489	5.60288	1.848	3.16993	2.37851	2.07039	4.87774	7.08746	5.79442	5.0045	2.58496	2.67807	2.51096	4.41954	3.40599	4.14568	5.54844	1.926
AVPR2	2.65535	4.04439	3.65535	2.1375	1.926	3.21723	3.18587	3.0268	3.35755	3.83289	3.45286	4.2211	4.2854	4.53916	4.27053	2.87774	4.9331	4.94251	6.05961	4.34696	5.41785	4.66676	4.29646	3.39232	4.14568	4.41616	4.2854	3.30012	4.71149	3.59694	4.41278	4.67243	1.53605	2.3505	2.30743	2.08746	1.37851	4.55459	3.24793	1.60881	1.03562	0.201634	1.45943	2.36457	1.63227	1.82782	3.05311	1.1375
AXIN1	4.23266	3.60881	5.59991	7.08534	6.97613	7.08215	6.9472	6.54535	6.90809	6.98071	5.99548	3.97269	8.72417	8.59171	7.80864	8.75322	8.78136	9.12877	8.89573	8.77017	8.80284	8.5947	8.05094	9.01318	8.80671	8.43045	8.51649	8.38845	7.7879	8.26679	8.74046	8.52121	1.20163	5.12928	4.07895	5.15381	5.39917	6.09592	5.34696	4.62644	4.8679	4.89239	3.21723	3.88753	3.24793	4.34341	4.07039	5.49825
AXL	7.99605	9.36249	9.18028	8.50601	8.82416	8.32283	8.99478	8.9935	8.37569	8.11608	8.19771	7.66818	9.31379	10.9391	10.3819	10.7225	9.86411	11.3145	10.5356	11.1116	11.1733	10.817	10.443	10.8769	10.8579	10.0196	10.8822	10.2197	10.2461	10.648	10.2678	10.8818	7.87652	7.73911	8.19303	10.0658	10.7226	9.88593	9.87144	9.07454	10.0829	10.7073	10.4372	8.76587	10.4162	9.1004	7.95041	8.83099
AZGP1	4.52982	4.24031	3.8679	3.52356	1.58496	3.56071	4.14568	1.926	5.02237	4.23266	3.65535	4.56071	4.09592	3.57289	9.75689	5.29646	6.68089	5.81762	2.10434	4.45286	2.37851	4.8125	5.82018	4.44626	1.96347	5.48543	6.86295	3.87774	4.90689	5.42626	3.16993	5.70598	4.67807	5.04002	5.74685	2.37851	4.09592	3.7866	4.18587	5.94953	4.14568	3.12102	-0.152003	4.27798	2.7866	1.20163	3.47249	2.07039
AZGP1P1	2.43296	5.46597	5.30378	5.62059	3.99095	5.76022	5.03562	5.38888	4.95884	3.89724	4.91648	4.93074	3.7761	5.95652	5.7866	4.15381	6.27053	6.02459	4.92125	4.20163	4.20163	4.96809	6.57592	3.74416	4.0268	3.97269	5.6865	5.57592	4.30743	5.85549	3.72247	4.44626	0.847997	1.58496	1.53605	1.96347	1.26303	3.62059	2	0.847997	0.584963	0.678072	0.765535	4.29278	3.27798	0.925999	2.926	0.678072
AZI2	7.29737	6.33628	6.85549	7.33985	7.14262	6.34518	6.61765	7.37851	7.17991	6.38543	5.87036	6.63081	7.84987	7.61618	8.31786	6.44791	8.20945	7.65893	5.34341	6.91767	6.54689	7.03452	7.66676	7.44211	6.57894	6.95652	7.22014	6.56071	7.55689	7.18785	7.57818	6.93664	6.38974	6.29186	6.41109	6.61397	6.76155	6.33896	6.51412	6.81954	6.6279	6.55305	6.27333	6.88874	6.81442	6.38888	6.33896	7.08587
AZIN1	8.36851	7.99972	8.51983	8.02431	8.09487	8.2738	7.65785	8.0337	8.0634	8.12541	8.72877	8.18215	9.81081	9.96087	10.0744	10.7437	10.4213	9.9491	10.308	9.68536	9.71673	9.95325	10.1579	10.4619	10.4442	9.92244	10.2723	10.3514	9.70382	10.2524	10.5261	9.86504	9.34574	8.94764	9.34407	9.56281	9.35469	8.65839	9.30834	9.2299	9.63454	9.47563	9.64548	9.2869	9.16742	9.82369	8.64908	9.8689
AZU1	4.3147	2.10434	4.73335	2.65535	2.63227	2.90689	3.05311	2.74416	5.49185	5.07468	4.27798	4.21723	6.08746	4.72247	2.98185	4.7866	5.05311	6.0917	3.65535	5.65535	5.27798	2.63227	3.89724	4.51728	3.21723	3.44626	3.63227	3.6893	5.3505	3.9542	4.97728	3.8679	1.1375	1.26303	0.584963	1.58496	2.48543	2.1375	2.67807	0.678072	-0.321928	0.678072	2.60881	1.58496	3.7866	0.263034	1.26303	3.91648
B2M	13.0847	12.7066	12.479	12.3136	12.7186	12.8036	12.5009	12.3107	12.2219	12.6635	12.5192	12.7731	14.1558	14.302	14.0673	14.2014	14.0216	13.8343	13.9482	14.0342	14.098	14.1583	13.4737	13.325	13.4574	13.813	13.3317	13.416	13.7903	13.4439	13.3452	13.9558	11.9653	11.77	12.3939	12.5528	12.7238	11.6866	12.1128	11.5864	11.9917	12.0861	12.3364	12.3822	11.8489	11.6371	11.7616	12.3222
B3GALNT1	4.90689	4.04439	3.60881	4.16993	4.63517	4.39917	4.55459	3.86295	4.47897	5.53761	6.1416	5.39917	7.21091	6.10748	5.99095	5.73471	6.0607	6.65821	6.84737	6.67455	6.83226	6.78856	7.17393	7.17043	7.79539	7.79149	7.38111	6.85922	7.62753	7.74349	8.25974	6.82018	4.42626	4.20163	6.92125	6.24222	6.18388	6.38716	6.74147	6.74416	7.27146	7.31922	6.55152	7.22689	7.83036	4.84298	6.42291	7.38284
B3GALT1	2.926	2.32193	1.20163	1.48543	2.67807	1.20163	3.74416	2.1375	2.72247	2.20163	1.926	2.70044	2.98185	2.10434	2.45943	3.73335	4.24031	3.41954	2.40599	3.05311	5.06178	2.29278	2.23266	2.88753	3.24793	3.27798	3.58496	4.27798	1.80735	3.7866	4.73877	2.70044	4.05745	3.54226	3.70598	4.70874	4.61176	4.8679	3.74953	3.48543	1.29278	2.36457	2.07039	4.40259	3.49825	3.08746	2.24793	2.15381
B3GALT2	2.21723	2.70044	2.03562	-0.862496	2.10434	0.722466	-0.0740006	-1	-0.415037	2.56071	2.54844	2.16993	2.73335	1.29278	1.76553	0.536053	2.40599	1.29278	1.26303	3.41954	4.12102	0.963474	3.03562	1.3505	0.263034	3.39232	2.99095	0.722466	3.50462	5.39917	3.44626	1.63227	1.45943	4.0045	2.99095	2.80735	-0.321928	-0.152003	0.963474	3.49185	1.82782	0.0703893	0.963474	2.73335	1.82782	3.61471	1.74416	1.32193
B3GALT4	5.24031	5.40939	5.52356	4.64097	4.56682	4.41278	3.79701	5.0268	5.35931	6.20457	4.6837	6.06932	7.03507	8.15987	6.07146	5.3733	6.23458	7.35226	8.34496	7.90809	7.80349	7.7139	7.82909	7.40897	7.94661	8.30629	8.50581	7.9867	8.25196	7.84643	7.94251	7.98299	4.67243	4.41278	5.40599	5.49825	4.72792	6.05961	4.52042	5.47735	5.22689	5.48382	5.15583	5.44626	5.79961	4.34341	6.16792	5.53294
B3GALT5	4.89724	5.38888	3.71149	4.87774	5.09592	4.6837	5.16993	4.27798	5.55459	6.1127	3.65535	5.3147	5.85549	5.88509	5.71149	6.77742	6.7866	4.39232	4.52982	3.59694	3.43296	3.56071	5.24793	5.72247	6.15987	5.91409	6.05094	4.71149	5.43296	6.38543	5.69488	3.52356	2.82782	2.70044	1.26303	3.07039	1.76553	3.20163	2.29278	1.07039	0.584963	0.847997	0.485427	1.96347	1.37851	1.37851	1.72247	2.65535
B3GAT1	2.45943	3.07039	2.29278	2.58496	2.43296	2.8679	3.05311	3.57289	2.848	2.70044	2.07039	2.37851	3.07039	2.926	2.98185	3.45943	3.44626	4.56071	2.67807	3.57289	3.15381	3.57289	3.47249	3.07039	5.07039	2.8679	2.98185	3.16993	3.10434	3.39232	4.04439	2.96347	5.86295	6.19377	1.67807	3.47249	1.32193	3.848	2	2.67807	0.485427	0.765535	1.37851	2.03562	1.88753	3.848	2.96347	0.765535
B3GAT3	5.02015	4.34696	4.94486	4.15381	2.57289	4.14975	4.17792	5.27984	3.94486	5.38198	4.43296	5.04439	7.23649	6.9384	6.09064	5.27984	6.67878	7.53177	7.70977	7.7502	7.4582	7.26679	6.95536	7.6703	7.68054	7.65571	6.32553	7.83257	7.21868	7.80025	7.75087	6.4814	2.40599	4.16993	3.76022	4.64674	2.99095	5.04439	4.1127	3.82273	3.80735	3.10434	3.80735	4.75756	4.57894	3.14568	4.88996	4.18587
B3GNT2	6.64674	6.3837	6.25361	6.65678	6.60288	6.81506	7.01903	6.48864	6.98868	6.6907	7.12825	6.63807	9.17891	8.59134	7.91707	9.16917	8.01458	8.26162	9.37308	8.97785	9.13237	9.35843	9.58101	8.79896	9.26021	9.26889	8.837	9.83684	8.54651	9.59712	9.62077	8.93192	4.55459	5.16591	5.65535	4.16993	4.64386	5.10014	4.49825	4	4.36457	3.53605	2.07039	3.99095	4.59694	3.8679	2.76553	6.01569
B3GNT3	4.79701	5.76553	2.67807	7.0433	5.71699	6.57743	5.6837	5.43296	5.12102	5.84298	5.02237	4.50462	6.84423	7.07361	5.36807	5.04002	5.76022	5.95187	5.57289	6.59246	6.91289	4.82782	4.80219	4.09592	6.09803	6.51885	6.03782	6.11061	6.46597	6.38888	5.29646	5.96347	3.76553	5.79442	4.80735	5.88509	2.88753	4.3147	4.27053	5.08746	3.67807	2.7866	4.74416	5.42626	4.99548	2.29278	6.78136	4.20163
B3GNT4	5.21723	6.01346	6.16792	5.63807	6.13545	6.25927	6.2211	5.58195	6.77083	6.1918	5.72792	5.75756	7.1809	7.58271	6.85798	7.04111	7.35226	5.82018	7.00675	7.13134	6.70874	7.17393	6.83289	6.65678	6.64386	5.08321	7.32912	6.27612	7.07575	7.52435	5.80993	7.07253	4.87283	4.2555	4.34341	4.7761	4.32912	5.1416	3.80735	3.94486	3.62059	4.67807	3.32193	5.58195	5.44626	4.46597	3.89724	4.42626
B3GNTL1	4.75221	4.37504	5.27426	4.85798	4.59096	5.30561	5.64097	4.48543	5.54535	5.07895	4.58796	5.54226	6.3672	6.47816	6.08321	6.87467	6.38888	6.29646	6.3906	6.43296	6.96521	6.6575	5.97499	6.57061	6.10852	4.41616	6.52042	4.91648	5.79181	4.83542	5.8936	6.77083	4.63227	5.27984	4.59395	5.45286	4.30378	4.2854	4.80993	4.71699	3.926	2.79701	4.34696	4.96116	5.14771	3.73335	5.71562	4.7761
B4GALNT1	4.47249	3.08746	5.04002	5.87774	6.30743	6.22882	5.11686	4.99548	5.87283	5.83794	4.9542	4.98185	5.69209	5.83542	6.95884	6.1375	6.40599	4.82273	5.47249	4.21723	5.33985	6.21723	6.2854	5.83289	3.03562	4.33628	6.52042	4.71149	6.38198	5.93074	5.41616	5.42626	5.63227	5.53916	3.76022	4.62644	4.61471	5.86666	4.07039	4.89482	2.926	4.2891	3.96347	3.01792	4.34696	4.46271	5.05528	4.10852
B4GALT1	5.02237	5.54689	5.48059	5.13545	3.94017	5.55919	4.52982	5.19574	5.69766	5.26491	4.74953	5.39403	7.46679	7.17293	6.63372	7.85891	7.36807	6.99209	6.85362	6.51096	6.94953	7.85456	6.53761	6.41363	6.21432	5.69627	6.14466	6.59544	6.83731	6.76421	7.10957	6.52121	4.16189	3.07039	4.32193	4.54226	2.88753	4.72247	5.16993	4.0268	4.36457	3.99095	3.40599	3.87774	3.53605	4.38543	2.63227	2.63227
B4GALT2	6.43796	6.82655	7.27705	7.32012	6.85549	7.51096	7.32283	6.85175	7.63662	7.66676	7.1819	7.10538	8.90026	9.16892	8.66427	9.0359	8.90026	9.2817	8.85081	9.01486	9.10905	9.45183	8.66924	8.6471	8.92689	8.70805	8.62425	9.07334	8.66782	9.05012	8.88387	9.0348	5.47249	5.64386	5.67807	6.34873	6.2384	7.36194	6.04658	6.36457	5.05745	5.83542	4.91169	6.56224	6.85922	5.57289	6.38543	6.08958
B4GALT3	6.91169	6.8716	7.21529	7.03452	6.56071	6.90207	7.31832	7.12928	7.24793	6.6865	6.94017	6.86542	9.4417	8.74483	8.6489	9.75889	9.37569	9.17018	8.73911	8.87191	9.24769	9.81858	9.1334	8.59096	8.75054	9.01067	8.80574	8.808	8.37243	8.65249	8.86635	9.18364	4.92837	5.44626	5.38543	5.71973	5.29094	5.85549	5.56224	5.47086	5.31832	5.08321	5.54071	5.53294	5.72247	5.22689	6.32012	5.46107
B4GALT4	5.71836	5.24031	5.85425	5.4363	5.84925	4.86047	5.37156	5.08534	5.61471	6.10329	5.75221	5.8936	7.42794	7.56033	7.11218	7.1634	7.4446	7.16742	7.31696	7.3156	7.37895	6.69139	6.72042	7.47897	7.36894	7.02846	7.22641	7.32103	7.31061	7.63227	7.80703	7.01123	5.92362	5.46923	6.28077	6.6851	6.26209	6.48543	6.49025	6.30834	6.6907	6.2817	6.69349	6.96463	6.61324	6.02126	7.41278	7.46516
B4GALT5	7.6388	7.37287	8.32463	9.11998	8.67154	9.4045	9.27449	7.56339	7.47695	7.92778	7.17692	6.84674	10.0788	9.427	9.28355	10.5497	10.1375	9.06582	9.50233	9.76926	9.79214	9.40291	9.6703	9.36183	9.22906	8.71218	9.05298	9.47431	8.71253	9.53576	10.1717	9.40354	8.59861	9.07975	8.59451	7.68299	7.62753	8.20677	8.55823	8.76901	8.32441	8.24793	7.81089	8.16138	7.74079	9.49915	8.87989	8.5306
B4GALT6	4.52982	4.44626	3.29278	2.63227	3.52982	3.17792	2.8679	1.80735	4.51412	4.06178	3.40599	3.74416	5.52982	3.22497	5.5744	4.82782	4.34696	4.39575	4.69488	1.72247	5.30925	4.31832	6.34341	4.1375	6.10643	5.42962	4.56682	4.93782	4.64962	6.12516	5.97499	2.1375	4.45943	4.48543	4.88509	5.1375	4.59694	5.47735	4.19377	4.89482	3.89724	3.61471	4.26679	4.39232	4.82273	4.26679	3.8125	3.57894
B4GALT7	6.14364	6.45615	6.01903	5.56224	5.63081	6.0607	6.48543	5.67666	5.97957	6.90147	6.59171	6.1809	8.33181	8.34696	8.24008	7.98499	8.22038	8.58082	8.48583	8.03205	8.4735	8.42585	8.44522	8.41764	8.60196	8.77956	8.0337	8.439	8.67402	8.4818	8.5947	8.51767	5.52513	5.48864	5.41447	5.56986	6.04658	6.61471	5.74012	5.92837	5.8189	5.46597	5.67525	6.12102	5.57289	5.63227	6.6879	6.29646
B4GAT1	6.94134	8.18735	7.70736	8.09117	7.71905	7.24508	7.18884	8.15634	8.01792	7.49105	7.27705	7.1334	8.35579	9.00562	9.0542	7.47978	8.61139	8.8189	9.33539	9.0523	8.86573	8.95128	9.5076	9.31402	9.69645	9.51314	10.02	8.79409	9.57422	9.65123	9.15634	8.68159	7.35579	7.86171	7.42794	7.89966	7.64169	7.38414	7.6893	7.50819	8.02292	7.6872	7.81506	6.91827	7.55228	7.55919	6.98527	6.65464
B9D1	4.07039	4.12102	5.35403	3.03562	2.65535	3.33628	3.71149	3.01792	4.36457	3.74416	3.1375	4.97728	4.32193	4.60288	4.1127	5.24031	4.3147	5.74685	3.39232	4.27798	4.82782	4.67243	5.58796	5.90929	6.49185	6.50303	5.57894	5.4822	7.28355	6.27612	4.63227	4.20163	3.12102	5.24793	2.82782	4.97269	4.8125	5.09592	2.23266	3.18587	3.47249	4	3.60881	5.07468	4.51096	3.62059	3.98185	4.27798
B9D2	2.40599	2.65535	2.48543	3.40599	2.76553	2.53605	2.51096	2.88753	3.16993	2.926	2.70044	4.57289	3.98185	5.65249	4.00899	4.0268	4.33628	5.67243	5.7252	5.87036	6.25927	5.73877	4.33628	3.53605	4.34341	5.32193	4.86295	4.07039	6.05528	4.2555	4.2854	4.80735	2.37851	3.7761	3.74416	3.58496	5.16189	1.32193	4.63227	4.51096	4.17792	5.01346	4.80219	4.10434	3.05311	2.48543	4.64386	5.41616
BAALC	4.9542	4.74416	3.93546	5.38543	5.54535	5.49825	4.96809	4.45943	5.44294	6.23266	5.17792	4.41954	7.53528	5.66959	7.51885	5.68089	6.27426	4.72792	6.10224	4.89724	4.69488	5.46271	6.23266	6.12722	6.04439	5.89724	6.06609	5.93546	6.07253	6.55152	6.55766	5.89966	4.3147	4.25172	4.97957	3.81762	4.38888	5.48864	2.6893	4.75756	4.0268	2.27798	3.98185	3.80735	2.926	4.18982	5.61471	5.26679
BAAT	2.26303	2.48543	2.07039	2.40599	2.51096	3.16993	2.96347	1.63227	2.98185	2.32193	2.56071	3.08746	3.54844	3.12102	3.60881	3.82782	3.64386	4.27053	4.35755	4.21723	3.99095	3.71149	3.12102	3.53605	3.56071	3.848	3.65535	2.8679	3.64386	4.1375	2.96347	3.9542	4.96809	4.89239	5.67525	2.98185	2.72247	6.57289	1.76553	2.03562	1.48543	3.67807	1.58496	5.63227	2.26303	5.0045	4.81762	3.90689
BABAM1	8.57251	7.2075	7.69418	7.09908	5.95652	7.59991	7.34961	7.59842	7.73539	7.39917	7.51806	8.38241	9.00843	8.97212	9.34674	8.65213	8.6886	9.71939	9.80961	9.74584	9.6299	9.58571	9.05257	9.2703	9.42794	9.75422	9.68895	9.61563	10.2287	9.49185	9.24769	9.79896	7.67384	7.70805	6.98982	6.70598	6.65678	6.72928	6.88753	6.22304	7.03672	6.68089	7.31107	6.70736	5.54226	7.62644	7.39403	7.93723
BABAM2	7.74819	7.55536	8.18388	6.82528	6.70598	5.91886	7.26021	6.87406	7.06824	7.04439	7.20163	7.71768	10.6838	9.55152	8.78986	8.36763	8.07361	9.40791	9.34674	9.79944	9.52845	9.37199	9.83305	9.81618	9.74551	10.2175	9.62095	9.808	9.79669	9.39403	9.71029	9.62753	7.97499	7.87774	7.68089	7.53138	7.70529	7.84109	7.86542	7.69139	7.67101	7.58421	8.00169	8.11686	7.29737	7.65964	7.99661	6.75889
BACE1	7.2182	7.7866	7.23649	7.14568	7.3672	6.53294	6.48382	7.06286	6.93546	7.78594	6.71562	7.1467	9.40429	9.17293	9.04221	7.32193	8.83826	10.215	10.1364	9.60344	8.9969	9.72724	9.74012	10.0432	10.2809	9.54824	9.79604	9.38802	8.34341	9.89042	10.3905	9.15634	5.86542	5.81634	6.43463	6.53683	6.89482	6.7046	6.98641	6.82018	6.74483	6.84486	7.29554	6.4187	6.9571	6.2182	7.43921	6.98755
BACE2	7.15785	7.26209	7.54844	8.02459	7.47086	8.56567	8.21043	7.51491	7.92422	7.82464	7.80993	7.23554	10.2247	8.95303	8.97957	8.56834	9.3289	8.81089	10.1916	9.78152	9.61268	9.41066	8.76454	8.52513	9.46618	9.59544	9.26538	9.42249	8.52982	8.58045	9.86233	8.71802	7.22978	6.65535	7.76885	7.04985	6.92244	7.2817	7.87344	8.32643	7.90328	7.77545	7.63662	6.68229	7.01903	6.90569	8.66427	8.17592
BACH1	6.37243	6.732	6.9847	6.6632	7.92985	6.55382	7.31379	6.75622	5.80349	6.11061	6.83857	6.98812	8.12825	8.87406	7.89209	9.50987	8.40088	7.99266	7.62498	7.56186	7.69801	8.73437	8.43775	9.0864	8.39896	6.95884	8.47371	8.25951	7.02514	8.41003	7.61545	7.68159	4.0917	4.95652	4.15381	4.48543	3.50462	5.00675	4.61765	3.8679	2.88753	4.2854	3.44626	3.56682	3.99095	4.3147	5.29829	3.70044
BACH2	4.853	6.05311	5.99322	5.11686	5.99548	3.40599	5.8679	5.99774	5.62644	5.90207	5.2817	4.22497	8.30241	7.30104	7.46597	5.6865	6.72928	5.96116	6.89603	6.90328	7.29737	6.31651	7.08321	7.29554	7.13648	6.7866	7.24317	6.02901	6.22497	6.82782	8.49865	7.24413	5.5345	6.16892	4.96809	5.44128	5.57743	5.92837	6.26115	5.48864	5.44128	5.36282	5.28355	4.64674	4.70321	5.62059	4.55152	5.72792
BAD	6.45368	6.79896	6.0607	6.93546	6.3443	6.40088	6.8125	6.99095	6.80671	7.23601	6.90869	7.00225	8.44832	8.55363	8.37938	6.20653	8.04712	8.90554	8.72503	8.96852	9.02943	8.77462	8.59544	8.40365	8.54824	9.0876	8.98868	8.50859	9.13622	8.57856	8.55497	8.73454	5.3505	5.23649	4.89239	4.62059	5.65535	3.81762	6.1334	5.53605	5.6837	6.15178	5.42626	5.71699	5.91409	5.55152	5.33985	5.45286
BAG1	8.30743	8.08162	8.00619	8.04958	7.55995	8.37786	7.67313	8.35755	8.28239	7.45327	7.59395	7.94924	9.72562	10.2303	10.0287	10.9843	10.4718	10.8048	9.89269	9.99471	9.88196	9.84815	9.93044	9.9655	10.1541	10.4089	10.6403	10.5035	10.7008	10.0502	9.98121	10.0093	8.44874	8.82464	6.58646	7.32463	7.05637	5.20945	6.40429	6.52513	6.3147	6.6865	6.6865	6.43129	6.60437	7.87897	7.12928	7.70805
BAG2	7.14262	6.90929	6.853	7.27146	7.58346	6.70044	6.51412	6.80864	7.35226	6.37678	6.97957	7.55305	8.55919	9.53411	8.58721	9.1918	8.90087	9.02514	7.95128	8.55689	8.55919	8.78594	9.05853	9.08162	8.79604	9.06528	9.47978	9.01737	9.70494	8.82782	9.43588	7.92125	5.82273	5.07039	6.04439	6.77215	6.4545	6.36457	6.65392	6.35226	5.98185	6.57894	6.01346	5.78921	6.43463	5.79181	5.33271	6.07468
BAG3	8.85736	9.98299	9.86093	11.0082	10.7895	10.47	11.0883	9.62717	9.29989	8.32553	8.25361	7.86604	10.4047	10.0318	10.1422	11.0109	11.4986	10.0684	9.76885	9.94222	10.0865	10.3067	10.3005	10.2523	9.66249	9.49265	9.82241	10.0504	9.65928	9.88646	10.1271	9.47249	11.0828	11.054	9.83052	8.40642	8.63227	7.94193	8.30012	9.16239	8.82018	9.26327	8.94983	8.32688	8.36501	10.953	8.04111	9.74752
[truncated: 11,792 more rows]

## Sheet: cartilage
Tag	GSM1380887	GSM1380888	GSM1380889	GSM1380890	GSM1380891	GSM1380892	GSM1380893	GSM1380894	GSM1380895	GSM1380896	GSM1380897	GSM1380898	GSM1380899	GSM1380900	GSM1380901	GSM1380902	GSM1380903	GSM1380904	GSM1380905	GSM1380906	GSM1380907	GSM1380908	GSM1380909	GSM1380910	GSM1380911	GSM1380912	GSM1380913	GSM1380914	GSM1380915	GSM1380916	GSM1380917	GSM1380918	GSM1380919	GSM1380920	GSM1380921	GSM1380922	GSM1380923	GSM1380924	GSM1380925	GSM1380926	GSM1380927	GSM1380928	GSM1380929	GSM1380930	GSM1380931	GSM1380932	GSM1380933	GSM1380934	GSM1380935
[truncated: 11,940 more rows]
[truncated: 55 more columns]
