# Supplementary material for: Identification of Immune-Related Risk Genes in Osteoarthritis Based on Bioinformatics Analysis and Machine Learning
Source: J Pers Med. 2023 Feb 19;13(2):367. doi: 10.3390/jpm13020367 (PMC9961326; doi:10.3390/jpm13020367)
Supplement: Supplementary file 1 [file jpm-13-00367-s001.zip › Remove_batch.xlsx]

## Sheet: synovium
Tag	GSM1332201	GSM1332203	GSM1332204	GSM1332205	GSM1332206	GSM1332207	GSM1332208	GSM1332209	GSM1332210	GSM1332211	GSM1332212	GSM1332213	GSM1337304	GSM1337305	GSM1337306	GSM1337307	GSM1337308	GSM1337309	GSM1337310	GSM1337311	GSM1337312	GSM1337313	GSM1337327	GSM1337328	GSM1337329	GSM1337330	GSM1337331	GSM1337332	GSM1337333	GSM1337334	GSM1337335	GSM1337336	GSM2183532	GSM2183533	GSM2183534	GSM2183535	GSM2183536	GSM2183537	GSM2183538	GSM2183539	GSM2183541	GSM2183542	GSM2183543	GSM2183544	GSM2183545	GSM2183546	GSM2183547	GSM2183548
2023-12-01	4.95178	2.9321	5.06271	4.36336	2.43079	2.26568	3.1698	3.07263	5.84903	5.03249	3.91401	4.56307	4.82678	4.68045	4.49088	4.35232	4.81086	3.62868	4.50379	2.22913	5.08309	3.28243	1.47726	4.04284	4.39753	1.79031	2.94593	4.42475	4.47459	5.44295	2.50066	3.83916	4.33318	4.72562	3.26938	4.05487	4.73847	3.8086	3.8878	5.5235	3.72392	1.8334	2.18646	4.81287	3.83557	1.68885	5.45414	4.35084
2023-03-01	5.15966	5.85688	5.82392	6.37064	6.70855	5.99835	6.07031	6.94282	6.61782	6.41147	6.22945	5.64808	5.74073	5.73978	8.39338	5.61118	6.27019	7.16353	5.2845	5.3832	5.36888	5.7096	6.01806	5.84929	6.68621	6.86433	7.9215	5.36535	6.54423	5.8237	5.37209	5.74542	6.73236	6.42582	8.088	7.0218	7.12136	5.52293	6.5743	6.13046	7.06047	5.18628	5.43454	5.29779	6.09518	5.35074	6.24251	4.77439
2023-03-02	7.24901	7.65697	7.24503	7.48898	6.93536	7.45564	7.39746	7.58225	7.98067	7.68716	7.29306	7.76016	7.44813	7.55086	7.84481	6.75498	7.37283	7.07133	7.61196	7.69376	7.59713	7.60809	7.37004	7.48104	7.79831	7.97923	8.07221	7.47638	8.12563	7.49558	7.32104	7.45957	7.73356	7.99914	7.22064	7.52653	7.45148	7.47099	7.7925	8.01386	7.20549	7.2898	7.37309	7.27998	7.42942	7.91771	7.40342	7.13113
2023-03-03	7.69273	6.10346	6.87856	7.03884	6.60355	8.57528	8.12827	6.1742	6.83824	6.70271	6.39369	6.56367	7.3546	6.94704	6.44998	7.93426	9.13972	6.35623	6.97598	6.20611	6.75999	7.05432	6.88672	6.58601	7.31317	6.56141	7.21784	7.26538	6.97248	6.2119	6.29292	6.55958	7.05155	7.22203	7.13642	7.30721	6.556	7.02058	6.67912	6.75947	7.3457	6.61602	7.10891	6.79179	6.96343	6.75826	6.89095	7.3612
2023-03-05	7.89182	8.03633	7.52403	8.4175	8.44956	7.87999	7.96159	8.3381	8.17115	7.46687	8.14776	7.912	7.80187	7.87854	8.22175	7.97165	8.42751	8.25775	7.68494	7.66055	7.71823	8.36066	8.16121	7.58845	8.31741	8.61954	8.26445	8.31999	8.41909	8.01588	8.34427	8.05501	8.41947	8.30642	8.16526	7.8968	8.2993	7.87818	7.87914	7.66103	7.9806	7.8724	8.07195	8.07655	8.0555	8.46248	7.75002	8.42635
2023-03-06	7.15821	7.89599	7.865	7.81535	8.41658	7.21106	7.61338	7.49445	7.3126	7.29604	7.83952	7.43279	8.45218	8.21978	8.34116	8.50472	8.27408	7.76904	7.58126	7.44991	7.85782	7.28095	7.68844	7.21894	6.74432	6.87706	7.50653	6.86184	7.18564	6.9015	7.07317	7.9758	7.67975	7.73377	8.12193	7.8647	7.97109	7.82813	7.60411	7.56828	7.79578	7.40636	8.15151	7.93753	7.50283	7.027	7.0365	6.58565
2023-03-07	7.38134	7.07581	6.77316	7.23603	7.71425	7.19878	6.31315	7.33305	6.70365	6.84423	7.03588	6.98915	7.44151	6.68288	7.71245	7.48438	7.52362	7.22683	6.68147	6.61426	6.68849	6.63391	6.98059	7.12939	7.19207	7.0568	6.81669	7.14733	6.84995	7.14876	7.42885	6.52048	6.66145	7.0303	7.22805	7.37004	7.41047	7.46229	7.23961	7.15621	6.95942	6.99303	6.51429	6.21539	7.13545	6.87354	6.79774	6.26053
2023-03-08	7.24909	6.89773	6.94861	7.24088	8.12629	5.71279	6.82953	7.5148	6.48718	7.3506	6.89373	8.12629	7.06097	7.79249	7.58241	5.19466	5.79951	7.00301	7.18372	7.14289	7.35764	7.11732	7.22126	7.35	7.59091	7.28847	7.59462	6.86013	7.02368	7.29989	7.50888	7.24364	7.14633	5.54711	6.40689	7.87935	6.80547	8.11271	7.42411	6.94686	6.62998	6.80547	7.22858	7.5405	7.53506	6.93819	7.01414	6.95546
A1CF	5.77995	6.32955	6.09534	6.47993	6.19774	6.85259	6.96261	6.12464	6.38611	6.64725	5.92133	5.84353	6.15708	6.60024	6.92969	6.58589	6.86133	5.4655	5.77707	5.69482	5.09045	6.27719	6.70145	6.1449	5.5702	5.9654	6.91896	5.19939	6.87471	6.99069	6.47501	6.07033	6.46917	6.4856	5.26966	6.91407	6.80779	6.58872	6.56392	6.58134	4.429	5.45339	6.20172	6.94712	7.28264	6.14608	6.65734	4.01311
A2M	10.8512	11.7191	11.1369	11.9086	11.85	12.1548	11.7357	11.8844	11.2027	11.7147	11.618	11.3688	12.0055	11.9199	12.0819	10.7065	10.6632	11.4824	12.2693	11.9237	11.7495	11.914	11.3618	11.5502	11.9684	11.4212	11.3695	11.5235	11.414	11.5436	11.6365	11.9691	11.4776	11.6745	11.9304	11.4798	12.053	11.2362	11.6991	12.5581	11.4259	11.2211	11.3963	11.4012	11.2287	11.5343	11.7727	11.2777
A4GALT	5.27345	5.83754	6.57416	6.5675	5.09469	7.05554	7.3242	5.71581	6.13249	5.96776	5.01473	5.44455	5.36475	6.70686	4.9961	4.43204	4.55574	6.79582	7.27548	6.77971	7.16272	6.28849	5.40924	6.23707	6.50146	5.88907	6.20187	6.20779	5.42098	5.68896	5.48762	5.7069	4.76837	6.45839	6.76148	6.34842	6.23455	6.7276	5.31984	4.93801	5.72852	6.93002	6.32097	4.4735	4.76837	5.36774	6.87504	6.53025
A4GNT	5.48823	6.67874	5.82657	5.54661	5.36593	6.20358	6.0609	5.94588	6.53152	4.97226	5.0784	6.07384	7.1148	6.3734	6.12175	5.97686	5.57914	5.20347	6.01447	5.7005	6.18323	6.57752	6.39431	5.50071	4.64825	5.90172	5.37966	4.12863	5.55686	6.02837	5.90666	4.95313	6.62577	6.29893	5.94974	6.38466	6.04567	5.07438	5.58735	6.44564	3.44143	5.32495	5.114	6.76065	6.23767	5.75594	5.94974	4.81681
AAAS	4.48212	5.39856	6.70063	5.51245	4.52203	5.66632	5.27358	5.86035	5.99604	6.66905	7.47099	6.93065	5.14954	5.50321	6.34896	3.54955	5.23924	6.35275	6.98612	6.66116	6.46648	6.65904	5.19558	5.3573	6.78377	5.76457	5.99332	6.73981	5.71242	5.89589	5.73509	6.14426	6.0174	6.18977	4.39738	5.89201	6.43885	6.02821	6.18977	6.26348	6.161	5.83693	6.00649	3.69311	7.28346	5.9216	6.5292	5.46994
AACS	8.44747	7.94655	8.77771	8.34524	7.63671	7.50983	7.57272	7.8019	8.9023	7.85754	7.85991	8.28748	7.9449	8.20694	8.35193	8.40159	8.60302	9.18972	7.53495	8.13734	8.08017	7.94038	8.62192	8.12309	7.48453	7.76239	7.76621	7.50945	7.97539	8.57261	7.16841	8.00995	7.61089	7.45938	7.73541	8.39135	7.88484	8.66851	8.04216	8.01137	7.92616	8.64069	8.24627	8.45807	8.28801	7.27212	7.9492	8.63194
AADAC	2.63654	1.09107	3.11501	2.95782	3.2877	3.79084	4.61083	2.43089	4.55584	3.31499	4.80374	3.14492	1.46133	3.73888	3.00724	3.6375	3.47017	4.18392	0.700873	2.62593	3.53887	3.4614	2.99606	3.29633	3.16754	1.84616	5.77147	4.05968	2.62593	2.96212	2.75746	5.35195	2.71744	3.09754	4.38094	3.7919	5.45233	3.7263	5.23634	4.72575	1.55748	1.8345	1.44624	4.20721	5.3643	1.98559	2.38997	1.01814
AAGAB	6.30731	5.20708	6.69561	6.30412	6.02767	6.39149	5.15882	5.6333	6.44398	6.21051	6.11702	5.3554	5.99526	6.43166	5.61709	6.17742	6.50283	6.30992	5.95614	6.07037	6.09208	5.87945	6.20656	6.3787	5.07908	5.26333	5.40727	6.49775	6.18859	6.08041	5.83698	5.94551	6.52413	4.94653	5.88927	6.74645	6.57601	6.71013	6.65961	6.32934	4.76556	5.95321	5.78516	6.6227	6.03747	5.25452	5.59134	4.93262
AAK1	5.07733	3.7151	5.52795	5.8079	5.40906	3.7005	5.67517	4.49758	5.60536	5.60177	4.48942	4.58423	5.62758	5.3157	4.90554	5.89541	5.31777	3.95869	4.46104	4.39479	3.46951	5.58992	5.74788	4.57557	5.35252	4.50368	5.04734	3.52338	4.80224	5.79864	5.41198	5.21963	4.63445	5.25342	3.84473	5.12159	5.64776	6.49201	5.10767	5.01347	4.90406	4.776	4.52025	5.25968	5.54567	5.05777	4.01289	4.2041
AAMDC	7.60466	8.12065	7.44707	6.48903	7.60093	5.85967	7.45923	7.70252	7.82356	7.25629	7.24039	7.16822	6.00463	7.36175	8.16525	6.1381	6.65296	7.6787	6.94319	8.07549	7.13789	7.2453	7.27212	7.53431	7.72332	7.82419	8.10755	7.07623	8.61471	6.97169	7.00338	7.08838	8.72534	9.24826	7.36809	7.50302	7.19617	7.27016	7.34164	7.10986	6.55255	6.56177	6.1706	6.94758	6.84487	7.94358	7.97756	6.7699
AAMP	7.36306	7.55991	7.73216	8.00642	6.62255	7.41924	6.98623	7.91887	8.32515	6.9721	6.92911	8.02231	7.28367	7.19045	7.26598	7.98946	7.75088	8.62181	7.55212	7.94187	7.65818	7.98776	7.07408	6.83167	6.99555	7.31636	6.86806	7.13226	7.38793	7.42355	7.05419	7.75769	8.49056	7.75291	6.80787	6.00377	8.03602	8.02581	6.01356	5.9111	7.99055	7.8855	7.8736	6.23901	7.96497	8.10232	7.9331	7.6554
AANAT	1.57064	1.11886	2.3089	2.19318	1.57064	1.21764	3.34312	1.31183	2.66863	2.57221	1.48799	1.87113	0.40099	0.607178	1.8164	3.0557	2.09149	1.41235	1.54195	2.60351	0.794876	2.21657	2.50005	1.664	1.85282	2.67788	2.12347	0.540679	2.60351	3.11583	1.70315	2.09149	4.05029	1.53867	2.5448	3.05229	1.65109	3.96235	2.37794	1.59644	0.89584	0.641823	0.486015	1.59644	1.09867	3.73274	1.47739	0.301733
AAR2	7.90918	8.19304	7.96696	8.24954	7.59122	8.27316	8.36554	8.23026	8.29901	8.13376	8.14509	8.0529	8.15652	8.17322	8.04273	8.19752	8.292	8.02145	8.36401	8.14003	8.4096	7.80549	8.26628	8.16799	7.98252	8.09347	8.24561	8.13771	7.88674	8.42121	8.21644	7.89644	8.06836	7.46361	8.28905	8.17784	8.06102	8.36993	7.92243	8.18196	8.35256	7.77397	8.31259	8.04242	8.00132	8.27408	7.9055	8.35884
AARS	9.48008	9.59852	9.61174	9.48543	8.86903	10.1663	9.51934	9.28582	9.80273	9.70936	9.46077	9.58596	9.13335	9.77437	9.27233	9.02468	9.39362	10.0742	9.64061	9.95376	9.71605	9.75987	9.7859	9.65327	9.32682	9.58801	9.62726	9.81661	9.11865	9.47056	9.92253	9.71372	9.86795	9.65566	9.41498	9.46778	9.42599	9.57625	9.73461	9.40877	9.31305	9.11026	9.15823	9.6289	9.19857	9.56184	10.3552	9.72197
AARSD1	7.27646	7.41485	7.7083	6.42138	6.43691	6.80868	6.64561	6.43949	6.57924	7.1843	6.75767	7.44785	7.26846	7.00082	6.94386	7.20622	7.48079	6.4202	7.16809	7.19643	7.14674	7.17008	7.36535	6.69955	6.61351	6.42307	7.23469	6.43639	6.82181	6.41829	6.73921	7.28984	7.75708	8.06784	6.97445	7.04338	7.34888	6.49513	6.48976	6.5111	6.53721	6.79385	6.26656	6.60233	6.99847	7.31119	6.7753	6.9338
AASDHPPT	8.67531	8.61138	8.16125	8.33869	9.0153	8.4686	7.65674	8.76618	8.23041	7.98078	8.61608	8.47882	8.5516	8.28199	8.69692	9.23415	9.31036	8.51661	7.75342	7.71343	7.69682	8.06456	8.34426	8.66421	8.31215	8.45259	8.57585	8.45467	8.63643	8.60588	8.56171	8.35925	8.11616	8.23027	8.61321	7.69309	7.86806	8.09212	8.66371	8.50942	8.69244	8.43165	8.80134	8.65886	8.84268	9.34982	8.51958	8.16184
AASS	6.04696	5.63425	6.11643	6.71719	6.46055	6.13022	6.10046	6.5108	6.48882	5.02963	3.65041	5.22245	6.58228	6.13037	7.42777	6.06994	6.95565	6.57869	4.29746	6.17269	6.06035	6.14995	5.44538	5.27559	5.01609	4.20169	5.89989	5.35453	5.33118	5.31624	5.72826	5.6072	5.4384	5.67164	5.54454	6.08713	6.04429	6.08183	5.92857	5.9305	5.76079	5.733	5.71569	5.83755	6.19322	5.20778	5.92084	6.11859
AATF	8.01393	8.36808	8.38745	8.43228	7.87836	8.3406	8.29266	8.7314	7.7467	7.95438	7.51481	7.36993	7.89322	8.00202	8.0606	9.43193	8.42553	8.33893	7.87492	8.00056	8.05332	7.76704	8.31114	7.55917	8.18755	7.8693	8.29436	8.21344	7.34993	8.31721	7.99419	8.10078	7.75104	8.21528	8.02975	8.40894	7.89646	7.83013	8.04671	8.01127	7.55478	8.66523	8.36812	7.7669	7.87176	7.80271	8.13592	8.69437
AATK	6.47779	7.53518	6.76212	7.33419	6.95373	7.81517	7.45997	6.82652	6.99645	7.07164	6.81015	6.04222	7.9832	6.54848	7.54047	8.44943	7.06064	6.37592	7.31526	7.09399	7.19839	7.11176	7.01883	6.30715	6.57622	6.7839	7.00521	6.63401	6.23483	7.38506	6.819	6.80534	6.78741	7.2741	7.03032	6.42951	6.76567	7.4915	7.37347	7.87588	6.77955	6.23928	6.87648	7.71473	6.9872	6.65344	7.52562	6.43974
ABAT	7.15578	7.3037	6.91608	5.61279	6.01272	5.14687	4.50278	7.26012	6.19618	6.70746	6.42907	6.64713	6.2131	7.50968	6.86951	5.46932	5.23997	6.71993	5.83841	5.8961	6.19163	5.27129	6.96114	6.95846	6.09101	6.14195	5.85241	6.39311	6.63524	6.89177	6.57294	6.83706	5.68368	5.3527	6.0778	6.53556	6.60386	7.70102	6.46997	5.08767	5.88241	6.34522	6.69845	7.02631	6.73698	5.65507	7.39332	6.95775
ABCA1	8.25652	8.86327	8.44549	9.85955	9.60497	8.77003	8.70951	8.92094	8.72697	8.45383	8.73819	8.4037	8.79088	8.99909	9.85681	9.6283	9.59418	8.6919	8.75916	8.87331	8.95407	8.45319	9.15032	8.7921	8.27888	8.66777	8.33195	8.22771	8.64379	8.61149	7.83959	9.17085	8.42537	8.07385	9.38311	9.08909	8.92901	8.78388	8.92809	8.09619	9.16508	8.82511	9.90527	9.06105	9.06846	8.33582	7.81104	8.64195
ABCA11P	6.60929	5.58778	3.99366	6.40209	6.47476	6.3532	5.96835	6.29383	6.02954	5.5481	6.01894	6.11805	5.63286	6.06468	6.57067	6.3422	6.01206	4.8497	5.98043	5.98347	3.6544	5.36925	6.09167	5.91493	5.84956	6.69759	6.62071	6.03862	6.682	6.17497	6.05893	6.28211	6.4567	7.28887	6.37162	6.48695	5.74145	6.33306	5.79004	5.94733	6.00198	5.36319	5.67917	5.33293	6.10106	5.95742	5.37438	5.58863
ABCA12	0.667477	4.80248	0.592535	2.47226	3.13958	4.22605	4.12162	0.872582	3.76725	4.2404	4.03428	3.27932	0.902928	2.833	2.93026	3.35174	3.99436	3.22696	0.902928	-0.651057	4.62768	4.50612	0.296321	0.783786	4.8688	2.45591	3.83215	3.36574	4.1725	4.85889	2.01721	3.43377	2.46652	3.02212	4.32212	4.73748	2.06528	4.72514	2.24072	4.0622	-0.491486	2.06528	1.86273	1.32999	5.01337	2.97601	3.68421	2.65915
ABCA2	2.38535	3.30911	4.18643	3.9212	4.04502	4.07441	4.74126	4.38771	4.15922	5.73188	6.11888	5.62442	4.96624	2.87428	3.94403	4.75121	4.63405	3.5789	5.48359	5.66197	5.79962	5.36826	5.2054	3.64183	5.19277	2.90411	3.95165	4.64388	2.94783	2.88926	3.49991	5.73883	5.24305	4.65673	3.6096	6.32449	4.54236	4.87373	6.04998	4.06219	2.89554	3.83881	3.27556	5.20829	3.8034	3.09985	4.87373	3.52286
ABCA3	4.91734	6.48089	6.40586	5.44076	4.81935	5.80527	4.35759	5.77062	6.47384	6.48789	6.97058	6.80954	4.58171	5.6931	5.5435	5.39208	5.27693	5.52475	7.03137	6.74146	5.96131	6.12534	5.54848	7.06831	6.23349	5.75985	6.40149	5.72507	5.66877	6.59669	5.52977	6.47416	6.07807	6.1188	6.20512	5.54318	5.58364	5.28754	5.94281	5.9927	6.61905	6.99891	6.86523	5.72832	4.27198	5.15717	5.95294	6.55297
ABCA4	3.35384	3.70345	3.07389	4.70796	3.3073	4.48236	4.90309	3.52956	4.39494	4.74561	4.58229	3.32294	3.65928	4.63981	3.54769	5.6276	6.16794	3.59456	3.52719	4.13085	4.38659	3.47834	4.14981	2.99651	2.26949	4.01221	3.58794	4.60797	3.19298	2.82685	3.40595	4.79996	2.65128	3.15165	4.56784	4.78238	5.01017	4.84699	4.912	4.42457	2.41783	2.89363	3.31222	4.63564	5.52927	3.95162	3.74681	2.41783
ABCA5	7.09563	8.37735	7.71287	6.71018	8.05884	7.27894	7.33314	7.76895	7.89533	7.34049	6.76865	6.64713	7.6951	7.6063	8.38352	6.32069	7.30848	8.74976	6.93729	8.09786	8.21238	7.9876	7.49265	7.36408	7.36764	7.40526	7.61488	6.21764	6.75744	6.98525	5.80695	7.76569	8.50664	8.51908	8.36575	7.90164	8.01741	7.14466	7.13615	6.91854	6.84819	7.21476	7.05024	7.03178	7.1992	7.87437	5.93156	7.36506
ABCA6	7.82149	7.70043	5.9343	6.69404	6.99243	5.23203	6.60631	7.76721	7.13483	5.73678	6.40404	7.28992	6.67663	7.84939	8.26643	4.98721	6.08627	7.35005	5.58398	6.83689	7.00126	7.31399	6.0582	5.63059	7.14283	6.49223	8.09253	6.18913	7.35005	6.14307	6.56079	7.04999	7.10913	5.52687	7.69058	7.63264	7.62704	6.71264	6.00113	6.72369	7.12226	7.3223	6.50174	5.53756	7.62928	7.11078	5.93548	6.0565
ABCA7	5.12626	6.3077	6.82984	6.20652	5.92097	5.9283	6.91571	6.55858	6.716	6.38658	6.21908	6.73744	6.13759	6.27941	6.10492	7.1297	6.13648	5.64534	5.89576	6.75783	7.5228	6.7434	7.04351	6.64848	6.49214	6.18826	5.70838	5.36579	5.78698	6.50957	5.52179	6.58997	4.88407	6.78774	6.4219	7.09382	6.27872	7.54693	6.5173	6.51207	6.06669	5.02984	6.58059	6.45557	6.53283	5.24726	6.53026	6.2981
ABCA8	8.48181	8.56871	6.40152	7.52632	8.74004	6.67955	7.42368	8.03673	7.18149	6.55387	7.41701	8.06941	6.76948	7.19125	8.9209	6.14791	7.86054	8.15877	6.58927	7.54925	7.71265	7.12295	8.33151	7.69702	8.12902	7.44181	8.94154	6.59059	7.78514	7.38153	6.45273	7.50733	7.47968	8.0746	7.13207	7.01099	7.52483	6.00966	8.24061	7.5359	7.46817	6.80829	7.13207	7.54689	7.74145	8.03589	8.05924	6.63547
ABCB1	6.57449	6.47803	6.15837	6.11522	6.73895	5.1506	6.44517	5.3666	6.17827	6.23883	5.3833	5.90586	6.5147	6.47315	6.46079	5.32385	5.45792	5.24231	6.19081	6.56892	5.84303	6.91047	6.34878	6.00492	6.29506	5.63306	5.83118	6.28708	5.82224	6.41897	6.15421	5.14795	5.75571	5.44571	6.80951	6.36615	5.92785	6.9077	6.55299	6.81243	5.9747	5.31621	5.42029	5.83936	6.05194	5.17845	6.00621	6.17926
ABCB11	4.43366	4.32646	2.29905	2.64959	3.31401	3.4286	3.80168	2.60573	2.84084	4.03866	4.58305	3.95864	3.7024	4.81097	3.77632	4.13401	3.96254	3.9071	2.39778	4.36619	3.22943	3.19	4.34872	3.66115	1.79829	3.56589	3.93757	2.23355	2.68342	4.14512	4.02094	1.51037	3.84123	3.06807	3.40458	3.13701	5.03103	5.34677	3.24854	2.53615	3.26363	3.93711	2.09593	5.02452	3.15362	2.7419	2.32005	3.65417
ABCB4	4.46044	5.74377	4.63566	3.64014	4.90179	3.71245	4.93178	2.66305	5.80897	3.20966	4.74143	6.22639	6.17883	5.48246	4.03882	4.61668	1.31594	4.72621	6.16767	5.4397	4.97929	3.67915	4.77414	4.30993	4.94702	4.98838	4.32422	4.67106	2.93657	5.13494	5.06993	3.99505	5.83925	5.89316	4.26143	4.72521	5.42201	4.6785	4.89971	4.96325	3.0862	5.00332	3.15282	3.27699	5.14713	5.77371	3.43765	4.97391
ABCB6	5.14495	6.67938	6.14374	4.98381	5.51274	6.15515	5.71604	6.26972	7.0069	6.5143	5.54135	6.48265	6.62842	5.86427	6.50451	3.26624	5.91918	6.07515	5.68087	5.80663	6.06769	6.34484	6.53354	6.22303	6.24468	6.35521	6.22387	5.83271	6.38776	6.23348	6.5052	5.40778	6.55797	6.92563	6.18649	6.32949	6.17302	5.16415	4.79222	5.98584	5.89059	5.56885	4.92171	5.82884	5.80328	6.11766	7.01801	6.75308
ABCB7	7.3465	8.14873	7.40402	7.02071	7.4746	6.29171	7.61645	7.85893	6.4816	7.49813	7.44633	6.61273	6.96274	7.46065	7.23958	6.66698	6.41951	8.17674	7.56401	7.39356	7.5698	7.30278	7.28414	7.01152	7.95284	7.92152	7.76415	7.31829	7.31829	6.9571	7.01427	7.34192	8.31284	8.71787	8.03925	7.56413	7.58045	7.10804	6.63472	6.59014	7.04423	6.75693	7.15069	7.16832	6.80106	7.81015	6.8776	7.33405
ABCB8	3.10437	4.59579	4.17901	3.3624	2.54385	3.69287	4.09952	3.53493	4.05847	5.69364	3.53493	2.96063	4.37466	2.71256	2.92279	3.64787	2.70221	3.18138	5.53218	4.06178	4.25637	5.84506	2.22419	5.0953	3.95969	3.97234	2.05355	5.17051	2.56024	2.52533	4.38094	4.87318	4.91117	3.93749	2.12853	4.48909	3.38158	5.11142	4.36109	4.94332	3.52634	4.03954	2.65286	4.70082	4.70509	1.37227	4.1834	3.63621
ABCB9	5.44395	4.20118	4.44282	4.58813	4.03433	4.28292	4.21047	4.29174	5.37855	3.91624	5.36514	2.42237	4.70374	4.02928	5.14748	3.26416	3.42885	4.20047	5.0428	5.15605	5.82488	4.20047	5.13598	4.31911	4.08388	4.88607	2.88236	5.31837	3.71011	3.79901	3.92616	4.79457	2.86397	4.67774	3.58286	5.31556	4.66659	4.99439	5.3943	5.0981	2.33755	3.96602	4.34438	4.29085	5.23424	3.97644	5.68387	4.52976
ABCC1	8.00111	8.00111	8.00636	8.44094	8.06485	8.22019	7.95148	8.05805	7.99468	8.39221	7.64469	8.46047	8.61416	8.26476	7.81264	8.68794	8.72301	7.9409	8.62067	8.23372	8.16834	8.09612	8.19199	8.11675	7.95858	7.47435	7.75623	7.9129	7.33098	8.11254	8.54912	8.03094	8.05414	7.43158	7.55701	7.98144	8.36646	8.29506	8.2456	7.79468	8.42955	8.34905	8.26598	8.53407	8.64779	8.0015	7.97839	7.99057
ABCC10	7.9461	7.40515	7.20477	6.9985	7.21749	7.30029	7.1217	7.5503	7.33843	8.25385	7.76938	8.30527	8.2052	7.92472	7.69462	7.23064	7.41352	6.569	8.045	7.79753	7.94398	7.47917	7.8589	7.92003	6.84256	7.24212	7.29988	7.13116	7.44732	7.44142	7.71427	7.68927	6.91855	6.98381	7.25443	7.30753	7.27767	8.04567	7.63059	7.82635	7.4105	7.64459	7.30945	7.97416	7.64411	6.93013	8.66783	7.78584
ABCC2	5.07882	3.43475	1.88068	4.5651	3.34982	4.29387	3.76589	2.84904	3.89783	4.53011	5.07882	6.32998	1.45245	2.89372	3.09076	1.39277	5.25542	6.61258	5.10796	4.54054	2.27894	2.55102	3.57357	4.15106	5.04253	4.94929	4.64518	4.92048	5.38805	2.92253	5.11275	3.83632	5.44403	5.81556	1.88108	5.45174	3.52657	3.37162	2.23723	6.37357	4.12202	2.51349	4.47254	5.53356	3.48961	3.59734	3.2862	3.37162
ABCC3	5.19006	6.83293	6.68007	6.02393	5.45149	5.07365	5.01589	7.31615	4.99896	8.24838	8.82543	8.61455	5.07683	6.79085	5.95655	5.92769	4.3177	5.80816	7.1191	7.82912	8.24292	7.5813	6.52949	7.33257	6.64379	6.6018	2.32621	7.80559	5.83321	7.38709	5.77616	8.85157	4.97056	5.78944	7.03406	6.96643	5.33014	7.56397	8.02088	5.38644	5.02554	6.4577	7.52135	7.74205	7.45936	3.96709	8.19538	6.56648
ABCC4	5.28425	5.5642	5.87997	5.36414	5.23007	6.75054	5.0709	4.41196	5.5442	5.56022	5.7536	5.49503	6.23617	5.70107	5.52716	6.20339	5.60414	4.78751	5.38847	4.49686	4.40921	5.45201	5.73177	5.76911	5.57982	5.34671	5.37917	6.1631	4.82825	6.18277	5.99516	5.6166	5.73984	5.90007	5.60535	6.01626	5.26601	6.82362	5.44366	4.67523	5.13762	5.37045	5.05249	5.53532	5.27953	5.2592	5.14509	5.0364
ABCC5	8.16663	8.42979	7.69789	8.11191	7.7522	7.74943	7.8759	7.81292	8.14686	8.62469	8.62301	8.90876	8.52139	8.42172	8.28992	7.4377	7.52262	8.11912	7.9464	8.84815	8.80426	8.92739	8.41337	8.28195	7.58429	7.61686	7.66452	7.74164	8.05426	8.1519	7.7972	9.09759	8.7277	8.48759	8.00278	8.68593	8.80141	7.658	7.87539	7.39723	7.72292	7.89034	7.55654	8.39501	7.90646	8.76745	7.88221	8.33847
ABCC8	2.30377	3.2516	2.92122	2.23471	1.54146	2.93002	3.3337	2.48135	2.94747	3.64408	2.2205	2.76281	2.49854	2.15922	1.68566	3.13461	2.8453	3.07566	1.95554	2.98964	3.15765	2.43918	2.0442	3.14617	2.11826	2.95144	2.8453	1.838	3.42261	3.44703	2.65018	2.83157	2.56661	3.00731	2.46991	2.9072	2.39183	3.43278	2.73912	2.77859	2.85378	1.76898	1.45836	2.75902	2.67734	3.81991	3.00731	1.85672
ABCC9	5.6414	5.83868	5.23134	5.54376	4.93337	6.05871	6.1339	4.90903	5.44005	5.47534	5.19042	4.70032	6.06516	4.77191	6.10202	4.43079	5.55896	5.00796	6.02984	5.4603	5.30815	5.13475	6.21304	4.8324	5.45672	5.22912	5.81317	4.71184	5.39454	6.01001	5.4296	5.29824	5.81382	6.39546	5.83898	6.07243	5.4046	5.28631	4.89655	5.87578	5.35	4.85065	4.63638	4.99182	5.08016	5.79245	5.12578	5.00012
ABCD1	6.08112	7.06324	6.37033	6.73371	6.1657	6.70277	7.28881	7.37107	7.34156	7.03871	6.82526	6.90326	6.46243	7.1507	6.50961	6.86783	6.44958	6.69979	7.60228	7.34442	7.40432	6.49844	7.07643	6.70554	6.43882	6.19818	6.89551	6.53524	6.86901	6.88495	6.37977	7.17199	7.42558	7.51549	6.45717	7.16058	6.97814	6.99139	7.12088	6.38771	6.22551	5.08363	6.66831	7.43197	7.42984	6.85413	6.3573	5.84507
ABCD2	3.971	3.23878	4.68088	3.4482	4.89656	1.94993	3.63509	4.98034	5.82848	3.35612	4.43462	3.35612	2.8648	4.51911	5.43187	2.31601	3.94899	5.47263	2.62171	2.8192	3.09369	2.31601	5.70691	4.31343	3.33427	4.87689	5.81655	1.80267	3.49071	4.99435	4.05505	3.89873	4.69987	4.80914	4.7521	3.71908	4.30665	3.68416	4.94094	5.52345	4.12445	4.41762	0.270841	4.06136	3.75302	3.93874	4.09961	2.20982
ABCD3	8.73827	8.60481	8.42414	8.31385	8.65624	7.86622	7.30293	8.37222	8.48759	8.90986	8.7286	8.88653	9.17877	8.52211	8.99813	8.29848	9.06771	8.3387	8.22574	8.71777	8.69899	8.17666	8.46833	8.62149	8.26011	8.25575	8.74664	8.685	8.3421	8.42628	9.10139	7.62298	9.26216	8.34413	8.33386	8.01362	8.7478	8.51698	8.75351	8.86453	8.54436	8.55112	8.56176	8.49156	8.75843	9.16351	7.75404	8.51384
ABCD4	5.91448	6.07462	6.75591	6.60864	5.53852	6.82033	6.90747	6.95589	6.48742	6.6592	6.33456	6.67093	7.01679	7.15137	6.83263	6.1797	6.23028	5.85436	6.15858	6.54838	6.6287	7.1016	6.07623	5.91062	5.79871	6.79531	6.68084	6.14255	6.53165	6.60679	6.64953	6.77162	6.30082	6.08047	6.42392	6.75132	6.17241	6.46298	6.62203	6.33696	6.50835	6.71893	6.50835	6.52898	6.6261	5.33534	6.77448	7.20134
ABCE1	8.51564	8.40914	9.06404	8.57057	8.17863	9.34627	8.38846	8.05186	8.53114	8.16844	8.78692	7.99785	9.00325	8.25546	8.78316	9.68837	9.60264	8.828	8.2557	7.9614	8.06636	8.32559	8.37629	8.5752	8.68492	8.23798	8.1801	9.01675	8.02408	8.40438	8.54335	8.14435	8.52813	8.54839	8.82745	8.50152	8.5238	8.32252	8.80374	8.65655	8.45426	8.38763	8.43456	8.80252	8.46427	8.78336	7.85174	9.05533
ABCF1	8.95759	9.02918	9.62408	9.41762	8.17485	9.51738	9.50511	8.87363	8.94458	8.75798	8.71043	8.5976	9.03447	9.06032	8.55204	10.0256	9.40701	9.48768	8.66384	8.80134	8.96241	9.14688	9.53815	9.22703	8.78419	8.75989	9.1442	9.03745	8.21694	8.97466	9.04498	8.65069	9.61454	9.2038	8.80106	8.59397	8.65771	8.61652	8.82641	8.56325	9.21355	9.22718	9.20495	8.59871	8.20547	9.58582	9.28401	9.46135
ABCF2	6.66689	6.62423	5.87455	6.41694	4.86921	6.62878	7.09525	6.12317	6.45821	6.29153	6.13584	6.13268	6.38366	6.00216	6.73975	7.92814	7.2422	6.71315	6.20105	6.15765	6.07237	6.55757	5.74498	6.38549	6.17899	6.15119	6.53141	5.40321	5.51247	6.0655	5.7664	5.87153	7.2187	6.94513	6.39259	5.91935	6.43326	6.52992	6.15044	6.33461	5.11856	5.68068	5.87484	6.1287	6.22828	6.66107	6.58927	6.38482
ABCF3	7.27948	7.44054	7.10519	6.75006	6.40531	7.16096	7.22423	7.11191	7.587	7.09845	6.67064	7.19864	6.79409	7.23449	6.48753	7.19074	7.04987	7.57197	6.87169	7.18487	7.83649	6.47169	7.40819	7.81886	5.99677	7.48601	7.45642	6.42148	6.95815	7.12102	6.97121	6.89104	7.40391	7.65573	7.81529	6.25865	7.82541	6.448	7.56201	6.38642	7.25242	5.63377	6.44134	6.72961	6.15752	6.8912	8.05536	7.46345
ABCG1	6.96831	7.22403	6.69929	8.25929	7.24936	8.47129	7.70397	7.59169	8.09592	7.3569	7.4789	7.30264	7.24518	7.71325	7.29249	8.07882	7.06626	6.53073	7.57579	7.9958	7.71391	6.72226	7.71898	7.68048	7.4604	8.28472	7.20873	7.45758	8.36665	8.16849	7.18269	8.07204	8.17564	7.79116	7.94658	7.17663	7.12429	8.2104	7.55864	7.73187	7.61044	7.84639	8.47159	6.8495	7.63403	7.82258	7.11227	6.39462
ABCG2	6.50992	6.61457	6.65533	5.74518	6.71349	6.8171	6.27709	6.4019	7.66683	6.55876	6.89403	5.99035	6.67981	7.30553	7.02997	5.37795	5.69574	6.65449	6.20663	6.64319	6.49987	7.90871	6.38808	6.31785	6.35017	6.76809	7.3387	5.86969	7.23182	6.54161	6.28388	6.40846	6.22365	5.41176	7.1597	6.86188	7.09346	6.13207	7.11073	7.98485	6.45459	6.53886	6.42681	6.30294	6.5573	5.76054	6.82421	6.34204
ABCG4	5.76314	6.67086	6.35762	5.8319	5.69173	5.66585	6.16877	4.88383	6.45952	6.60392	5.66585	5.25979	5.74931	6.07299	6.03882	6.25161	6.18975	3.98903	5.99304	6.65298	6.08724	6.16901	6.72645	5.83861	5.78994	4.78211	6.31012	4.5313	6.04941	6.33362	6.18975	6.05993	5.69776	5.87512	3.96757	5.58774	5.84871	6.7781	7.02952	6.71641	5.81382	5.93677	5.20725	5.82946	6.89367	5.96121	6.02823	5.2665
ABCG5	0.676867	4.79873	4.15149	1.32306	1.16666	1.86834	2.3343	1.52922	1.70898	3.11608	1.52922	4.22856	1.25893	3.15814	2.21683	1.00227	4.31068	2.80238	0.893771	0.736052	1.4267	2.10175	4.50107	4.15734	1.80101	3.38143	3.97189	0.693957	3.43253	1.25893	1.69352	0.464215	1.9482	4.21158	3.76743	4.88712	1.6184	2.92877	1.6184	1.70894	0.267238	1.03859	1.87319	3.821	1.79363	1.87319	1.79363	2.15049
ABHD10	8.72975	9.55439	8.94893	8.33376	8.92234	8.12604	8.33778	8.5732	9.13553	9.24605	9.17121	9.37722	8.40938	8.99676	9.04127	7.83221	7.83606	8.95659	8.88224	8.93856	9.02667	8.72628	9.55052	9.6829	8.8635	9.12188	9.41818	8.88	9.07108	9.32627	8.79696	9.10921	8.24779	8.72941	8.73147	8.83366	8.87743	8.76313	9.06148	8.87161	9.31024	9.65043	9.27386	8.76686	9.46112	8.86389	8.88902	8.10031
ABHD11	6.97659	5.76918	7.38264	7.03819	5.89524	6.10794	7.03954	6.98769	7.21984	7.10166	6.79968	7.32157	6.81661	7.2954	6.90898	6.2184	6.63519	5.82062	6.98135	7.60402	6.86516	6.15484	6.95714	6.29138	6.47406	7.13241	7.2404	6.80056	7.06335	6.53116	6.73003	7.04001	6.41437	7.48849	6.86412	6.3655	6.21131	8.20663	6.77733	7.49792	5.82008	5.78268	6.75808	6.51797	7.37858	6.76775	7.37329	5.19828
ABHD14A	7.1218	7.57211	7.85858	7.29768	6.97227	7.28836	7.99659	7.86684	7.88147	8.04037	8.72424	8.33222	7.0954	7.52372	7.42478	6.51752	6.73583	7.18642	7.82411	7.76388	7.66428	7.64117	8.22268	8.63414	8.25333	8.39228	8.3767	8.02982	8.64497	8.17097	7.85424	7.95965	7.9525	7.79919	7.29909	7.51962	7.34242	7.80259	7.91837	7.05986	8.11162	7.72337	8.65775	7.43093	7.23225	8.16509	8.18884	7.89863
ABHD17A	8.14261	8.45936	8.91802	8.94631	7.56937	8.98876	8.86322	8.83484	8.67846	9.15328	8.94216	8.96658	9.11502	8.84511	8.74677	8.00613	8.29209	8.75349	9.09542	8.66938	8.66699	8.70776	8.48681	8.68873	8.80651	9.41276	9.10624	8.57197	9.18422	8.30468	8.66261	8.28998	8.35468	8.88009	7.90249	9.23	8.49784	8.77877	8.01008	8.92168	8.30993	8.58027	9.00002	8.53359	8.87891	8.57879	9.17316	8.71769
ABHD17B	6.4041	5.89685	5.0274	6.27199	4.91489	5.62411	4.84507	5.76753	6.86415	6.26314	6.67701	6.59333	6.61519	5.74133	6.01386	6.49319	6.41724	5.96791	5.45924	5.1628	6.01045	6.09935	6.33146	5.90171	6.27574	5.94217	5.56792	5.97603	5.15928	6.28267	6.60852	4.44238	6.19899	6.27058	5.45029	6.78904	6.33811	7.58398	5.85974	6.04142	5.12432	5.1027	4.97618	5.52143	6.19028	5.65895	5.76982	5.52143
ABHD18	4.75105	5.75756	5.93457	6.81127	6.3513	6.78775	5.44402	6.37799	7.37357	6.78775	6.07696	6.47634	6.21368	6.75756	6.69512	7.36112	6.89016	5.90656	5.98341	7.12489	6.72471	7.0707	6.65985	6.10292	4.70994	6.10439	5.59472	5.34665	6.06412	5.78434	5.87777	6.58139	6.73685	7.16698	6.11288	6.24117	6.27607	6.90618	6.9769	6.32135	5.53955	6.05479	5.67468	6.53702	6.88254	6.38825	5.37238	6.018
ABHD2	6.78186	7.16196	6.88563	7.24643	6.83844	6.04891	7.93575	7.46556	7.17344	7.47535	7.41247	7.42254	7.14005	6.59895	6.50265	7.50286	6.87817	7.4224	8.64733	7.56916	7.51667	7.75225	6.8948	6.93939	6.51443	6.38983	6.61054	7.64789	5.97647	7.00782	7.35454	7.92017	6.11634	5.38732	7.05744	6.98683	7.2138	7.13315	7.02173	7.07396	7.42647	7.85419	7.09324	7.86207	7.37973	7.02871	8.23913	7.78065
ABHD3	8.36162	7.00092	7.4469	6.32605	8.25783	7.11022	6.47141	8.16862	6.51703	7.66984	7.97588	8.47271	7.52136	8.20452	8.55613	8.39069	7.82462	6.6132	6.35094	7.29036	6.66657	7.16629	7.53103	8.06548	7.07783	7.47843	7.25187	7.46534	8.58852	7.78916	7.8236	6.85526	7.13419	7.66386	8.21025	7.59956	7.84613	6.97791	7.21544	7.00479	7.4761	7.43535	7.39186	8.5438	7.54517	7.63541	6.73827	8.71568
ABHD4	7.87991	8.41172	8.12755	8.10776	8.24697	8.00897	8.5434	8.91005	8.76859	8.44171	7.74886	8.15558	8.3538	7.92139	8.32504	7.35874	8.01836	8.74677	8.6826	8.16604	7.76345	8.90662	8.36967	8.32852	8.29036	8.1574	8.33315	7.85262	8.44803	8.38221	8.75376	8.17655	8.12176	7.59945	7.86746	8.07109	8.45331	8.8785	8.19783	8.50947	8.38197	8.39518	8.29762	8.18976	8.59897	7.54568	8.05484	8.17867
ABHD5	6.14936	6.80959	6.73043	6.96706	6.83079	5.16658	6.45068	6.19898	6.31193	5.65382	6.06647	4.96255	6.17618	5.86624	7.91756	6.68829	7.59162	6.70426	5.28176	5.16228	5.93465	5.74469	5.98534	6.51601	5.83139	5.96024	6.88276	5.48464	5.35364	6.21628	5.86911	5.74154	6.63411	6.38975	6.96525	6.58541	5.83697	6.04751	6.53503	6.86224	6.22855	5.05811	5.68084	5.5568	5.75663	6.72244	6.12735	5.77391
ABHD6	7.0488	6.82818	6.21147	6.0363	5.69634	4.83705	5.53671	6.79372	7.0069	6.78432	7.15786	7.17556	5.60589	6.42026	6.06701	4.92342	5.71808	6.74534	6.84133	7.34105	6.91129	6.80289	7.02879	6.97241	6.98862	6.67396	6.57614	6.42591	6.32935	6.37699	6.53706	6.37988	5.83193	6.11685	6.59972	6.63362	6.20935	7.00867	6.88524	6.07831	6.13309	5.87675	6.6415	6.7716	6.89533	5.97178	6.91368	6.81802
ABHD8	5.75242	3.70387	5.21504	3.68194	2.99009	3.88999	4.38438	3.90952	4.68523	4.45734	3.80965	2.99009	2.49818	4.89924	1.97245	1.74459	2.48304	4.32402	4.8782	4.68804	4.21881	4.03065	4.95673	4.82415	4.39369	5.24962	4.77504	3.85507	4.57049	4.24009	4.67119	5.07187	4.33526	4.99552	4.16448	3.60255	2.80258	5.53872	5.23661	2.59125	5.40524	3.79797	5.15402	3.671	3.94101	4.16448	3.49259	2.86602
ABI1	8.90064	8.28392	8.40688	8.54129	8.83232	7.86231	7.80326	8.59491	8.42812	7.86468	8.70698	8.01495	8.54507	8.31953	8.53108	8.95613	8.7391	8.1244	8.03298	7.9261	8.03088	7.86969	8.24292	8.39729	8.36938	8.2561	8.17489	8.81994	8.78855	8.74476	8.55855	8.18793	8.10961	7.98413	8.5777	8.41663	8.67397	8.56075	8.32526	8.23434	8.66613	8.42549	8.51151	8.21819	8.53026	8.00691	7.62418	8.98605
ABI2	6.31223	6.5657	5.85667	7.39098	6.5336	7.53037	6.98293	6.92811	7.01154	7.11878	7.31055	6.64166	7.79211	6.84232	6.9259	6.9115	6.99122	7.03045	7.33411	6.66772	6.83691	7.43709	6.11863	6.98198	6.67325	7.01479	5.61407	6.79225	6.29311	6.82605	6.89174	6.96912	6.03742	6.72725	7.53559	7.23374	7.27181	7.65258	7.17898	6.71079	6.30457	6.71079	6.20121	6.98595	6.68734	5.91889	7.17898	7.04043
ABI3BP	6.06037	7.37382	7.57279	4.96811	6.03311	5.89549	6.62904	5.43538	7.30958	8.15264	7.57888	6.61226	6.99248	7.0836	6.55418	8.74858	8.20131	6.8233	5.2631	7.74813	8.22297	7.9599	5.95299	6.47672	5.12554	5.50277	6.05772	4.9243	6.47246	4.58743	3.8217	8.40844	4.45798	5.57619	6.51808	8.05606	7.6318	7.61038	7.88617	6.49894	7.28327	7.4465	7.29203	7.86765	7.66476	4.42035	5.2801	5.18761
ABITRAM	7.36901	7.66326	8.06309	7.43654	7.31277	7.33677	6.57141	7.76363	7.96143	7.79056	7.84172	7.71338	7.03516	7.74504	7.68194	8.14881	7.26498	7.36956	7.45357	7.6038	7.03023	7.56325	7.44504	7.77471	7.37653	8.09593	8.15339	8.10476	8.20028	7.76423	7.49005	7.38494	7.73165	8.16462	7.43993	7.57458	8.09426	7.86321	8.06018	7.36339	7.18868	7.34124	7.26765	7.78233	7.36686	7.39089	7.89049	7.50626
ABL1	8.69074	9.84572	9.93453	9.85324	9.07545	10.1114	10.3861	10.3507	9.32321	9.0097	9.18778	8.97082	10.4276	9.53327	9.277	9.0576	9.46972	9.55596	9.92181	9.51799	9.70578	10.4074	9.408	9.50037	10.1452	9.3137	9.34383	9.62045	8.33158	9.17988	10.0516	9.66693	8.84493	9.01263	8.84082	9.06072	9.51435	9.71123	10.0361	9.82432	10.0659	10.0241	10.1828	10.1128	9.5623	9.18543	9.1918	9.65414
ABL2	6.92768	7.03101	6.55326	7.79318	7.00217	7.0253	8.45789	6.56649	7.0435	6.31031	6.7599	6.24631	7.41272	7.35536	7.19472	7.97443	7.84672	7.34428	6.41055	6.44522	6.50319	7.76147	6.8071	6.90955	6.54116	6.05698	6.76585	6.51507	6.8093	6.895	7.06067	6.08113	5.81555	6.35724	6.81397	7.05479	6.95067	6.98936	6.9357	7.26091	6.60678	6.97614	6.88974	7.25229	7.49731	6.55319	7.33093	8.20186
ABLIM1	9.39759	9.87882	9.97649	9.62028	10.1893	9.26765	9.77176	10.6248	9.18018	8.46051	7.82887	8.32889	9.39702	10.2723	10.2927	8.05753	9.48971	10.6094	9.7965	10.1034	9.63826	9.24067	9.29688	7.89177	9.89479	8.6337	10.654	9.01423	8.16245	8.65108	9.40003	8.93331	9.65392	9.81385	9.23576	10.0017	10.0846	9.53772	9.38212	10.2595	9.79266	9.95134	9.65726	7.80276	8.98055	10.1256	7.8221	8.52513
ABLIM3	6.05955	6.9512	8.03613	7.25424	6.55438	7.08202	7.21607	6.70935	6.94903	7.14274	5.66049	5.80169	8.0822	6.99222	8.32972	5.09428	6.70421	7.27613	7.5099	7.03704	6.50294	7.2417	6.23544	6.12432	6.63704	6.49194	7.61895	6.70701	5.75021	6.51065	6.12181	6.82574	7.28978	8.56865	7.4323	6.8127	6.80281	7.74758	6.75222	6.55144	7.0623	5.89489	6.08674	5.95409	6.48957	6.65298	6.35251	6.14616
ABO	4.71308	6.37812	2.91431	4.18312	3.99184	5.49102	3.65259	4.04735	5.29673	2.7979	4.95726	4.97549	2.556	2.91914	3.4829	4.79688	4.70612	3.14076	4.63687	3.14909	4.92515	6.31573	4.92515	5.17166	4.95665	4.17027	4.11196	5.69996	4.84395	5.05103	3.57098	4.30844	4.97938	6.04259	4.56998	4.61042	3.1949	6.20959	5.32163	3.22943	2.72232	3.08446	4.19453	4.94307	4.34255	5.20517	5.52794	2.41722
ABR	7.73726	8.35271	8.37766	8.55143	8.0085	7.39353	8.86535	8.57517	8.1844	9.13955	9.21775	8.807	8.5106	9.13013	8.26741	8.12846	7.87373	8.02497	9.14552	9.03527	8.93634	8.47984	8.37428	8.77468	8.96305	7.84036	7.95113	8.39073	7.55667	8.36502	8.54731	8.83685	7.55473	7.99032	8.33571	8.75024	8.32078	8.55164	8.35887	8.52164	8.38577	8.38423	8.47133	8.82738	8.53372	7.81423	9.17404	8.87673
ABRAXAS2	7.35725	7.94051	8.10338	8.06469	8.24213	7.6936	7.44037	7.87763	7.79705	7.83887	8.08782	7.70396	7.77406	7.72518	7.4466	7.88237	7.79694	8.18399	7.9563	7.97506	7.87679	7.95794	8.20433	8.03444	8.10657	7.77098	8.23798	8.19427	7.23581	7.8342	8.29492	7.97162	8.40094	8.30082	8.08278	7.84333	7.88019	7.70653	7.94821	7.80077	7.84493	7.98306	7.71468	7.82725	7.53556	8.37653	7.74091	7.67848
ABT1	7.86468	7.42568	6.7252	7.53887	4.53836	7.66526	6.89689	6.89027	6.29206	6.03684	7.15196	7.94896	6.84476	6.79496	5.79839	7.75327	6.65914	7.31546	6.99978	6.86955	6.39573	7.04127	6.41829	6.40122	7.08357	7.77388	7.41687	7.28331	7.36717	6.20917	6.98543	6.41011	7.6393	7.8138	7.83285	8.25215	5.67343	4.96885	5.49832	5.37773	7.3967	7.34086	7.61113	6.55671	6.46769	6.95328	6.72348	7.78383
ABTB2	6.62919	6.88144	6.79666	7.30871	6.86528	7.0233	7.00882	7.39924	7.31894	5.55461	5.16823	6.04059	5.90873	7.47987	5.89886	6.94745	6.79697	7.69751	6.04979	5.85253	6.87036	7.01811	6.84044	7.46038	6.27372	5.74164	6.77603	6.47588	6.12264	6.61496	6.57464	6.4859	7.1869	7.57207	5.81401	6.39117	6.85771	6.91654	7.08868	5.40028	6.33566	6.70432	6.98174	6.55465	6.76007	6.96653	4.97418	6.62573
ACAA1	8.15476	8.05124	7.79363	7.26884	7.69727	7.91699	7.42934	7.83457	8.11447	8.15717	8.18024	8.56187	8.10725	8.22021	7.80635	7.81137	7.46644	7.53651	8.52396	7.34577	8.15252	8.12469	7.97429	8.01368	8.00018	8.20616	8.02486	7.79529	8.45575	8.23598	7.50479	8.02879	8.10736	8.53809	7.98091	8.06326	7.83489	7.67559	7.71086	7.90382	7.70075	7.66516	7.79625	7.50295	7.52384	7.92996	8.85756	8.33428
ACAA2	7.66016	7.22806	6.88467	6.90908	8.1641	6.80263	7.62131	7.63389	7.3762	6.83481	7.19883	7.95907	7.02412	7.20967	8.0121	5.61151	7.40573	7.33752	7.62379	7.06224	7.61233	7.61565	6.97663	6.78893	7.91118	8.14306	7.95689	7.84757	7.51884	7.47165	7.23396	7.32694	7.74038	8.05538	6.52867	7.363	7.97292	7.09458	7.61619	7.21922	7.82111	7.31886	7.68348	6.75451	6.94281	8.14077	6.7042	6.64841
ACACA	7.17991	5.82247	7.57015	5.82247	5.13378	5.88817	5.85897	4.93072	6.89311	7.06653	6.3972	7.5274	5.04547	6.22518	7.4502	7.7158	7.16024	6.61548	6.59465	6.59631	6.80621	6.22561	5.34207	6.99032	6.1548	4.05534	7.6541	6.08695	6.09927	5.07099	6.85584	6.74882	7.4873	6.59483	7.23711	5.41152	6.82972	4.88078	6.91227	5.39222	6.98402	6.13902	6.32847	6.84268	5.46173	6.55804	7.33629	6.22814
ACACB	7.5107	9.13152	9.01445	6.88598	7.51652	5.90217	7.36593	8.76362	9.28103	7.15933	6.59982	8.26227	7.52749	8.12375	11.185	6.23481	8.97792	9.48565	7.50421	8.18277	8.15164	7.45557	7.53767	6.73739	7.30157	7.03515	8.76833	5.6931	6.97367	6.35148	6.34967	8.02242	8.8002	8.57824	8.63859	7.94419	7.54405	7.66631	8.4281	9.52388	7.46565	6.87671	6.93336	6.35412	7.12759	7.91815	8.01899	6.5817
ACAD10	6.53983	6.26204	5.89984	4.67553	6.5705	6.39406	5.82646	3.94289	6.34747	6.27706	6.42578	6.16574	6.27466	6.08712	5.27091	5.66231	5.21086	5.92447	7.1758	6.95967	5.99289	6.85658	5.79742	5.45488	5.72243	6.34988	5.47366	5.79425	4.63165	5.41868	6.01776	6.87074	5.79149	6.41381	3.88234	6.32003	5.86161	6.9911	6.69461	6.40477	4.73046	5.40154	5.4922	5.76007	6.91031	5.72777	6.55219	5.32657
ACAD8	7.29943	6.46139	6.86119	7.22919	6.99245	7.05557	6.50538	7.02524	7.53138	6.65253	7.14895	7.59645	7.19583	7.35619	7.55496	6.68411	6.63834	6.38606	6.29753	7.07496	6.82709	6.49148	7.35917	7.11352	7.16925	7.26944	7.37781	7.38371	7.25871	7.24114	7.13801	7.34893	7.94249	7.55501	7.22014	6.77746	6.85359	7.13049	7.09284	6.21888	6.3029	6.54784	6.91932	7.14561	6.68555	7.47638	6.60294	7.61864
ACADL	4.33032	5.79392	5.56856	4.85866	7.5086	3.80774	5.43991	5.62554	6.17539	3.04867	3.27769	4.22814	3.70824	2.72665	7.4418	4.89704	6.00192	6.70099	4.04976	4.52142	4.21205	4.46974	5.51862	3.35968	3.71252	5.94383	7.4809	3.63786	5.77881	5.28108	2.35597	5.15245	6.98473	6.36365	6.15565	4.91044	5.15149	5.49448	5.33737	5.73902	5.39967	3.9306	3.43513	3.70879	4.49092	6.60295	2.95738	2.99649
ACADM	8.68727	8.99423	7.81247	9.00786	10.4325	8.30203	8.04919	9.72529	9.1648	8.23945	8.59835	9.19567	9.67749	7.92651	10.934	8.285	9.19394	8.64149	7.5623	7.71982	8.01594	8.61649	9.03818	9.6518	8.72357	8.90373	9.25995	8.4876	10.0149	9.27389	8.89455	8.16643	10.83	10.7894	9.4137	8.4967	8.33117	8.14753	8.46281	8.77513	8.88053	8.39605	8.66364	8.38532	8.41912	10.8581	7.70087	8.77865
ACADS	6.093	6.60899	6.53139	6.76464	7.35495	6.46129	6.67084	7.28851	6.95633	7.16337	6.65152	7.43439	7.27996	6.85853	7.40048	6.01376	6.05021	7.8644	7.73249	7.01496	6.54864	7.03945	6.44715	7.04154	7.20554	7.00599	7.36984	7.27166	6.27476	6.3413	5.74624	6.83391	6.74031	7.22842	6.81375	7.33606	7.40154	7.38322	5.49842	7.38936	6.02509	5.91868	6.69048	6.6848	6.64131	7.43145	7.55971	6.60223
ACADSB	5.72471	6.10628	5.73101	5.27142	5.71201	2.39437	4.94346	5.56181	5.86129	6.26895	5.20305	5.39676	2.9343	5.12735	5.05608	5.29411	5.38724	6.52409	4.72451	5.7012	5.66265	5.62768	5.88631	5.82009	6.01545	5.84374	5.84765	5.7012	6.23006	4.851	4.16591	5.27275	6.5168	7.2922	5.835	5.29551	5.14912	5.61724	5.20403	5.13604	5.4264	4.96714	5.14782	4.69436	5.14129	6.96192	4.84956	4.94395
ACADVL	9.76654	10.0799	10.1122	9.60054	8.59459	9.57283	9.80463	10.4572	9.93688	10.3093	9.84679	10.6735	9.06095	9.4755	10.2014	9.315	9.5883	10.2572	9.67671	10.3902	10.4676	10.6867	9.97529	9.8074	9.63159	10.1976	10.6053	10.0473	9.48946	9.53708	9.60062	10.2565	10.9478	11.0643	9.98381	9.5919	9.4661	8.9193	9.71926	9.17879	9.7341	9.49817	9.75003	9.47913	9.10442	10.7392	10.7164	10.3045
ACAN	5.79006	6.51579	5.97976	6.54025	6.69341	7.24844	6.5899	6.50629	6.05188	8.42192	5.35139	6.60253	5.92615	6.10464	5.32802	6.1037	6.21684	5.74141	7.84973	5.60328	6.56774	6.14543	6.6798	6.66826	6.20634	5.75929	6.24104	6.08477	6.82455	7.35686	9.12408	6.88085	6.14242	6.28778	6.28556	6.5028	6.56639	6.80731	6.44169	6.77625	5.22227	6.45144	5.39637	6.53953	6.32485	5.49195	7.7758	8.57908
ACAP1	2.51457	4.34735	4.25153	3.73618	3.40143	4.19602	4.21843	3.82143	5.1533	3.8075	6.00453	5.4238	5.30338	2.43213	3.589	5.04628	4.76241	4.33321	3.49363	4.31512	4.60691	4.98936	3.11188	3.907	5.37261	6.74746	2.25256	4.33919	4.51983	5.42762	2.80361	3.32102	5.07648	6.19066	5.12925	4.04346	3.82401	6.22484	2.67382	5.474	3.24985	3.4452	2.91156	5.3576	3.53165	4.7471	4.08272	2.48255
ACAP2	6.73815	6.34876	6.61842	7.52201	7.96255	6.67205	6.65558	7.33347	6.66657	7.14015	7.10075	6.92653	7.56656	7.78334	8.12944	7.31146	7.24136	7.08841	6.92151	6.35069	6.61624	6.45767	6.93075	7.11935	6.32916	6.15576	6.8987	6.7136	6.71631	7.11382	7.00498	6.70585	6.14307	6.45613	6.80935	7.02794	6.96009	8.09044	7.5866	6.9777	7.03869	7.25703	6.86759	7.55893	7.18351	5.80736	6.96945	6.2917
ACAT1	7.74865	8.67135	8.12903	8.11903	8.84843	8.02899	8.23404	8.66975	8.41689	7.96794	8.22453	8.54217	7.69127	8.2139	9.1031	6.67309	7.67701	8.43048	8.143	7.92659	7.71871	8.38061	8.57319	8.39016	8.28635	8.50627	9.43378	8.50166	8.60482	8.60449	8.48811	8.29916	8.12149	10.0942	7.99053	7.67651	8.2005	7.69723	8.11463	8.70411	8.56607	7.62284	7.85853	6.79342	7.85853	8.44784	8.12831	8.02108
ACAT2	7.62865	6.86094	7.79502	7.40479	7.01618	7.23424	6.92478	7.22495	7.69995	6.55502	6.82615	6.22391	7.10336	7.44806	6.88314	6.24076	7.08002	7.87946	6.75499	6.99888	7.50514	7.44263	6.93579	7.1671	6.94961	7.31624	7.32674	6.77435	7.72868	7.4787	7.19748	6.43498	6.29405	6.32963	7.11535	7.2452	7.03078	7.64344	6.68819	7.13131	7.45939	7.23937	7.23204	7.18112	7.62071	6.973	7.14237	7.65093
ACBD3	8.93837	9.01254	9.19818	9.46512	10.0987	8.63387	9.40569	8.94043	8.75684	8.8859	8.95179	8.90574	9.44899	9.81726	9.54236	9.26212	9.60623	9.65637	9.04001	9.13889	9.29593	9.04972	9.18366	9.07103	8.66172	8.41303	8.698	9.07288	8.54096	9.11881	8.9691	9.02141	8.69544	8.73818	8.80099	8.85108	8.7617	9.34471	9.41766	9.08396	9.46935	9.57822	9.46161	9.45482	9.49901	8.7665	9.25774	9.29617
ACBD4	5.82232	6.31705	5.92574	7.11513	5.88507	6.77375	7.34655	6.9552	6.91639	7.13614	6.44793	6.32787	6.0606	5.92578	6.68472	4.19136	6.17684	7.25575	7.30784	7.35654	6.74699	6.75035	6.563	6.48232	6.91493	7.22813	7.0631	6.16326	6.63061	7.00001	6.18677	6.79746	7.09507	6.33624	5.15742	5.76419	6.06202	6.90384	7.67862	7.53801	7.08446	6.66962	6.33132	6.40781	6.91919	6.11024	6.87572	5.75633
ACD	7.2134	7.27382	6.44928	6.55473	6.38519	5.38831	6.49505	7.39286	6.46546	6.94249	7.31105	7.4834	7.22929	7.17527	6.85934	5.08405	5.77446	6.97727	5.77014	7.14754	7.40962	6.72934	6.4062	6.85773	7.03136	7.61735	7.2651	7.03088	7.25187	6.59504	6.72292	6.70765	6.58416	6.40861	5.94415	5.69925	6.52599	7.05315	7.42858	6.75288	7.04159	7.20481	7.01576	5.54863	7.02521	7.14204	7.55831	7.24301
ACE	3.63436	4.29251	4.25672	5.83818	3.76664	4.78368	5.57559	4.06337	6.66105	4.3446	3.95623	4.00003	4.66401	4.63008	3.01531	4.99834	4.04408	4.71018	6.49915	5.46886	5.60633	5.47387	5.5659	4.59295	3.00069	4.13837	3.38405	4.51311	2.91738	4.70801	4.61858	5.82215	5.04085	6.10891	4.02574	5.44878	4.42169	3.80057	2.76311	5.20842	4.68745	4.46795	3.90262	4.53218	5.40545	5.3419	4.97906	4.24361
ACE2	4.48956	4.79612	4.19866	4.29722	4.98964	4.48018	4.21367	4.48331	4.71771	1.94455	4.70153	2.75876	3.51063	3.27478	6.68577	4.03174	5.00911	4.51781	2.25438	3.50746	3.09922	3.60302	4.796	3.48827	3.40227	4.59729	4.74073	4.03627	4.26942	4.76931	4.21179	3.89158	4.85946	3.93669	4.87027	4.82087	4.51088	5.45918	3.73937	3.902	3.27484	2.55967	3.08646	4.60761	4.51805	5.05029	2.33304	4.07674
ACHE	2.5436	4.18886	3.35311	3.94497	2.5784	4.42918	4.32626	3.58569	3.79197	4.04029	2.80497	2.15352	3.17817	3.35081	2.78917	2.77689	3.15887	2.78917	4.35451	3.5222	3.069	3.94791	5.84089	2.72682	2.49461	3.45905	5.58692	3.62706	2.59433	4.20503	2.35653	2.56647	4.36554	4.77957	3.50213	2.72471	2.49458	2.8245	3.26807	3.35151	1.96402	3.31055	2.49458	3.63525	3.46629	5.4747	5.24842	2.57653
ACIN1	7.63885	7.77417	7.01305	7.31149	5.95163	7.46615	7.17354	7.02271	7.29827	7.43264	6.68641	7.41191	7.57144	6.82036	6.99049	7.44363	7.47385	7.23434	7.2926	8.12138	7.83491	7.96879	6.94509	7.08427	7.29292	6.71463	6.50558	7.1897	5.93118	7.09775	7.17813	7.6071	7.24491	7.71895	6.94758	6.84158	7.43008	7.96605	7.12196	7.23233	6.89718	7.23486	6.29393	6.91313	6.83824	7.0022	7.72787	7.33702
ACKR1	8.44556	9.22421	9.74628	10.9002	9.18312	11.6931	10.6292	10.1286	9.61333	8.65095	7.80511	7.63799	11.0158	9.89778	10.2073	9.23171	10.335	10.1214	9.35963	9.60706	9.18547	9.61038	7.44259	7.44888	9.80342	9.74702	10.1007	10.2222	8.40105	8.75403	8.82521	7.99374	9.07459	8.04769	9.89019	9.24329	8.87036	9.29492	9.66544	11.7847	10.3345	8.76249	9.40744	8.75868	9.9256	9.04172	10.0176	7.31667
ACKR2	5.90974	4.4795	4.39068	4.5993	5.09378	4.87826	5.535	4.87328	5.39823	5.13744	5.9433	6.14008	5.29399	5.55818	4.78836	5.16894	6.28044	5.17085	5.42047	4.59728	4.68034	5.83444	5.70255	5.37031	3.82913	3.1807	5.28509	4.82835	5.46601	5.61062	5.51193	5.30988	4.16065	5.53854	5.11752	5.22824	5.93549	6.74051	4.38514	5.8488	4.89941	4.18796	3.87868	4.13264	5.48973	5.54647	5.5929	5.20696
ACKR3	9.80194	9.9976	9.90341	10.2736	10.9772	10.4785	10.4325	10.4489	9.4798	8.71416	8.80045	10.0237	8.77312	10.3754	10.6133	10.1608	11.1648	9.1682	9.25258	9.10347	9.13026	10.1017	10.0556	10.1555	9.71496	9.87567	10.3521	9.80727	9.8453	10.3223	9.96184	8.71188	9.61528	9.61901	8.92261	10.6328	10.1841	10.4293	10.1899	9.11898	9.96812	9.76791	9.3026	10.4426	10.1545	8.07648	10.328	9.6896
ACKR4	2.51434	5.38779	5.68394	6.86975	3.81729	4.87777	4.94195	5.27988	6.19685	4.63742	4.95235	1.68369	4.53856	5.1131	7.51158	2.09277	4.72158	5.52185	5.00685	4.8028	5.16511	5.45949	4.70288	2.49685	4.71693	5.49507	6.08478	1.97099	6.02446	4.31636	5.13761	2.49685	4.96398	4.48425	3.74249	6.00198	6.17931	6.00763	4.58236	5.35317	6.01466	5.30886	2.20827	3.91745	4.66063	4.72509	3.88289	5.01682
ACLY	8.25237	7.22503	7.81191	7.23013	6.92428	8.22551	6.84619	7.25159	8.50467	7.43894	7.92313	7.49926	7.51663	6.94797	6.74972	7.86199	8.07121	7.84779	7.83414	7.28888	7.25634	8.05876	7.74377	7.62177	8.48252	7.32755	7.1785	8.04502	6.51133	7.86288	8.48267	7.79261	7.07442	6.93503	7.37384	7.79216	7.72461	7.60272	7.83913	7.30946	7.17178	7.50156	7.40976	7.64176	8.09673	7.43557	8.20928	8.24771
ACO1	8.67049	8.7808	8.92221	8.94153	8.47599	9.58919	8.35767	8.69285	9.40408	8.86865	8.95577	9.48576	9.12414	9.40043	10.1691	8.89765	9.41697	8.95761	8.41545	8.65363	8.65889	8.69519	9.00906	8.84406	8.41713	8.84854	9.18678	9.15284	8.53316	8.93475	8.57124	9.11746	9.12446	8.60127	9.77857	8.70349	8.62441	8.53288	8.95258	9.25535	9.18935	8.59937	9.03231	9.25623	8.68527	8.56115	9.02434	8.52282
ACO2	7.86937	7.83399	8.06003	6.26993	5.67459	7.28767	7.07354	7.2579	7.70817	7.63043	8.0931	8.39602	6.20797	6.3352	7.7617	5.461	6.51572	7.52543	7.45323	7.4198	7.52782	7.6133	8.11763	8.11258	7.52561	8.0579	8.67409	8.23018	7.62052	7.25646	7.65709	7.59451	9.14472	9.17625	8.06228	7.3415	6.73159	5.53049	7.03708	7.26648	7.19228	6.97194	7.23047	7.09136	6.14307	9.05187	7.49977	7.54659
ACOT11	5.64288	5.92532	4.47833	4.84372	4.07113	4.5238	4.27775	5.02558	4.94063	6.00721	5.88975	5.52193	5.41836	5.58482	4.68654	5.54611	4.79421	4.49744	5.04044	5.5081	5.81556	5.71278	4.85456	5.69346	4.34114	4.46914	4.50011	4.92888	4.78624	5.7562	4.13626	5.77488	5.47629	5.97967	4.94361	5.57781	4.10706	5.11683	5.13292	5.64718	4.07064	4.42314	4.38528	5.23033	5.44335	5.46814	5.60748	4.38528
ACOT13	8.38685	8.26789	7.36752	7.49937	7.6577	8.24349	7.86921	7.85565	8.21735	8.31113	8.83337	9.10913	7.51666	7.41229	8.00726	6.90503	7.76975	7.80234	8.45459	8.12217	7.86279	8.16548	8.22309	8.24423	8.55716	8.50322	8.79273	8.88295	9.00556	8.55743	8.26022	8.20355	8.77785	9.04691	8.21622	7.78107	8.02603	8.64404	8.10649	7.79388	7.65695	7.37952	7.83779	8.49936	7.87433	8.33372	7.6898	8.20011
ACOT2	8.35621	7.30421	8.2644	7.35113	7.19167	7.09733	6.131	8.58394	7.7529	7.33252	7.25451	8.33227	7.42921	7.21589	9.1887	6.06958	8.09112	7.71577	7.70004	6.93285	6.38912	6.83096	7.65115	7.70038	6.98766	8.15907	8.93718	7.34253	8.52625	7.82988	7.25987	7.12848	9.30751	9.11607	8.1833	6.91967	7.01863	7.27453	6.97912	7.10004	7.49287	6.95433	7.23908	6.91967	7.29188	8.52501	7.2081	7.47229
ACOT7	6.67868	6.83608	6.81099	5.74419	5.57577	6.15584	6.84229	6.61793	6.70611	7.59732	7.04563	7.92717	6.12626	6.29081	5.70492	6.3368	5.83529	6.08486	7.53848	7.17592	7.18772	7.17222	7.43914	6.65657	6.4809	6.26157	5.87654	7.49844	7.3371	7.00493	7.53114	7.54252	5.96252	5.57827	6.46061	6.60956	6.91358	7.28833	6.89053	6.99154	6.1332	6.76965	6.60183	7.17346	6.86079	5.74234	8.18305	7.53275
ACOT8	6.07605	6.74982	6.45017	7.01574	6.89558	7.37948	7.24628	6.84382	7.40296	6.76759	6.62692	6.84231	6.83359	6.63883	6.51859	6.36246	6.24141	7.21794	6.87922	7.07728	6.48833	7.07513	7.49788	7.02264	7.11951	7.19249	7.27572	6.58212	6.51476	7.5159	7.03507	6.8718	6.73142	7.14617	6.72615	6.44765	7.00857	7.1502	6.81836	6.73492	6.75922	7.18072	6.5748	6.99383	6.92877	7.04197	7.03766	6.38982
ACOT9	7.92831	8.33311	8.42759	8.64035	8.70328	8.16894	8.80497	8.62681	8.45945	8.5545	9.00716	8.78934	8.30791	9.20875	8.49446	8.60235	8.29896	8.072	8.52799	8.50711	8.75148	9.08154	8.42887	8.58816	8.81088	8.54105	8.92366	8.88771	8.97795	8.19988	8.44118	8.49046	8.28703	8.28901	8.48573	8.80972	8.68509	8.4402	8.67901	8.45198	8.5991	8.81669	8.52381	8.47421	8.6363	8.17904	8.95511	8.88964
ACOX1	5.71237	5.73327	6.2726	5.62626	6.05319	5.38732	6.47199	5.51244	6.56582	5.69123	6.09975	6.2682	5.71601	5.2353	6.25762	6.48986	6.79286	6.17785	5.40765	5.6004	5.83084	6.44458	6.21301	5.99369	5.65117	4.84327	6.16873	5.7447	5.69017	6.40081	6.27636	6.31089	6.91028	6.59941	6.57271	5.89667	6.10915	5.46037	6.15854	5.12573	5.69338	5.90199	5.62372	6.32043	5.67635	6.54231	5.51328	5.95899
ACOX2	6.1887	7.3084	5.54549	7.37751	6.88667	7.01814	7.05953	7.22687	7.17575	7.10973	7.37751	7.85866	6.70651	6.45708	7.02063	5.27572	6.07775	7.0814	6.9713	7.69213	7.97227	7.16828	6.86093	7.01467	7.66333	7.32744	7.7789	6.34278	7.72114	6.91742	7.36091	7.12432	7.40582	7.62826	7.04986	8.02485	7.00503	6.28923	6.05659	6.73118	6.36414	6.98719	7.50236	6.48052	6.82678	6.92688	7.13071	7.68634
ACOX3	6.26853	5.85345	5.90271	6.15187	6.11803	6.27312	6.2516	6.26853	6.30326	6.27312	6.7708	7.08732	6.19368	6.17069	6.69336	6.64644	6.77254	6.60797	6.29091	6.19677	5.96579	6.03478	5.71563	6.53752	6.75208	6.11799	6.06163	6.45879	6.58694	6.36237	6.20353	6.65167	6.35453	5.8774	5.979	6.31402	6.89544	7.10841	6.35453	6.41342	6.51213	6.3118	6.01346	6.378	6.21566	6.24658	6.39375	6.04838
ACOXL	-0.312494	1.61891	2.71535	1.47723	2.17589	2.8976	3.33947	1.14552	2.26601	3.7777	1.14552	2.8393	2.79245	0.143015	0.778313	2.90211	1.0106	3.18606	1.43457	5.15268	2.11461	1.75682	0.271845	1.628	1.98263	2.84839	2.67311	3.87369	2.0828	1.79718	1.67232	0.860259	2.07329	1.1967	2.02781	1.78515	2.85877	3.84608	2.7557	1.08257	1.7668	1.71989	0.805099	3.60729	2.76034	2.36294	3.45842	1.08257
ACP1	8.92432	8.31317	7.84829	8.08502	7.46359	8.31516	7.97066	8.15486	8.14661	8.14961	8.27482	8.9978	7.95288	8.04418	8.03134	8.19468	7.79815	7.97754	8.0009	7.92196	8.19217	8.08213	8.23474	8.0662	8.59582	8.86424	8.78881	8.89942	9.09845	8.26387	8.38983	8.09548	8.74836	8.67295	8.60056	8.38001	8.26722	7.51218	8.04832	7.85614	7.89724	8.17689	7.80863	8.11195	7.96099	8.45612	8.30349	8.86953
ACP2	7.89107	8.45132	8.40442	8.3395	8.675	8.6527	7.91456	8.7197	8.79297	9.06997	9.54751	9.12891	7.82665	9.25577	8.33572	7.98169	7.93813	7.71138	9.02757	8.6076	8.70454	8.29772	9.18608	9.14029	8.19721	9.01224	8.51592	9.09155	9.4661	9.19867	8.40238	9.08308	7.88637	8.05928	8.64224	8.28405	9.00825	8.96844	8.36036	8.34753	8.63608	8.09122	9.38657	9.58902	8.6565	8.16624	9.16364	8.33716
ACP5	8.13395	8.41767	9.06831	8.15075	7.07117	7.69892	7.50589	10.758	9.00656	9.7995	10.5703	9.94339	9.35837	9.32443	7.29667	6.79809	6.22655	8.21931	9.94996	9.63625	9.43309	9.56399	9.83183	9.20402	7.75155	8.99455	7.46607	9.66418	9.30554	9.78115	8.34555	9.54225	7.22046	7.88622	8.27766	8.84419	9.35397	7.09097	9.30073	7.05859	9.09778	9.14653	9.99739	9.87538	8.09035	7.834	11.5755	9.92283
ACP6	7.51134	7.62106	7.37933	6.99041	6.65326	6.73013	7.51464	7.78635	7.92097	7.16066	6.69946	7.90377	7.44725	7.52913	7.88092	6.97094	6.18181	7.62469	6.3051	7.35816	7.03232	7.45239	7.72293	8.0257	7.13333	7.17469	7.88147	6.92591	7.94088	7.16446	6.85372	7.89614	7.68937	8.03959	6.61186	7.82704	7.46663	7.42127	7.5407	7.32062	6.89457	7.11462	6.74076	7.26264	7.57343	7.3724	7.69726	6.19819
ACPP	5.87642	6.11046	5.67244	3.50199	3.51771	3.62273	4.90605	3.25961	6.04839	5.35986	5.70528	5.15696	5.01387	5.21594	4.35778	6.15208	4.87185	2.63354	3.82756	5.44116	5.56927	5.15022	5.99503	5.52472	4.18558	4.20879	5.44464	3.94058	3.84355	4.98981	4.97213	5.40954	5.30092	3.87629	3.10741	5.47709	4.39923	6.94603	4.68837	5.50026	5.38806	5.9583	4.39923	5.92662	4.06872	4.61035	4.81711	2.98799
ACR	3.46565	6.13956	4.77007	5.26321	3.21955	4.47335	2.74585	3.97462	5.22149	4.79332	4.69029	3.51418	4.07764	5.45838	5.4439	4.25218	3.63651	4.51443	4.18067	5.57842	6.19589	5.12892	4.32077	4.68528	5.32915	2.91197	3.11887	4.46968	1.38992	3.30316	3.69902	3.88295	3.63129	6.09745	3.71288	3.18788	3.22891	6.00159	6.03222	5.35289	3.60273	3.18788	4.38469	5.70319	3.54334	3.10106	5.50199	2.73046
ACRV1	4.86222	5.99736	5.64261	6.04413	5.74433	6.27264	6.21471	5.40022	6.68488	6.0887	5.60684	5.36286	5.98631	6.11096	5.84929	6.34084	6.64209	5.27161	4.78169	5.28246	5.57618	5.7847	6.32623	5.74054	5.56114	5.435	5.68353	5.16448	5.72378	6.79209	5.74054	5.59604	5.22275	5.56839	5.65205	6.12252	6.17204	6.67567	6.06807	6.17688	4.73944	5.70823	5.1291	6.57179	5.89935	5.11064	5.89626	5.02698
ACSBG1	4.33317	4.82984	4.80596	4.61701	4.61701	5.48668	4.56794	4.34332	5.58353	4.09557	3.88376	4.14655	4.35241	3.45033	4.19964	3.23112	5.04258	3.5658	3.36606	4.70304	4.80086	5.2397	5.55973	4.71887	5.2601	4.69241	5.42868	3.91113	4.59915	5.52549	5.12286	4.50437	4.70824	5.66909	4.64438	2.75323	4.64438	5.94157	4.96201	4.53863	3.10584	4.51424	3.84155	5.14884	5.10646	4.39447	5.05033	4.2907
ACSBG2	5.0848	5.73317	5.09379	6.0994	5.72679	6.50508	5.97487	4.71208	5.68803	5.17711	4.42109	4.66756	6.61474	4.64219	5.96963	5.93982	6.01332	3.36559	4.47227	5.84106	4.52318	5.36607	5.76808	5.37781	5.06418	4.55296	6.08231	4.02956	5.95208	6.17105	5.09476	5.81168	5.64802	4.82482	4.89291	6.56907	4.88184	6.88979	6.19869	5.80744	3.38916	5.04732	5.43566	6.00308	5.57748	4.14183	4.80119	5.40787
ACSF2	5.93372	5.62594	6.6257	6.70058	6.0514	6.8407	7.01199	6.83812	7.06453	7.1306	6.04719	5.94274	6.79927	6.36913	7.35107	5.7019	5.91403	6.7728	6.51654	7.21869	6.90969	6.9162	6.81663	6.47319	4.5885	6.60299	6.96714	5.97674	6.38119	6.70655	6.3924	6.87562	6.69344	7.42127	7.03991	6.54794	6.23146	5.75548	6.90384	6.28682	6.45454	6.79198	6.27166	7.1378	5.85693	6.47054	6.52005	5.7901
ACSL1	11.6426	9.79218	10.805	9.65246	8.7215	9.91003	8.31211	10.0566	11.1178	8.64819	8.98838	10.7184	10.1435	8.84726	11.9266	11.6219	11.97	11.1168	8.30635	8.52381	8.33795	10.126	9.90297	9.15862	9.56391	9.0169	11.1396	9.70455	9.55838	9.44355	8.96813	9.13652	11.6191	10.9887	11.1951	9.89203	9.96482	8.50327	10.3778	10.8321	10.4871	8.75222	8.81122	9.04526	9.1074	11.3153	8.56771	9.1594
ACSL3	8.24533	8.58585	8.87164	8.78133	9.11277	8.94928	8.32412	8.48368	8.82797	9.05912	8.89713	8.48895	8.46842	8.82634	8.68357	9.00023	8.50609	8.39548	9.09156	8.96919	8.99817	8.5922	9.32341	9.10905	8.67581	8.53911	8.86887	8.85249	8.1376	9.12137	9.11387	8.57682	9.07838	8.63057	9.10473	8.98579	8.86538	8.60219	9.02838	8.15998	8.92034	8.33	9.43372	8.69564	8.63085	9.14021	8.53845	8.74625
ACSL4	6.5658	5.90858	6.3213	6.40152	7.37159	8.1665	6.60202	7.08842	5.89693	6.45121	5.62905	6.42068	7.20078	6.34151	7.87478	8.47356	8.99187	6.05802	5.05294	5.80824	5.45729	6.16866	6.54304	6.49533	5.72911	5.4457	6.36041	6.47405	6.01042	6.80246	6.34274	5.92665	6.30613	7.10106	6.49193	5.92165	5.83804	6.42761	7.35948	7.06784	5.44854	6.67625	6.24977	6.65753	5.81641	6.14804	5.99122	8.04893
ACSL5	7.24405	7.22635	7.69285	7.46142	7.2312	8.0499	7.45307	7.31592	8.08355	6.90123	7.5253	6.55961	7.24094	7.18836	8.24458	7.57983	8.52949	7.09631	7.38088	7.39989	7.50505	7.22459	6.965	7.19133	8.01333	7.8109	7.40161	7.639	6.56405	7.37609	7.23663	6.93704	6.77747	6.66395	7.76376	7.64309	7.41211	7.02646	7.63929	7.95948	7.76327	7.0221	7.79456	7.64472	7.27917	6.84332	7.78583	7.59838
ACSL6	3.49054	5.50658	4.81776	4.60179	4.81776	4.17817	3.92228	5.01622	5.24281	4.93892	5.26942	4.28832	4.76901	4.05918	4.62554	4.34438	5.13055	4.66167	4.05409	4.14358	5.39414	5.42867	4.53174	5.10042	3.65311	5.26116	5.13597	3.31099	4.90445	4.88888	4.0387	4.96235	5.11943	5.84402	4.90636	4.88824	4.87907	5.00128	3.15309	4.71113	3.94282	4.43699	3.61343	4.75287	5.22672	4.33896	4.55203	4.46355
ACSM1	2.06651	3.81561	2.65731	2.16704	2.30591	3.38068	4.83342	2.6916	2.65731	2.82121	1.71511	1.84189	4.11407	2.45467	2.30715	2.94589	2.61509	1.98149	4.70989	2.49635	3.45098	2.32254	3.23593	2.09184	2.12696	1.90334	2.72544	2.12696	1.96231	1.82108	2.21144	4.66947	1.95169	3.08434	1.37308	2.87789	3.95212	3.51178	3.35761	2.0122	2.39235	2.76871	2.78489	1.88816	4.52572	2.25362	3.34733	1.85517
ACSM2B	3.32911	4.64559	5.05862	4.02079	4.32582	3.31402	5.52472	3.26808	3.41729	4.57435	4.3887	3.50175	3.52645	4.98673	0.699841	4.7423	5.64487	4.46033	2.48953	3.07148	2.55664	4.67043	5.19533	5.41091	4.06194	4.77318	3.61627	3.52065	4.02072	3.94359	3.85304	5.0623	4.31364	5.48725	5.18982	4.20676	2.9813	5.41401	4.59208	5.5763	2.30654	2.03622	2.30654	2.83826	4.40364	3.6851	5.11993	4.33053
ACSM3	4.63912	4.32491	4.85012	2.91659	4.05748	2.60799	3.47128	3.27981	5.01728	5.41354	4.36379	4.65782	4.88294	4.41643	3.84651	4.64918	4.94818	1.89225	2.99358	3.76846	3.2254	3.10094	3.99473	5.04671	3.99684	4.72523	4.84615	2.95493	4.81247	4.64052	4.84999	3.34135	4.80582	3.96423	4.44098	5.01126	4.66868	4.62974	4.83937	3.54695	4.09668	4.53918	1.085	4.13365	2.77939	4.0841	4.16948	3.84623
ACSM5	6.95305	8.26943	7.41756	7.18429	8.4595	6.80304	6.47173	8.24918	7.0834	6.87836	7.15533	7.48346	6.31299	7.533	8.37305	5.95913	6.45386	8.15734	7.04805	7.51604	7.44991	7.57565	6.96478	7.1564	7.86568	7.26555	8.54258	7.04218	7.82328	7.77995	6.2433	7.76213	7.92217	7.5779	7.46519	7.04395	7.73036	7.9413	7.82374	7.29507	7.26192	6.43009	8.05199	7.2439	7.56722	7.3879	6.78419	5.76759
ACSS3	6.8441	6.83877	6.52042	7.68589	7.53534	7.54911	7.43181	6.84055	7.69321	7.02046	7.21206	7.1764	7.0827	7.07794	8.44009	6.49231	7.27571	7.86946	6.69954	6.92492	7.17067	7.24229	7.48622	7.01764	7.31136	7.25806	7.64879	6.62036	7.27829	6.95848	7.2338	6.92092	6.90399	6.63358	7.8214	7.3826	7.25196	7.49345	7.36956	7.73504	7.27883	7.05318	7.25624	7.12794	7.5312	7.01972	6.54772	6.72701
ACTA1	3.16759	1.69316	4.01764	6.06691	6.28834	7.4812	3.59775	6.51661	7.27096	3.85296	4.73235	6.26724	3.59241	4.4773	4.9793	5.38107	4.3915	4.86542	5.84776	4.62005	5.39344	1.73055	14.7453	4.17908	3.20637	4.67434	4.7315	5.43915	2.4645	3.52109	3.92097	5.66089	11.1009	11.1243	8.699	3.66351	4.1559	3.68369	1.94481	1.05496	3.76064	2.09563	2.48109	2.83182	4.22898	10.9712	5.85848	5.32327
ACTA2	8.78969	8.95976	8.78754	9.15471	9.83815	8.64002	9.60604	9.1946	9.18847	8.94464	7.56278	7.58733	9.2293	8.96303	8.57278	7.2976	7.75535	8.67393	10.0771	9.23105	8.80952	8.28738	9.07954	8.15282	8.99804	8.85013	10.0094	7.8612	9.00744	8.30956	9.96519	8.6471	8.3788	8.52495	8.32731	8.93996	9.49399	9.31665	9.31989	9.75464	8.93996	7.96126	7.54155	8.02036	9.22925	8.83808	9.07421	7.59827
ACTB	12.9119	13.1126	13.3023	12.704	13.0117	13.1022	13.1545	12.6062	12.4447	13.1575	13.347	13.3774	13.3035	13.532	12.7334	13.4888	12.9042	12.7354	13.6417	13.3717	13.338	13.4906	12.6604	12.6267	13.1847	12.7568	12.3723	13.0188	12.7713	12.8121	12.5819	13.3471	12.3485	12.3319	12.8447	13.0729	13.1833	13.4999	13.5968	13.2459	12.9063	13.4953	12.9055	13.5448	13.6515	12.6321	12.847	12.2238
ACTC1	7.53376	9.09482	7.42918	6.51724	7.91141	6.20377	8.2967	7.42148	8.53924	5.9865	6.0432	7.91884	5.84902	7.58251	7.03066	7.7396	7.64075	7.77122	7.55719	6.43367	6.58206	6.34628	11.1851	6.83957	5.62323	6.84563	8.07267	7.78165	7.26383	6.93419	8.8642	6.68034	9.39732	10.6648	7.86548	6.49265	6.65585	6.34229	6.82889	9.50535	6.50576	6.89632	5.45536	6.25104	6.74525	9.49388	6.38695	7.66177
ACTG1	13.2382	14.1185	13.5604	12.8678	13.2892	13.476	13.3197	12.7264	12.6635	13.3626	13.5446	13.4759	13.8436	13.9176	13.4837	13.7151	13.4507	13.4749	13.8543	13.4116	13.5071	13.4959	12.8017	12.8911	13.5118	13.1566	12.7892	13.0691	13.1479	12.9798	12.7825	13.2361	12.9015	12.6076	13.031	13.2545	13.8109	13.8217	13.9347	13.6505	13.0642	13.4313	13.1563	13.8083	13.8537	12.9922	12.9673	13.0313
ACTG2	6.06446	6.98543	6.73911	6.40758	8.22576	6.45386	7.93199	7.3552	8.20605	6.2417	6.27324	6.78499	6.83202	6.87022	7.72244	6.55322	7.0349	6.2934	8.6515	6.94148	5.91482	5.76099	8.14135	5.43569	7.40549	6.67646	8.30005	6.07944	6.40774	6.28065	8.19513	6.75525	7.39499	6.81566	7.8999	6.99576	7.22427	6.89365	6.60043	9.53683	7.06145	6.08648	5.48117	5.63432	5.46541	7.81208	6.64777	7.45771
ACTL6A	8.49356	7.05241	7.47869	7.69012	8.03108	8.02882	7.43391	7.79156	7.79421	7.91	7.08678	8.88758	8.33975	8.12969	8.82531	8.86706	8.78727	7.83017	7.39546	7.12946	7.3975	7.18658	7.79775	7.96412	6.99965	6.9904	7.73925	7.69908	8.28771	7.72512	7.82968	7.38181	7.49313	6.94346	7.55689	7.80247	8.11433	7.59312	7.82716	8.11711	8.0305	8.14856	7.88371	8.44988	8.28294	7.99521	7.40902	8.34166
ACTL6B	1.18229	2.58642	2.14961	1.94808	1.30421	2.17319	2.53053	1.09582	2.79311	2.94788	1.68821	1.68821	1.63411	2.28486	1.35065	2.23368	1.70544	2.03617	1.67725	1.85294	4.1531	2.36379	2.64852	1.6914	1.90368	1.13294	1.51368	1.46632	1.86576	2.39251	1.43403	2.19165	2.16249	2.91228	1.75505	1.93624	1.45596	2.42484	1.75505	2.27082	2.01687	1.41224	0.593949	1.61551	3.95683	1.65206	2.51131	1.41224
ACTL7A	2.67928	5.09368	3.1067	2.67928	3.22926	3.36611	3.86211	2.20356	3.64999	2.91977	2.80354	2.02772	3.83409	2.16547	3.9659	4.39803	4.41632	4.14246	2.86407	2.59582	2.86407	2.54712	3.43433	2.54712	3.32356	1.97467	3.67887	1.39022	2.25405	3.8091	2.5223	2.36599	4.51017	4.16825	3.05138	2.73365	2.08461	5.04672	4.46088	2.27984	1.41151	2.04831	3.18711	4.42137	3.26098	2.51878	3.12139	1.9718
ACTL7B	3.50118	4.87485	2.57879	2.92978	2.68126	2.57879	4.1607	2.84043	3.09655	3.88628	2.54334	3.01503	4.28857	2.80395	2.32111	2.78522	4.67922	2.4461	3.38441	4.721	3.50314	3.62847	5.00938	2.15502	3.86795	1.67002	2.75664	2.0641	2.22659	2.4461	2.51614	4.18304	2.79147	3.58383	2.60773	2.87404	2.65629	4.41921	4.31149	4.32394	2.05524	2.50451	4.43062	4.26044	2.44948	1.79819	3.91725	2.20105
ACTL8	3.64162	4.2578	2.717	3.42692	3.50769	3.88523	3.91773	4.86314	3.62303	3.06664	4.23042	3.99674	3.86006	2.88383	2.73438	3.00646	4.23861	3.48256	3.51991	5.1722	4.03573	5.32987	3.26369	3.4539	3.7578	2.71059	3.28548	4.79484	3.21345	2.7655	3.34898	5.76005	2.59253	5.13519	3.12096	5.4318	3.73525	3.91777	3.25515	3.91777	2.43442	2.79601	3.25515	3.98814	3.4497	4.80887	4.57	3.12096
ACTN1	7.27884	8.26014	8.24987	9.18297	7.33844	9.52219	9.51053	8.57344	8.75427	8.96621	8.17221	7.56439	9.53213	8.39055	7.63872	9.07568	8.91401	7.80541	9.46561	8.65864	8.18965	8.68267	8.26965	7.07708	8.0661	7.52726	8.35022	8.79166	7.29376	8.28874	9.39919	8.88732	8.69749	7.70083	8.75776	7.92304	7.97131	8.15573	8.83542	9.42178	8.36143	8.33037	7.38376	8.73325	7.17165	7.68255	9.57118	9.26468
ACTN2	4.56412	6.1238	6.47384	3.78001	2.72746	3.87245	5.18072	2.80279	4.62896	4.82238	4.27096	5.23778	3.90241	3.93327	4.6053	3.30092	3.23085	2.89148	2.84066	3.83396	5.30636	3.69571	11.5674	3.47923	4.67469	2.39353	5.18582	3.80702	4.25031	4.46325	5.6177	4.56406	9.7331	9.78897	7.74597	2.69346	2.72264	4.59338	3.46514	3.05401	1.17384	1.93072	2.63239	3.78225	3.64008	9.86665	4.32737	3.08781
ACTN3	5.34707	6.0952	4.77479	5.68352	5.08738	6.17803	6.2936	5.09836	6.4035	4.36649	5.61057	5.71289	5.57833	4.67814	5.9462	5.14966	6.97571	5.41036	6.59164	5.64232	5.98128	3.89878	7.06705	5.35594	4.18625	3.5158	4.95073	3.22372	6.06195	5.10328	6.44295	6.02562	11.1578	9.85449	4.23059	3.86436	4.5868	5.97815	5.2267	3.55914	4.80792	4.88393	2.92292	5.15343	5.53226	9.14139	4.36442	3.16637
ACTN4	8.11398	9.16251	8.69889	10.3967	8.62183	9.10341	9.63422	8.84028	9.76155	9.62413	9.51059	9.60553	9.45511	9.76747	8.33913	9.61622	8.52046	9.43438	10.2705	9.71536	9.81128	9.13334	9.52494	8.83465	9.29799	8.49828	9.58969	8.88224	8.86644	8.84111	9.61238	9.08471	8.72648	8.13157	8.73587	9.29176	9.14325	9.02936	9.73433	9.98294	9.50962	9.67349	9.65339	9.39356	9.45352	8.96468	9.39644	8.49594
ACTR10	10.4961	10.2145	10.1696	9.71512	11.0075	9.9984	10.2293	10.6014	9.99325	10.3627	10.8011	10.1323	10.1134	10.7578	10.4953	10.0762	10.0134	10.2844	10.194	9.80497	9.82685	9.95908	10.6429	10.5672	10.2126	10.7798	10.9775	10.3977	10.8883	10.5964	10.8004	9.90082	10.4733	10.6902	10.7576	10.8181	10.6745	9.33661	9.72908	10.1978	10.3915	10.3491	10.3637	9.76885	10.0561	10.6319	10.5082	11.083
ACTR1A	8.22542	8.092	8.1031	8.50151	7.83324	8.3389	7.82042	8.10272	8.43684	8.36959	8.44325	8.69262	8.27813	8.34834	8.03569	8.09269	8.01432	8.54105	8.74636	8.53307	8.69929	8.55213	8.48669	8.33883	7.96146	7.94552	8.13344	8.5503	7.89725	8.12327	8.13152	8.71837	8.70085	8.50469	8.24835	7.73149	8.32065	8.21802	8.26777	7.94805	7.8618	8.23657	8.12975	8.20191	8.14252	8.47867	8.19921	8.53546
ACTR1B	7.42573	8.3099	7.51447	8.29206	7.71183	8.3798	8.32656	8.42699	8.60268	8.3458	8.24001	7.84399	8.1272	8.17238	8.06404	7.07635	7.6201	8.09643	8.19243	8.2575	8.26134	8.31214	8.35858	8.48469	8.29129	7.91488	8.24884	8.10247	8.6785	8.17213	8.05086	8.24859	8.77935	8.72965	7.64829	7.85637	7.70151	8.05802	7.95779	7.87262	7.97144	8.06182	8.04143	7.75096	7.99298	8.45146	8.52192	8.05421
ACTR2	8.48656	8.32663	8.49369	8.54255	8.6319	8.86383	7.32108	8.55371	8.5072	8.61905	9.22667	8.17149	8.68702	8.07404	8.56183	8.80426	9.29135	7.95301	8.10218	7.78963	8.348	8.05396	8.6232	8.42836	8.79168	8.10322	7.99314	9.04468	8.47251	9.13844	8.92397	8.34057	7.95236	8.52355	8.52033	8.17426	7.88851	8.55219	8.33839	8.69688	8.67778	8.0867	8.43854	9.16009	8.7976	7.95236	8.3614	8.0867
ACTR3	10.5802	9.95965	10.0962	9.75675	11.0899	10.922	10.0541	10.4046	10.3451	10.3022	10.6719	10.6971	10.8692	10.4978	10.2355	11.5289	10.8036	9.90423	10.4931	9.83414	10.0356	10.6178	10.0072	10.5972	10.3175	10.4573	9.72384	10.9233	10.7413	10.3415	10.439	10.4993	9.86042	9.29368	10.8666	10.7675	11.0323	9.5572	10.6929	10.4	10.5924	10.9782	10.1539	10.8732	10.7854	10.5631	10.3539	10.611
ACTR3B	6.46619	6.03157	5.44014	4.84437	5.68422	5.95155	6.38905	5.33101	6.37232	5.35503	6.32106	6.74215	6.42177	4.20386	6.42653	7.08751	6.46325	6.28275	5.33962	5.65151	5.83981	4.8581	5.92049	6.46556	5.95702	6.21571	6.15404	5.95812	5.27462	6.12998	6.27926	6.08162	6.29532	6.44135	6.09713	6.36325	5.78918	3.98253	5.82485	5.93707	6.09849	5.49439	6.28599	6.21125	5.81476	6.4486	6.14112	6.12131
ACTR5	6.56121	6.44197	6.79082	6.87675	6.25241	6.98717	6.38469	6.71219	7.11745	5.67371	6.4462	6.90355	6.61795	6.69801	6.34019	7.31819	7.01085	6.91989	6.19812	6.35499	6.70041	6.93314	6.66471	6.3316	6.26448	6.92802	6.59943	6.69849	6.50897	6.5542	6.04527	6.34361	6.40882	6.655	6.38717	6.97078	6.56079	7.04701	6.43565	6.67651	6.24581	6.01829	6.4967	6.17389	6.40453	6.02438	7.64066	7.06605
ACTR6	7.2902	7.94534	7.08238	7.1267	8.3449	7.26362	7.05214	7.98193	7.39237	7.61421	7.95588	7.39485	7.73674	7.83021	8.04349	7.71231	8.22949	7.39701	6.78276	6.99301	6.89598	7.39264	7.73707	7.56871	7.43907	8.04246	8.1456	7.5203	8.56912	7.871	7.64528	6.51134	7.76661	7.37391	7.48845	7.52774	7.64845	7.18363	7.35457	8.04694	7.71164	8.01221	7.72216	7.39	7.74472	7.72111	6.98772	8.26684
ACTR8	6.84714	6.72712	6.7317	6.31388	6.26361	6.26595	5.39491	6.44819	7.27248	7.2697	6.93647	7.15208	6.12386	7.04239	6.68372	7.13704	6.54974	7.47552	6.22774	6.75385	7.05693	7.01559	6.83207	6.58603	6.15957	6.28212	6.00077	6.61414	6.21192	6.78159	6.63549	6.94915	6.38481	6.2923	6.77664	7.06486	7.1322	7.45005	6.68493	6.78241	6.86448	6.39246	6.88248	6.76501	6.69315	5.84489	6.46673	6.02827
ACVR1	9.46322	9.98088	9.76534	10.4825	10.3313	9.1036	9.60993	9.81929	9.11726	9.87931	9.95221	9.5168	9.74664	10.4229	10.1904	10.037	9.81665	9.34284	9.39931	9.18843	9.51327	9.54474	9.8009	9.94525	9.62395	9.63752	10.0347	9.92295	9.73909	10.0799	10.7195	9.06934	9.65314	9.07463	9.53925	10.2779	10.331	9.83887	9.7965	9.18268	10.0948	10.2396	10.1071	10.0639	9.96694	9.54049	9.00323	10.3713
ACVR1B	5.30181	6.20179	4.91288	5.14769	4.34555	5.23225	5.78907	4.72876	5.95216	4.46524	5.36862	5.25274	5.95724	5.68044	6.02539	6.02669	6.19858	5.10663	4.66407	5.39758	4.60988	5.87075	5.00597	4.31134	4.93492	5.12336	5.23558	3.80494	4.8447	5.17018	4.31134	5.34207	5.00406	4.97933	5.08305	5.66786	5.72124	6.20917	5.91024	5.89851	5.28044	5.08687	4.49547	5.29017	5.25412	4.75117	4.75117	3.59658
ACVR2A	7.81378	8.1368	7.45632	7.87918	7.98195	7.24941	7.9944	7.88099	8.59337	8.01244	7.01619	7.24016	8.07746	8.07746	7.61485	8.48051	7.78496	7.82015	7.65779	7.84683	7.39676	7.82899	8.79943	8.12159	7.38352	7.80489	7.49232	7.3529	7.64725	8.41526	7.76478	7.30083	7.94562	8.15064	7.70066	7.33721	7.59656	7.49526	7.63813	7.40825	8.42398	7.68693	8.02156	7.3958	8.28128	8.00583	8.23307	7.67731
ACVR2B	6.0811	6.86188	6.13183	6.89927	6.28738	6.51348	6.78885	6.29516	7.29883	6.35302	6.47522	6.02315	6.49859	6.81376	6.92988	6.69592	7.14957	5.64579	6.342	6.40702	6.76378	6.86937	6.63809	6.16821	5.59832	6.48256	6.78758	5.58445	6.54386	6.5039	6.10808	6.50918	6.34403	6.82907	6.00375	6.72573	6.15456	6.18196	6.3993	6.50368	6.30317	6.68847	6.65341	6.31144	7.15051	6.83191	6.01908	5.85195
ACVR2B-AS1	4.34694	3.15383	4.44129	5.58687	6.89631	6.21535	5.79448	5.57227	6.15002	5.34671	5.24659	5.70203	6.02877	6.83366	6.17373	5.34902	5.67383	5.39681	3.36541	3.46821	2.40804	5.60226	5.82238	5.55182	3.45004	5.03746	5.60226	5.58491	5.83718	6.55764	5.55405	5.36933	6.50421	6.54527	5.08906	5.23887	6.39635	6.50201	4.27544	6.29647	4.94213	5.50781	4.74819	4.46164	5.35022	6.25683	4.28877	2.51165
ACVRL1	6.89412	7.50319	6.98324	4.80223	6.21665	6.16937	5.31723	7.22897	6.9693	6.97629	6.51111	6.24971	8.04713	7.37343	7.43039	6.73284	5.66738	7.034	6.43244	6.85999	6.29738	6.93729	5.81973	5.42505	6.2964	5.92475	6.84364	5.11552	6.91915	6.28853	6.15132	5.84238	7.13835	6.91163	6.94451	6.37665	6.65184	5.82379	6.01438	6.98362	7.05033	6.30443	7.10596	5.25562	5.85412	6.20504	6.03726	7.16131
ACYP1	8.21633	7.2572	7.84779	6.96251	8.10416	7.16317	7.05539	7.82127	7.88162	5.97269	6.7421	7.26048	7.47981	8.07124	7.02803	6.60563	6.53909	8.56651	7.34562	7.94077	8.13244	7.60551	7.24625	7.42511	6.82414	7.63598	7.25113	7.15027	8.34477	6.74646	6.52727	7.08994	6.9781	6.97215	7.11901	7.76292	7.22648	6.71869	7.86705	7.58543	7.71354	7.30374	7.71772	7.50003	7.19959	7.07108	7.80583	8.44385
ADA	6.35299	7.12193	7.55402	7.26402	7.55104	7.52454	7.25679	7.39856	8.13764	7.02457	6.77131	6.39454	8.43434	6.97781	6.50715	7.03591	7.31152	7.80686	7.37797	7.26872	7.08356	7.1483	7.03972	6.54043	6.52366	7.83693	7.44587	7.21369	7.49339	6.91406	7.25863	6.96167	7.0413	6.40156	6.93956	6.85659	7.21522	7.28556	6.80483	7.24301	7.49957	7.29112	7.32591	7.34458	6.29265	7.07692	7.98629	8.55711
ADA2	9.16374	9.89779	9.71351	9.38617	7.65	8.42468	7.26833	9.53056	10.4737	10.6742	11.4091	10.8091	8.26624	9.50059	7.66245	7.94807	8.47864	8.84287	10.8606	10.5493	10.6242	8.89519	10.2556	10.8081	10.0957	9.65676	8.92639	10.6415	8.9102	10.7608	9.71878	10.5817	8.02105	7.9041	9.64139	9.08795	9.70385	9.56389	10.3396	9.54515	10.6158	10.1798	11.1266	11.5167	9.82087	8.7709	9.90397	7.99684
ADAM10	8.1727	7.17752	6.8081	6.842	7.33965	6.93184	6.43876	5.92228	6.44142	6.87317	8.08671	7.97694	6.1409	6.60204	6.13459	6.28506	6.28838	7.31482	6.43818	7.07308	7.87139	7.56942	7.87744	8.09204	7.92675	6.33974	6.74302	7.99649	6.11827	7.6617	7.54891	7.44264	6.19804	4.38008	7.47571	7.57285	7.41597	7.28916	6.7747	6.84581	7.30029	7.27468	7.90893	7.69717	7.59252	6.67411	7.56788	7.20451
ADAM11	3.07633	3.16145	2.78723	3.81935	4.16222	4.17275	5.57442	3.51017	4.73396	3.54254	4.09747	3.88439	4.13371	4.0967	3.76315	3.27078	3.087	4.1153	4.61991	4.80328	2.75917	4.85369	4.0967	4.53823	3.71021	3.50774	3.55839	2.21217	3.52478	3.93401	3.85054	4.32506	3.2899	4.51368	4.85606	3.46104	4.51368	4.82035	4.55635	4.51368	3.20613	3.11573	3.65263	3.2899	3.65263	4.0701	4.37963	1.88733
ADAM12	5.44829	5.31255	5.73146	4.99663	4.26928	5.5232	6.25896	3.53728	5.81992	8.28423	6.16454	6.84196	9.14766	5.81605	5.39878	5.91622	6.34987	3.96819	6.32698	5.38133	5.17973	3.96623	4.96183	5.12566	5.69608	6.04112	4.5396	5.99417	3.95043	6.18887	7.97704	5.79153	5.3131	4.81563	6.14626	5.22905	5.07627	5.97396	5.89074	6.87736	5.75058	5.40076	4.97561	6.05761	5.47911	3.77947	6.55951	8.74344
ADAM15	5.26875	5.62997	5.69266	6.81461	3.25754	6.40502	5.47385	6.92641	6.82883	6.81818	6.80744	5.50469	6.82929	6.60091	6.51444	6.56117	6.85156	6.48955	7.43812	7.16893	7.08956	6.10421	5.25463	4.67938	5.17459	4.17032	5.10472	5.3848	6.0963	2.95755	4.82952	6.50293	5.85682	5.95571	5.3577	5.47669	6.13902	6.90277	6.17978	6.88209	5.4885	5.65913	6.12867	5.66963	5.88137	5.42855	7.53012	4.24006
ADAM17	7.76218	7.36838	8.1812	8.52868	8.37661	7.45187	8.48615	7.96895	7.94146	8.00976	7.45449	7.01757	8.58131	8.79895	8.71079	8.689	8.29403	8.04273	7.98926	7.98468	8.29888	7.65583	7.39187	7.7475	7.33222	6.99827	7.44211	7.36298	7.34399	7.67332	7.47329	7.67573	7.18197	7.05457	7.7588	7.64551	8.08591	8.35667	8.10722	7.83229	8.30243	8.28437	8.46667	8.3604	7.80225	7.40592	7.92069	7.93019
ADAM18	4.84885	4.50535	5.0233	4.98117	3.70781	4.01554	4.41414	3.55563	5.77057	5.82927	4.74918	5.04916	5.29214	4.97779	5.51914	5.64083	5.68666	5.28752	2.54934	2.88821	3.00112	3.71843	4.91568	4.94264	4.16288	4.73155	3.25371	4.49476	5.83609	5.68145	4.46995	4.90658	4.61584	3.82674	3.51761	5.77919	4.87953	6.82307	5.11736	5.74572	3.52923	4.24322	4.30099	5.13692	5.17514	3.88041	4.14063	3.75143
ADAM19	5.70329	5.72783	5.84493	6.47988	5.82983	6.75403	6.95544	5.02509	6.55718	6.39949	6.26752	5.80843	7.29703	5.958	6.25131	7.64224	6.64174	5.53047	5.37784	6.44155	6.10848	6.07409	5.97997	5.81817	5.68534	5.70182	5.63775	5.70963	5.40601	6.24543	6.25229	6.07353	6.05368	6.41661	6.45563	6.01548	5.86742	6.98772	6.0908	6.74549	5.15384	5.73824	5.17039	6.54767	6.13281	5.3894	6.40707	6.17542
ADAM2	0.958911	2.18793	0.777758	1.99771	1.7863	3.10375	2.36084	1.54841	3.45957	2.59387	4.33543	0.577503	3.75512	2.12655	1.49061	2.25843	1.9521	2.61849	4.58335	-0.191728	3.77448	2.4262	3.35817	0.560441	4.13406	1.57106	1.88936	0.0327132	2.89436	0.633404	2.28352	-1.16264	3.06309	2.96656	0.781963	2.98653	1.07795	4.19714	3.91747	0.968533	-0.413611	3.2427	2.21043	3.17754	0.559075	2.97659	4.22776	-0.622914
ADAM20	2.85843	4.58627	4.97089	5.23247	3.88612	4.97888	4.53713	4.65047	5.04895	5.7023	3.48413	5.50268	5.12536	5.70851	5.53808	5.21622	5.51662	4.35188	4.48292	4.09731	3.80302	4.29477	5.30935	4.58991	3.06514	3.79362	4.60614	4.71009	3.55923	5.47818	4.93389	3.21998	4.83563	5.74633	4.56632	5.6742	4.06586	5.20737	3.89261	5.12701	2.8704	3.56502	3.03556	4.36762	5.1784	5.05946	5.02657	4.87961
ADAM21	4.2338	5.83678	5.44403	5.37149	5.51376	6.02756	5.92171	5.4097	6.89392	5.56938	6.13176	5.63172	5.19565	6.25408	6.23337	6.19365	6.56461	5.01064	5.24026	4.8183	5.68916	5.343	6.5607	5.89055	4.23907	5.21128	5.71643	4.73576	5.85301	6.00034	5.52203	5.74481	5.10008	5.82388	5.96249	6.1089	5.91618	6.80754	5.02196	5.66826	5.61503	5.365	3.99538	6.26952	6.65315	3.65234	5.6481	5.5411
ADAM22	4.82376	4.98343	4.446	3.87743	5.04698	3.04114	3.66395	3.29082	4.57931	4.38837	3.49828	4.51393	3.80827	4.99742	4.0727	3.74724	4.67795	5.27213	2.22916	3.5251	4.62767	4.62213	3.86913	3.39419	5.12224	3.89041	5.32936	3.74203	3.78569	5.27213	2.84317	4.38501	3.811	3.94443	4.84971	4.3118	4.5974	5.34409	4.3933	4.98636	3.52522	3.7431	4.24268	4.92508	4.9424	3.11572	3.64347	2.57843
ADAM23	5.51517	4.87174	5.84906	5.98682	6.49258	6.00828	6.57457	5.7145	6.6303	6.56852	6.7573	5.9485	7.20126	6.17599	5.3745	6.43311	5.28792	5.32703	6.42477	6.0947	6.95974	5.44581	6.28829	6.41765	6.95945	5.94479	6.20002	5.72731	5.5936	6.57486	5.72731	5.67969	6.27618	6.92524	6.16189	6.47103	6.20532	6.23814	5.90447	6.08269	5.93784	6.44885	6.11698	5.7418	6.2611	6.4541	5.65106	4.52797
ADAM28	3.89584	4.61998	5.73545	5.16969	2.24258	3.30973	5.19058	3.63272	4.50166	5.07543	6.55789	3.8611	5.65553	3.95842	4.01916	3.77621	3.39217	2.28316	2.49359	5.91352	4.6892	5.10912	3.55408	3.54928	5.99041	5.96334	3.04421	5.28151	5.39222	4.16889	5.10576	5.62861	2.86082	3.44125	5.86479	5.04233	4.88603	5.87163	4.21159	4.13103	5.2418	4.18792	4.01853	5.33313	4.51793	2.72622	6.00168	3.44125
ADAM29	2.01346	4.25418	3.94493	3.68306	3.558	4.62201	3.36765	1.55366	4.32519	4.38357	5.30545	2.18084	3.40379	5.23089	3.86848	4.90857	4.2307	1.83145	2.7675	3.20069	2.82892	4.17726	3.5986	3.94807	3.85036	2.13084	3.58826	3.0165	3.4264	4.75785	3.58826	1.85613	4.27785	4.44961	4.45621	4.13745	3.78726	5.46796	4.30841	4.7982	3.28814	3.75022	3.02983	0.996523	2.72354	0.628847	3.64481	3.5585
ADAM30	4.87343	4.11553	5.72324	4.57506	5.26239	5.7924	3.34983	4.19406	5.86414	4.23598	4.9525	3.50539	3.26396	5.6253	4.78957	4.61816	5.85524	4.41846	5.10258	3.35938	5.78101	5.77025	5.51016	4.6568	4.47593	3.11971	4.29167	4.13124	3.95864	5.26292	3.75372	5.39333	4.68662	5.98119	5.03038	5.46585	5.12226	4.49973	3.32811	5.99486	4.28003	2.92878	4.4188	5.01562	3.65272	4.4188	4.93914	4.35762
ADAM3A	3.19167	3.83449	3.9281	2.11973	3.08291	3.18283	3.83449	2.42702	4.29459	4.73026	3.7228	4.14725	4.08342	4.01742	3.94123	4.2453	4.44793	3.47093	2.65119	0.431297	3.84169	2.69962	5.16523	4.18886	2.44164	1.2642	3.08715	3.52455	3.6447	2.75437	3.9188	4.64028	3.72407	4.17237	4.26786	5.13485	4.26786	5.30203	2.88418	4.40944	1.01244	3.73151	1.01244	2.53211	3.73151	3.03263	4.00016	2.74925
ADAM5	4.07947	5.32037	5.04072	5.94108	5.6037	5.84931	5.7347	5.23191	6.04287	5.91815	4.66388	3.34787	5.41303	5.41881	5.16037	5.59042	5.74067	4.89614	4.41632	4.94699	5.1457	4.67164	5.542	4.84782	4.44145	5.23071	6.23979	4.10537	4.96664	6.26229	5.41881	4.49748	5.76104	4.88364	5.09737	5.99076	5.99076	6.5551	5.58019	5.24199	4.58056	5.6825	4.48791	3.82589	5.99602	4.18806	5.34156	3.3422
ADAM7	4.06716	4.45916	3.00132	2.03404	2.18584	3.26992	2.89112	2.49977	3.98524	3.90483	4.45916	3.15776	2.85751	2.83048	3.01961	1.54964	3.91236	3.54364	3.59714	3.88775	2.83048	1.32837	3.7804	3.21956	3.51012	4.1239	2.99085	3.8678	3.19025	3.99588	3.56464	4.3242	3.37206	4.88534	2.2407	4.29452	3.37206	3.82138	4.56706	3.30972	4.19276	2.58133	1.9765	2.93666	2.84554	3.13782	2.84554	2.31712
ADAM8	4.60251	5.14775	5.666	4.90582	3.44016	3.72531	5.8409	4.85218	4.61955	5.81818	5.16442	5.14356	5.35527	5.01549	3.50546	7.6215	4.69974	4.2129	5.52851	5.59583	4.6909	5.66565	4.05561	5.30021	5.03141	4.64977	3.51143	5.42318	4.65368	4.09908	3.77865	5.39079	3.88476	5.26415	5.61757	5.42238	4.7856	4.22251	3.63602	5.45785	4.74299	4.44756	4.24812	5.74785	4.24177	4.56697	6.88564	5.55184
ADAM9	9.30078	8.1321	8.60479	8.55301	8.92297	8.22148	7.7163	8.9296	8.17909	8.43873	9.17492	9.43928	8.63997	8.96508	8.4794	7.96485	8.65142	8.34665	8.66235	8.50479	8.19606	9.14701	8.88009	9.09036	8.46971	8.09175	8.2673	9.08648	8.36547	9.27304	8.65324	8.46059	8.08128	7.31631	8.70169	8.50617	9.17766	9.02637	8.74938	8.4204	8.46538	8.59303	8.83549	8.95715	8.86345	7.60004	8.11686	8.68248
ADAMDEC1	5.18867	5.31191	5.60765	5.11559	5.57557	4.82974	4.57124	5.42751	7.1928	5.90665	6.18769	4.75085	7.5136	5.39343	4.38522	4.65127	4.91902	4.22909	5.04651	4.76145	4.41127	4.23641	5.60679	5.35565	6.01222	7.62869	5.86521	5.25392	6.29518	6.34677	5.92562	5.06295	4.18767	5.13685	6.64434	5.68787	5.54078	7.00128	5.5129	6.51768	6.51351	4.53285	4.7599	6.20382	5.41516	4.04211	5.61651	4.40149
ADAMTS1	9.27813	9.40726	9.64522	9.66013	10.1069	9.99306	10.5329	9.01099	9.353	7.93528	8.0868	6.86287	9.93339	8.32855	9.16733	10.7876	10.8168	9.85773	7.06506	9.81715	9.53089	10.9533	8.64027	9.16453	9.21339	8.71831	7.18902	8.42452	8.20781	9.3074	7.87256	7.28744	8.25484	8.31558	10.4306	8.94399	9.10277	7.40877	8.51234	11.0773	9.26784	8.29694	8.99575	7.57686	9.23046	8.89971	9.57835	11.1656
ADAMTS12	6.47337	5.90334	5.67593	6.49358	6.37857	5.58198	6.77976	5.57125	6.54864	5.58554	6.22328	7.08284	6.65565	6.77056	6.6139	6.92877	6.78816	6.07643	6.30928	5.3761	5.6766	6.15293	6.68141	6.51611	4.77881	3.55676	6.39444	6.13575	6.66234	6.34463	6.02914	6.06215	5.97891	5.65953	6.95613	5.90763	6.45656	4.96685	5.8383	6.92678	7.18038	5.71447	5.42406	5.57744	6.43498	5.50304	6.61059	7.41921
ADAMTS13	5.13234	5.73588	5.35536	5.30862	3.90044	5.13616	5.28123	5.10536	5.35864	4.97107	6.03632	6.04461	6.09969	4.62263	4.51847	5.60063	6.03012	4.56577	5.7072	4.78334	4.61519	6.22887	5.19895	5.6429	4.01857	5.08038	5.36026	5.53463	5.4024	4.92978	4.74663	5.66525	5.82347	5.99745	5.61779	5.56787	5.04012	5.49853	5.20097	4.84555	4.67398	5.05623	4.88659	5.06023	5.45956	4.72509	5.78264	4.47362
ADAMTS2	6.20431	7.36842	6.54635	6.87664	7.41789	7.76176	8.18444	8.26277	7.27987	7.10788	7.72712	7.01039	7.00625	7.66085	6.64033	6.6208	7.10859	7.70316	8.09045	7.09191	7.25616	7.99565	7.31499	7.77749	6.97742	6.26675	7.41904	8.11946	6.43745	7.17499	7.8158	7.83582	6.54316	6.20733	6.54943	7.35609	7.34706	7.84517	6.69833	6.82212	7.5227	7.65483	7.78701	7.71914	7.35309	6.45138	8.33624	8.68508
ADAMTS20	4.00713	4.61667	5.40397	2.08576	4.27654	3.54516	4.00713	4.11451	4.68516	4.50835	4.90483	4.47823	4.90627	5.33052	4.00928	5.62308	4.7325	4.35476	3.4912	3.02213	4.5357	4.60911	3.7504	4.22392	4.5357	3.92417	4.99441	3.51091	3.05971	3.30399	3.76764	3.05971	3.11208	4.35815	4.35367	4.70626	4.64638	5.66354	4.93058	5.10521	3.51834	4.05068	3.31678	4.55731	5.46264	2.45488	4.3626	2.31745
ADAMTS3	6.70532	6.32254	6.38015	7.04636	6.13029	6.4511	6.40418	5.47623	6.51145	8.25921	7.97169	6.69228	6.5734	5.64324	5.21301	7.00911	6.77467	5.87637	7.36444	6.91712	7.73256	6.34019	7.01169	7.59924	6.8896	6.63068	6.05617	5.90521	7.31804	8.23837	6.64255	6.47049	4.71319	6.08305	6.87278	7.23669	6.95294	6.63774	6.90459	6.30677	7.51126	7.78234	7.41338	7.60785	7.39497	6.19444	6.56398	6.17165
ADAMTS5	10.2412	11.1765	10.0144	10.8789	11.6083	9.11297	9.79547	11.1862	10.233	8.7082	8.60643	9.23923	9.54576	11.015	11.4817	9.6879	9.67511	11.7304	8.56783	9.71302	10.0895	10.268	10.8949	10.8479	9.51772	8.75735	9.19232	10.6862	9.41732	9.78964	9.1334	10.1427	9.07025	9.11184	9.66151	10.6661	10.4742	9.63179	10.8159	9.75185	10.2228	11.2551	10.8411	10.7085	10.1853	10.1488	9.3585	9.33022
ADAMTS6	4.38437	6.21259	3.72867	6.04811	5.98318	5.5264	5.18411	5.53128	6.72916	6.42449	6.06918	5.77099	6.27529	6.29929	6.45362	6.40914	7.07932	6.52842	5.30411	6.03052	4.2433	5.54241	4.34789	6.15679	4.06948	3.52495	5.92105	5.90324	4.71478	6.3067	4.87302	5.10747	5.13405	4.88203	4.97909	5.89897	6.21775	6.93614	6.21775	5.26702	4.97909	5.35003	4.87783	6.55336	7.09388	4.68412	6.40479	4.95148
ADAMTS7	4.93623	5.76691	4.96114	4.14283	4.46874	4.82624	4.69127	2.7427	6.18314	5.68256	5.07735	4.78361	5.2005	5.35658	5.02499	5.37174	5.29991	5.54766	5.46019	4.63463	5.3515	5.45619	5.31467	4.05606	4.46612	5.3233	3.87706	3.88644	2.76484	4.78218	3.6194	5.42466	3.65282	5.92643	4.97842	4.51718	3.33857	5.61675	6.3662	4.71845	4.29501	5.30567	4.55329	4.76365	4.04673	3.23015	5.61675	5.80302
ADAMTS8	2.55702	4.78922	4.09315	4.20257	3.3055	4.71024	4.6591	3.08808	4.31214	5.62884	4.43908	3.76221	3.4283	4.67119	3.36736	5.08166	4.93126	5.15359	4.18256	3.9182	4.82343	4.48621	4.14439	2.18809	4.61612	3.05636	3.96754	4.1709	3.52852	5.10894	2.12213	4.42299	3.12149	6.34892	3.99625	3.76156	3.43817	5.20399	5.32263	4.23834	2.47448	4.59362	2.02141	5.164	3.77692	3.74598	5.58499	3.12149
ADAMTS9	5.78072	6.54997	7.29754	7.44699	6.52448	7.32483	9.20873	5.96895	6.58094	6.19978	5.33686	5.79886	8.16621	6.69158	7.39344	8.32084	8.10843	5.42345	5.01374	6.63661	6.62273	9.24207	6.49432	5.91523	6.06911	5.51885	5.92437	5.22275	6.11847	6.39888	5.82543	5.98265	6.55886	6.84052	6.48911	6.97808	7.82944	7.17373	6.83452	7.36688	5.19632	5.6163	5.25544	6.94201	6.89643	5.82516	6.663	6.4434
ADAMTSL2	1.22629	2.71477	2.99999	1.69068	1.58447	2.14962	2.99999	2.6524	2.89082	3.59151	3.34038	2.99999	2.00648	1.92326	1.6718	2.53207	1.77403	1.822	1.92326	2.66546	4.225	2.79041	5.54638	3.44205	1.36885	1.76173	1.61714	2.56998	1.72403	2.30623	2.15709	5.46778	1.75916	2.83425	3.08909	2.71931	2.0603	2.59516	2.52915	2.31237	1.96627	1.75916	4.46256	2.65847	2.52915	2.31237	4.04199	1.64422
ADAMTSL3	7.73518	8.2624	7.6476	8.37905	8.51096	6.95953	7.51398	7.57706	8.3961	8.83774	9.33153	8.7644	6.67856	8.5121	7.33601	6.95177	7.51508	7.49105	8.62985	9.31736	9.55417	7.68644	9.19045	8.94954	9.10485	7.68228	8.68228	7.40216	7.78685	8.34984	8.44485	8.02898	6.87692	7.76895	8.11614	9.2343	9.1829	8.46149	8.65635	6.92015	8.5985	8.37827	9.02652	8.18758	8.47855	7.90726	7.61639	7.29466
ADAMTSL4	6.16648	6.05155	6.75464	6.6758	6.49406	6.68055	7.29052	6.47608	6.58931	6.88595	5.62154	4.9973	6.55902	7.02383	6.37868	7.08064	6.24606	6.06679	6.31231	7.09465	6.88589	7.40889	6.16539	5.76345	5.75449	5.62785	6.25143	5.37581	5.33461	6.46743	5.71038	7.43756	6.38794	6.74116	4.92143	6.36891	5.98475	7.04506	6.65957	5.94101	6.23609	6.39266	6.08208	6.92092	7.31037	5.8026	6.98498	5.8607
ADAP1	7.02177	6.97097	6.77245	7.23977	6.66982	7.48203	7.12582	7.48152	7.70973	7.00081	6.69825	8.26425	6.45931	7.22961	5.87675	7.02022	7.07838	7.35486	7.09329	7.17083	7.73271	7.52043	7.61646	7.34395	7.12404	7.42907	7.02022	6.93766	8.02243	7.58828	6.94416	7.43614	6.58126	7.31342	6.59797	7.02752	7.47291	7.48618	7.41912	7.02407	7.27316	7.52133	7.16294	7.82524	7.48773	6.19858	7.94436	6.38976
ADAP2	9.26209	8.65615	8.93079	7.99739	9.21972	8.09025	8.24439	8.50739	8.75464	10.069	9.86932	10.7466	7.88858	10.3548	7.61181	8.50681	8.50666	8.36343	9.25336	9.82589	9.62561	9.81815	9.03749	8.98232	9.15791	9.18267	8.56038	9.53664	9.66428	8.78191	8.16374	10.2928	7.58597	7.72983	9.30557	9.60771	9.71497	9.11374	9.77571	7.80582	9.33454	9.50439	9.84062	9.90684	9.43798	7.96288	10.0905	8.146
ADAR	10.239	10.2616	10.7995	10.3394	9.52356	10.0324	10.0821	9.92256	9.78868	10.4824	10.2791	10.3635	10.2682	10.1821	10.3056	10.4472	10.2974	9.81006	10.6383	10.5753	10.6215	10.0686	10.2911	10.2744	10.5542	9.4103	9.91115	10.0544	9.92733	10.0231	10.333	10.3125	9.39083	9.46537	10.2508	10.2778	10.3839	9.73223	10.4624	10.2077	10.469	10.4969	10.7006	10.3598	10.431	9.44545	10.8594	10.3077
ADARB1	5.78676	6.01372	6.13123	6.6771	6.1055	5.00998	5.23938	6.53926	5.55176	6.35673	5.05483	5.99991	6.12793	6.65097	5.65787	6.12256	6.55701	5.93043	5.04393	5.88904	5.97961	5.91711	6.35907	6.03579	4.17697	5.27372	6.24717	4.74495	5.61052	6.1448	6.06962	5.61431	4.35723	6.27568	5.52588	5.53707	4.65727	6.26944	5.89383	5.85109	6.08106	5.64379	5.74223	6.34823	6.23779	5.94329	6.31247	5.60217
ADARB2	1.90615	5.34243	3.01852	4.08734	2.19649	2.93329	3.50193	4.76168	4.29116	4.05839	3.66661	3.19301	2.63586	2.53974	3.29259	2.91102	3.20167	3.43785	3.17476	2.74439	4.00366	4.45184	3.20167	4.75313	3.0036	5.11452	5.43672	2.32927	3.17476	3.67539	2.28382	4.45817	3.90806	5.34806	3.07686	4.46453	4.31376	3.69362	2.94158	1.9035	3.9958	2.52795	3.29347	4.27302	3.69362	2.95252	4.57559	2.04701
ADAT1	7.39667	7.04823	5.98677	6.81754	6.76963	6.78225	6.83593	6.75691	7.31815	7.57749	7.30731	6.99891	7.18394	7.38904	7.08684	7.41653	6.95837	6.83066	6.59673	7.04023	7.04077	7.07215	7.57817	7.47194	6.67316	5.45574	6.63367	7.06898	6.68174	7.28809	7.04613	7.11639	6.84802	6.60624	7.36987	6.8676	7.10664	7.68911	7.57605	6.95836	7.06074	6.63951	6.96948	7.57861	7.29988	5.98983	5.8037	6.79493
ADCK2	6.44245	6.05452	6.00276	6.24924	5.6384	5.92572	6.71073	6.8261	6.01026	6.75325	6.75092	7.26222	6.42347	6.15695	6.27341	5.37706	5.82543	6.14653	7.48879	6.64395	6.19424	6.09636	6.04396	6.28106	6.78804	7.06141	5.81761	6.80122	7.27485	6.37489	6.39797	6.88551	6.4925	6.14453	6.68924	6.65388	6.04662	7.23505	5.58292	6.46405	6.30609	6.17291	6.84446	6.6525	5.49426	6.01074	7.07656	6.37128
ADCY1	5.575	3.32508	4.74133	4.59051	4.08692	4.54495	5.12946	5.10859	5.54569	4.20251	5.30706	4.52173	4.2242	5.65057	5.68286	6.02868	5.38016	4.82584	5.31871	3.96479	4.76344	4.80453	3.68671	4.72874	2.95319	3.0479	4.99469	4.41178	4.99469	4.59511	4.76099	4.16341	5.33943	4.6127	5.20253	5.19212	4.80033	6.04565	4.34882	5.11667	5.26312	3.2584	4.54303	4.28386	4.97515	3.53691	4.66243	3.02885
ADCY10	3.6124	3.57886	3.9395	3.54455	4.24395	2.99957	4.62195	3.61902	5.29726	5.46697	3.91251	4.50487	4.33728	2.80459	4.84351	4.54287	3.0973	3.40779	4.42369	5.17331	3.97046	4.50405	4.28907	4.87392	3.7577	4.85317	4.14312	2.69677	3.88004	4.19315	3.2126	4.2622	4.29738	5.18178	4.20718	5.08379	3.92273	4.41179	3.70043	3.7115	4.22152	4.0198	3.04645	2.15581	4.83826	3.24317	4.73734	4.32379
ADCY2	5.74937	5.91147	5.84064	6.53602	5.74079	6.09482	6.5697	6.38956	6.67899	4.62641	3.62007	4.90792	5.69082	6.47007	5.27662	6.01378	6.27334	5.66136	3.82497	5.37108	5.3417	5.48926	6.21872	5.10455	4.88074	5.55266	6.78496	5.47542	6.73712	5.85943	5.16973	5.71781	5.97854	6.26157	5.24438	5.81886	6.10078	6.43197	6.76891	6.00486	5.28127	5.48559	4.86096	6.42443	6.2228	5.99741	5.4238	2.36113
ADCY3	7.71241	7.57862	7.98547	8.41115	7.16355	8.29711	7.93843	8.15257	8.01334	7.47325	7.35195	7.72779	7.87584	7.40671	7.95917	7.17833	7.88207	8.41649	8.51285	8.27669	7.82655	7.6568	7.4732	7.31066	8.2744	7.88207	7.69086	8.23645	7.26106	8.23223	7.57236	7.62889	7.39695	7.54062	8.06799	8.16198	7.62492	8.02781	7.82036	8.36351	7.93413	7.40995	8.0329	7.46966	7.28802	7.16338	8.27692	7.82121
ADCY6	6.37981	7.60234	7.5264	7.72111	7.01802	7.20643	8.15863	7.93383	8.06217	7.26578	7.26891	7.26891	7.36167	7.35946	8.12481	7.07533	7.22003	7.48673	7.80179	8.10882	8.40944	7.91344	7.52239	7.71799	7.40835	6.40513	7.2445	6.50139	6.83544	7.22835	7.27021	7.54736	7.57524	6.25597	7.73607	7.60573	5.95139	8.15853	6.18764	7.52156	7.50643	7.40806	7.59644	7.6286	8.29113	7.22941	7.64876	7.57999
ADCY7	7.91984	7.56695	7.70514	7.213	8.59369	6.89553	6.10757	8.0536	7.77587	8.37905	8.30535	8.91501	6.85786	8.75539	6.64552	7.81012	7.54961	6.44173	7.67919	8.06584	8.28315	7.43488	8.16948	8.05886	7.95604	7.72919	7.8264	8.35324	7.95571	8.3421	8.31576	8.60995	6.98037	6.60163	7.3799	8.23354	8.12284	7.89648	7.95111	6.87854	8.07884	8.75478	8.03811	8.46606	8.37351	7.0303	8.35342	8.5758
ADCY8	4.33656	5.75815	4.81366	2.21968	2.43233	2.85362	4.3932	1.71663	4.57146	6.17041	5.05932	4.5504	4.35054	1.89993	3.59192	2.79629	4.53422	3.7238	5.73485	3.72906	5.68248	5.38535	2.38655	5.63146	4.73242	6.14692	2.28482	4.75451	1.99745	3.86971	2.17608	3.73954	3.90216	5.66336	2.91344	5.06902	2.77135	5.05179	3.48515	2.05562	5.56777	5.55604	4.76143	3.45591	4.86558	1.52802	3.15814	4.52419
ADCY9	6.1071	6.32091	6.49985	6.58961	6.71545	5.42366	7.28944	6.44903	6.79734	6.02895	6.81481	6.25052	6.01847	6.49867	5.83902	7.25627	6.65334	6.87521	6.286	6.23408	6.39397	6.93553	6.73061	6.8535	6.55895	5.93345	5.98431	5.61037	5.81209	6.04444	7.0251	7.03344	6.3949	7.2726	6.22939	6.50024	7.05819	6.80576	6.21662	5.78696	6.18187	6.55916	6.48333	6.09494	5.96443	7.26215	5.34972	6.21234
ADCYAP1	5.03065	5.09072	5.51294	4.96101	4.52672	4.90523	5.2683	4.26613	6.06533	5.89903	5.44494	4.94918	5.83359	5.91809	5.03839	5.45643	6.03298	4.26795	4.45885	5.52853	3.94067	3.904	5.79639	5.87547	5.78672	5.35841	5.54776	4.80921	4.33568	5.78478	5.98474	1.58118	4.11651	4.09129	5.61209	5.91163	5.74414	6.64749	4.52756	4.86437	6.32025	3.25154	6.48168	3.19527	5.61209	4.32067	6.34013	3.53937
ADCYAP1R1	5.2955	4.9833	5.21598	5.99096	3.719	4.79855	3.719	3.90969	6.39717	4.2447	3.59161	6.07659	5.33142	5.84276	4.23027	5.8084	5.34517	5.53579	5.80479	6.55823	5.69955	5.56936	3.96966	3.4189	3.11917	3.32641	4.48763	3.13775	3.42632	5.58083	5.24019	4.43731	4.87371	6.07916	5.18922	4.89049	4.77974	5.67825	5.20285	5.70571	3.87799	4.46986	3.68309	4.64064	5.31773	4.02708	5.65832	3.6069
ADD1	7.82859	8.48002	8.13392	8.64704	8.23681	8.4037	8.52345	8.65097	8.8296	8.62024	8.87582	8.91982	8.53655	8.66743	8.78838	8.34868	8.27258	8.91325	9.00627	8.83001	8.84817	8.9161	8.42481	8.15267	8.5343	8.32696	8.74909	7.78999	7.93413	8.42503	8.73362	8.56527	8.83867	8.41203	8.1536	8.2273	8.36072	8.13272	8.5204	8.70111	8.61526	9.01843	8.61122	8.42213	8.3971	9.14251	8.13451	8.49516
ADD2	3.47435	4.46051	5.50265	4.72397	3.49526	5.79741	4.93133	5.03008	6.18649	5.69792	4.75125	5.07131	3.13587	5.37785	4.77229	5.08786	5.11805	4.70453	5.24279	5.25568	5.86233	5.37584	5.3678	5.2058	4.65795	5.25995	4.68139	4.4092	4.29101	5.80423	3.90576	5.03321	4.90904	5.61648	5.07917	5.39124	4.9381	4.75924	4.21786	5.85499	4.48869	4.8336	3.41753	5.51321	5.02176	4.3267	5.92221	4.54723
ADD3	9.97442	11.2419	10.1903	9.81639	11.2776	9.06601	10.3025	10.5126	10.2849	11.047	10.7037	10.2747	10.0241	9.78793	10.7606	8.43336	9.20858	10.9977	10.9237	10.3499	10.5159	10.5535	10.7006	10.4295	11.1979	10.7408	11.4393	10.2918	10.4863	10.593	11.1849	9.89822	9.91602	9.5874	10.8509	10.9846	10.8453	10.5535	10.6384	10.6735	11.3713	11.059	11.029	9.68171	10.2711	9.99304	9.7543	10.1419
ADD3-AS1	2.67076	4.20355	2.54567	3.99487	3.2638	3.74392	3.89745	3.3044	4.68474	4.93429	5.06082	5.23715	3.70821	4.56699	4.98582	3.95183	2.33292	2.81059	3.96023	4.33521	2.6901	4.03106	5.06308	2.67683	4.40906	5.35337	5.35012	3.23604	5.06043	3.24966	2.67014	4.13131	2.88117	3.93104	3.04054	4.95849	4.96808	5.77725	4.64385	4.50781	4.5214	4.03387	3.42609	4.48714	2.64208	3.85382	3.12346	3.04054
ADGB	0.936795	2.82216	1.59624	3.83385	4.76103	3.90093	2.25568	2.16272	2.50639	2.85374	4.26713	4.29315	1.84144	4.60709	0.754765	3.43446	3.78377	2.24711	4.50278	2.64083	3.85036	3.75429	3.5065	3.68834	2.58747	-0.519039	2.67195	3.58081	1.11643	4.39061	2.70244	3.52976	4.26692	3.58142	2.60258	2.02328	1.35883	4.24212	1.78016	2.22679	3.77747	4.31508	2.4018	0.71918	1.78016	3.88188	4.76643	4.191
ADGRA2	6.28939	7.4329	7.69399	7.67611	7.95813	7.34716	7.99436	8.13762	7.88173	8.20602	7.1806	6.92949	8.06103	7.46425	7.40315	6.61643	7.04874	7.10943	8.58618	8.24627	8.07178	7.64678	7.59458	7.20197	7.78698	7.63231	8.00644	7.07524	6.96312	7.20156	8.61591	7.45923	7.40606	7.35164	7.91441	7.51461	7.63649	7.42811	7.79758	8.61155	8.02951	7.48217	7.42021	6.38451	7.19925	7.54389	7.93276	7.42197
ADGRA3	6.94385	7.22606	7.24018	7.32069	7.6905	5.04504	6.79972	7.06103	6.72834	7.65828	8.02414	7.99226	6.21972	7.53242	6.47984	6.58971	6.46579	6.22491	7.29701	7.97546	8.32924	6.35216	7.68214	8.15005	7.91891	6.97787	7.06521	6.22809	7.12964	7.52485	7.70738	7.29805	6.38255	6.79897	7.04562	7.37895	7.57467	7.24913	7.72115	7.36269	6.61566	7.14473	7.30707	7.7379	8.18292	6.43666	6.54876	5.751
ADGRB1	4.22668	4.78865	5.71522	5.46645	4.61306	5.02677	5.67622	4.75496	5.2183	5.26087	1.8683	4.24211	2.9619	3.43261	2.79192	4.94364	3.11626	5.13702	4.11108	4.07144	6.34794	3.38301	5.55701	6.04001	5.94073	4.91757	4.46325	6.08097	5.23686	5.41134	5.10298	5.17386	3.88241	5.29645	4.58692	6.00612	3.72367	6.23315	5.27786	3.00191	3.86103	4.16266	2.90657	6.43844	4.60956	4.8602	7.01886	4.02177
ADGRB2	3.89696	3.89696	3.11044	5.88807	5.25841	5.76619	5.24156	5.65778	6.23058	6.73517	4.48556	6.10963	3.96675	2.7778	4.57433	4.18743	5.23648	4.55129	6.12621	5.87711	5.79595	6.12745	5.31492	4.15183	6.20153	5.52012	4.88947	4.87492	4.75424	5.84853	6.24274	6.00584	6.19302	4.59816	5.36935	4.52337	3.44512	6.12184	3.825	5.75317	3.30969	5.41263	4.59816	6.56226	6.09826	6.0318	6.57824	4.42969
ADGRB3	5.61595	6.38289	6.86973	5.31641	6.37131	4.54699	4.72408	6.02928	5.55448	6.26132	6.85522	6.62957	4.80419	5.10557	5.53495	4.0847	4.64288	6.08181	5.06681	5.83716	5.98233	6.33351	6.95169	7.22174	6.96975	6.16193	5.00262	6.31545	5.82381	7.31039	6.8946	5.98587	4.65607	4.56625	6.21023	6.73994	6.52214	6.25525	5.80592	5.71878	6.32651	5.71294	7.25567	6.62095	6.98282	4.79976	6.64651	4.61018
ADGRD2	2.91992	6.30333	3.23122	2.77951	3.73271	3.3427	3.44798	3.3427	4.3639	4.70933	4.01846	3.3427	4.69229	3.08737	3.01344	3.66185	2.81048	5.32379	6.15348	3.76199	6.12981	5.37974	3.86638	2.49621	3.5145	3.03227	2.41303	5.1441	1.59447	1.84562	3.07833	4.51925	2.4783	5.24276	3.57348	5.08314	4.32949	5.49785	4.60887	5.15642	0.789182	2.29323	3.24761	4.77178	4.79691	3.26046	4.24253	2.78003
ADGRE1	5.72232	4.52226	5.74468	5.2894	5.67643	6.17817	3.99889	4.11763	6.82837	5.75021	5.31264	5.53488	5.60455	5.16297	4.92063	6.287	4.69548	5.15215	4.62959	5.03847	5.62192	5.34072	6.52308	5.634	5.61325	5.20568	5.05899	4.6184	6.03342	5.71663	5.84795	4.31065	5.91098	4.67319	4.84247	6.44653	3.47817	6.78687	5.06821	5.56834	5.34514	4.68828	5.48867	5.99134	4.54475	5.79048	5.64941	5.11059
ADGRE2	6.21392	5.2135	4.30378	5.17041	6.1134	4.20917	6.17748	3.03718	6.51275	5.95067	5.26907	5.91586	6.80701	4.80175	3.84495	8.00207	5.78033	5.04238	4.61789	4.75553	5.13301	6.34999	5.61095	5.62541	4.54633	5.32934	2.83676	6.43565	4.51323	6.05595	4.67098	5.74061	3.69727	4.70766	6.37964	5.44104	5.33491	5.95972	5.89162	5.41085	5.66665	4.18095	5.1343	6.18686	4.77557	4.8595	6.68168	5.14473
ADGRE3	3.73141	4.48966	3.18909	3.30289	3.64191	4.6287	3.03615	3.3438	3.08338	1.47126	5.16974	5.54687	3.51315	5.18175	4.03522	8.65875	3.81972	1.69382	3.00444	2.84267	2.69855	2.38124	2.8597	2.35735	3.26878	3.10763	4.32863	3.03469	2.49506	4.70263	3.30637	3.48071	4.54658	2.16227	3.18091	5.02459	3.07083	4.4288	4.58802	3.02392	4.25507	1.09297	4.5948	5.47986	4.48909	1.70516	5.18579	1.83613
ADGRE5	7.13978	8.48663	8.82694	8.54403	6.97723	7.7251	8.78383	7.46499	8.47932	8.41965	8.25541	8.39672	7.43914	8.99453	7.2092	9.21915	7.76379	7.74486	8.59135	8.92482	9.05089	8.06294	8.72451	7.99098	7.94242	7.33617	7.84954	8.04834	6.54353	8.33756	8.008	9.03031	6.71024	7.36638	7.31155	8.69293	9.04482	8.28039	8.32377	7.27709	8.42457	9.36941	8.79259	8.12208	8.54006	7.43218	8.66418	8.05087
ADGRF1	4.47741	2.52288	3.02039	1.72816	1.83402	1.72816	3.30014	1.88433	2.9966	5.16511	1.67236	1.83402	2.64703	2.00702	1.12918	4.11718	3.19906	1.73157	4.72141	1.6755	3.8715	1.61723	1.75884	0.645706	4.58275	4.24415	1.42731	3.49533	2.05205	2.5551	1.42731	2.58638	2.26285	2.10326	2.81278	2.46118	2.42388	5.15019	3.92859	3.94609	2.15091	3.21739	0.390556	2.74089	3.20714	1.084	2.99502	1.6409
ADGRF5	8.01118	9.41637	8.92881	8.74737	9.35412	8.99993	9.1822	9.35192	7.92093	9.00299	7.70883	7.26639	10.1701	8.57143	10.1524	7.90597	8.74447	8.79628	9.73306	9.12443	8.92121	8.85359	8.51445	8.22334	8.72471	7.66483	8.6301	7.5764	7.53697	7.98326	9.31054	7.93365	9.00391	9.27696	9.49074	9.05875	8.99388	8.01422	8.61544	10.0303	8.64148	7.81784	7.81784	7.60909	8.07397	8.77177	8.70573	9.27648
ADGRG1	6.27117	6.292	6.69663	6.67521	5.3205	7.19985	7.75411	5.808	5.95169	5.30758	5.47546	5.2323	7.35229	7.04706	7.49627	7.58925	6.18564	6.13868	5.8269	5.42777	5.8592	6.65152	5.40871	5.49503	5.66442	5.25894	6.68396	6.47455	4.74796	5.51459	6.42951	5.10343	6.24673	5.72676	6.61784	5.66476	5.60943	4.14405	6.0133	7.59423	6.13349	5.53386	5.81137	5.49422	6.2487	6.57666	7.32046	7.25739
ADGRG2	10.6592	10.7451	11.6342	8.60072	11.4507	7.58711	7.76766	10.3789	10.8925	8.91027	9.67792	9.62553	5.73106	10.2604	8.87734	10.7422	9.97626	10.3318	8.48856	10.2072	10.5537	9.9181	11.8627	11.5876	9.57806	6.99181	9.44422	10.3817	8.8242	10.4547	9.91048	10.68	8.00459	6.81007	9.16799	11.2477	11.3993	10.3809	10.1478	6.724	10.058	10.8295	11.0244	11.0411	11.3724	8.64539	10.7648	10.4803
ADGRG3	5.35349	5.62284	2.3069	5.74178	5.16684	6.11005	5.79319	5.29484	5.17762	5.8004	4.9127	4.76107	5.25935	5.05433	3.42033	8.28852	4.94223	3.0947	5.15381	4.08018	4.63757	5.11748	5.81144	5.38485	5.07166	5.27901	4.91189	4.75249	4.2407	5.61315	5.47587	5.86842	5.37334	5.09155	3.94515	4.1872	5.65971	6.16869	6.75302	5.22101	5.50926	4.72826	5.35017	6.08004	4.40267	5.25928	4.93922	2.52172
ADGRG6	4.79457	6.89809	5.84025	5.20404	6.29817	4.59125	5.84025	6.00801	7.24355	6.01717	6.46958	5.70536	7.45864	4.98614	6.61044	5.08808	5.18716	7.08192	6.27074	5.9431	5.44694	5.56577	5.42364	6.17921	6.40792	5.65224	6.90146	4.28046	5.41125	6.23023	6.01555	5.58161	6.0492	5.89011	5.99442	7.01174	6.35083	7.07937	4.13848	6.6335	5.7371	6.05513	5.17626	5.84842	6.52466	4.80586	6.1784	4.31178
ADGRL1	6.74671	5.96083	6.53443	6.889	6.22895	6.54614	5.6874	6.67062	7.06846	7.62525	6.80764	6.95722	7.8756	6.51436	6.35029	6.14306	7.0031	5.83475	6.55192	6.48851	6.42892	6.28701	6.7431	6.92867	6.24438	6.46769	6.91784	6.40916	6.16764	7.08874	7.69215	6.69435	6.58269	5.95964	6.44179	6.51279	6.78781	7.57332	7.08266	7.192	6.87753	6.31529	6.20257	6.50479	7.08438	5.79641	6.68923	6.56747
ADGRL2	7.69416	6.92694	7.17709	7.29904	7.49456	7.25631	6.61874	7.77124	7.22587	7.83252	7.54396	7.10635	8.58474	6.40385	7.91135	5.71498	7.65412	6.69886	7.15163	7.04993	7.46098	7.51095	7.65479	7.24879	7.86669	6.97393	7.80946	7.41629	7.08661	7.4749	8.29796	6.70715	7.23239	6.25886	7.9149	7.27997	7.27281	7.72935	7.42352	8.53076	7.60527	7.1185	7.42989	6.89443	7.21614	6.70169	6.7128	8.21192
ADGRL3	4.16841	5.49419	5.16035	6.21294	5.72653	4.92246	7.22456	6.25874	4.93782	5.7019	5.88099	5.87425	3.7376	6.10547	6.4932	4.91398	6.6313	4.57169	6.78641	5.30376	5.25067	5.95968	6.0624	5.60071	6.71715	5.06487	7.08685	4.09093	5.31189	4.65461	5.3216	5.67615	6.50242	5.31655	6.05617	6.17368	6.40052	6.40694	6.10778	7.50823	6.27712	4.71411	5.11329	5.12215	4.91615	5.92184	3.95999	3.99783
ADGRL4	7.68461	7.8182	8.58269	9.31985	9.3319	9.85743	9.03067	8.86406	8.14882	9.12522	7.4343	6.86019	10.4706	8.7643	10.0487	8.32278	8.691	8.79427	9.42798	9.07063	8.67264	7.82937	7.71288	7.45749	8.62821	7.79491	8.49462	8.65099	7.73548	7.46556	8.67401	7.64159	8.49452	8.45316	9.64216	8.86017	8.73867	7.85548	8.50802	10.0458	8.81359	7.45867	8.27883	7.3833	7.90325	8.20599	8.77604	9.98547
ADGRV1	2.55973	4.29043	5.12379	4.3545	5.03721	5.11779	5.15639	4.13444	5.74625	3.09047	4.31212	3.70837	4.37708	4.14709	3.82591	4.95964	4.87651	3.73544	3.68557	4.21891	4.93512	4.99712	5.14919	3.61091	4.62671	1.54961	4.43654	4.53249	4.69102	5.42059	3.88707	3.95098	3.62967	3.801	4.87481	3.38597	4.64278	6.20459	3.55374	5.00012	3.43014	4.84812	3.801	5.10281	5.34053	4.18192	3.92255	2.75052
ADH1A	3.45609	5.63084	5.00493	5.97749	6.15045	6.25024	5.86037	5.79189	6.25495	4.33906	4.35551	5.2048	5.13818	5.34873	7.60005	5.49002	6.16045	5.97227	4.78536	4.61295	4.1344	5.80397	5.81012	3.91687	4.8491	5.05126	6.51886	4.78536	5.43722	4.09224	4.86534	5.49187	5.70203	5.92283	5.64232	6.12609	5.7681	6.15627	6.08461	5.62692	4.68328	5.07841	4.94858	5.38718	4.94858	5.23922	5.54673	2.21099
ADH1B	6.83458	10.0534	7.34239	9.39474	9.91382	8.97353	8.55611	9.85148	8.93031	3.15047	4.35547	7.67186	5.2066	8.85056	12.5251	5.30187	11.6752	10.388	4.64177	5.44459	4.24946	8.55842	9.04542	6.56223	8.69509	9.12911	10.9236	4.67598	9.79187	4.59649	3.19704	8.27531	10.6558	9.97842	10.3271	9.10062	8.9173	6.68768	9.52464	11.1129	9.42747	4.35116	6.68461	4.22753	7.42146	8.60384	3.74522	4.73975
ADH1C	7.27017	8.18045	4.11002	6.29732	7.72761	4.73103	6.7842	7.11132	6.62693	4.53644	4.47307	7.76028	3.03886	6.52971	9.53511	4.95891	7.34914	7.84209	4.76869	3.89741	4.51224	5.60864	5.42594	5.42353	6.96318	8.2167	9.35414	5.79646	8.75272	5.28148	3.6048	5.17334	8.53406	8.10625	7.5575	7.80314	7.47544	4.79036	3.82763	7.26751	7.5207	6.28995	6.32713	2.91942	5.29937	7.6571	3.96885	4.87276
ADH5	10.7388	10.6623	10.0189	9.51294	10.4397	9.37276	9.53232	10.2203	9.67794	9.28034	9.46025	8.74715	9.5863	10.3543	10.7057	8.59669	9.35534	10.7484	9.81474	9.03281	9.12419	9.80592	9.80498	9.60368	10.2253	10.386	10.6031	9.66515	10.2757	9.70578	10.0802	9.11198	10.4697	10.1512	10.2588	9.86945	9.95395	8.85848	9.30573	10.2909	10.464	9.50389	10.3712	9.28251	9.48556	9.54279	9.98731	9.88024
ADH6	4.71269	4.56887	3.0679	5.23744	4.20774	2.5924	3.43185	4.55677	4.22662	5.59393	5.27622	3.957	5.64932	4.3061	3.73196	5.20186	5.64624	2.79955	4.20604	3.94974	5.17144	3.6866	5.53935	5.17989	2.42697	4.54401	3.40883	3.92052	3.1142	3.0669	3.68372	4.59485	4.5376	3.60365	4.50263	5.40496	4.53068	6.1077	5.17992	4.01662	2.48334	3.60365	3.65976	4.08727	4.92702	2.94204	4.08727	3.79012
ADH7	5.48119	6.22436	5.26762	5.53193	5.21876	3.94569	6.02251	4.54314	5.87664	6.83833	5.68388	5.51096	5.19323	6.1131	6.08612	6.6576	6.37824	4.96162	4.7861	6.05875	4.89584	5.24687	6.45444	5.76959	5.47621	5.45833	5.9049	4.53012	5.62359	5.52881	3.06211	4.7069	5.67504	5.76528	5.40937	5.819	6.11197	6.3579	5.85217	6.11197	5.00092	5.32977	2.10019	5.72111	5.94925	5.26907	6.51958	4.6201
ADI1	9.44546	9.7597	9.15882	9.51815	10.447	7.87734	8.94894	9.96476	10.1288	9.56739	9.88051	10.4819	9.46144	9.54084	9.96182	9.33138	9.37659	10.2838	8.74243	9.46538	9.27964	9.12573	10.1322	9.73802	9.15487	9.98136	10.735	9.67955	10.8647	10.0437	8.73403	9.00067	10.1768	10.8049	10.1363	9.80659	9.2954	8.49371	9.31796	9.31608	9.31843	9.51526	9.61075	9.49988	9.08374	10.4135	10.169	9.67339
ADIPOQ	9.33416	7.96141	9.05137	9.73026	6.38387	8.13373	7.16203	8.82636	11.0585	7.32473	8.43674	11.5318	7.90747	6.32416	12.5864	7.38106	12.1104	11.1617	4.39116	7.02123	5.63269	9.44463	10.1441	8.31626	9.79184	8.7031	12.1686	6.47425	10.0914	6.42377	5.62345	9.3918	11.2886	10.1563	10.8663	9.7369	9.93565	8.77479	11.169	11.3944	10.5897	6.01892	7.32924	4.17493	8.86149	8.74153	5.65838	6.12506
ADIPOR1	8.6425	8.55312	8.77795	9.08261	8.57658	8.78565	8.77698	9.36015	9.19741	8.13545	8.79045	8.90539	8.70161	8.70908	8.312	9.1651	8.64448	8.27176	8.27301	8.5807	8.47835	8.49788	8.87858	9.1458	9.24045	9.09867	9.19071	9.15823	9.28974	8.99776	9.14012	8.59236	9.30239	9.49703	8.59288	8.61395	8.66879	8.85299	8.27176	8.52629	8.51142	8.39068	8.73555	8.89433	8.06229	8.86971	9.25641	9.24324
ADIPOR2	9.43682	9.18383	9.44727	9.433	9.06171	9.27096	8.68632	9.34926	9.50596	9.25765	9.13657	8.01554	8.88206	8.74677	9.50166	9.12728	9.46469	10.079	8.89879	9.24076	9.02296	9.07247	8.8837	9.63799	9.50383	8.85943	9.72289	9.19985	8.51587	9.31254	8.88096	9.08276	9.59468	9.45263	9.65493	9.25428	8.79123	8.55482	9.01631	9.36099	9.43664	8.91883	9.4824	8.55763	8.53206	9.75103	9.39673	8.98191
ADIRF	8.06702	9.52264	9.52194	9.82974	8.4575	9.12812	10.4596	9.86129	9.92383	9.15951	8.37548	10.9036	7.72978	9.36636	11.2352	8.75624	10.1818	9.5358	10.0272	9.02016	8.78144	8.7969	8.71275	8.49254	9.80234	10.3845	11.1172	9.1322	10.8217	8.94917	8.93531	9.24565	10.6568	9.42228	9.929	9.44735	8.97884	9.19856	10.16	10.4829	9.86381	9.85418	9.15233	8.61178	8.2105	8.48258	8.88367	9.43451
ADK	8.48539	7.70264	7.36672	7.25008	7.74186	7.55268	7.54069	6.96813	7.21364	7.97987	8.0718	8.34904	7.1202	7.13261	7.10896	8.23596	6.93085	8.12583	7.52767	7.00751	7.12005	7.48876	7.90958	8.03207	8.15555	8.26033	7.98574	8.48991	8.00967	8.17529	8.25792	7.41318	7.85476	7.7621	7.14027	7.16686	7.55916	7.75774	7.92248	7.61325	7.59381	7.52621	7.55414	8.20899	7.20904	7.3635	7.69303	8.71757
ADM	10.2824	10.2919	10.1098	10.872	10.7696	12.0036	11.4199	10.3253	10.0715	8.73279	7.84765	9.18979	8.67422	11.8932	11.8297	10.472	11.6944	9.57849	9.66327	10.4111	10.3411	9.26742	9.29805	9.65748	9.55029	10.4385	10.0608	8.35282	10.6135	9.18149	10.0574	8.71325	9.72383	9.8926	9.86946	9.80412	9.54859	11.643	10.4849	8.93689	11.4828	10.4929	10.8065	9.41745	9.68975	9.47798	9.66101	9.73077
ADM2	5.4087	4.86162	6.39184	5.29779	5.04728	4.81771	6.1844	5.80456	4.39526	7.19563	5.07971	5.92243	6.36919	6.20994	4.07865	6.74122	6.21205	6.12656	6.60308	6.39587	6.73835	6.64113	5.02098	5.91875	5.20674	3.96452	4.03481	3.74187	5.40743	5.02765	3.62232	5.62838	5.58202	5.22089	4.00299	4.6267	4.89069	6.31016	6.84454	5.43483	6.53046	5.5144	5.97042	6.96436	6.57841	4.75854	5.0664	3.72348
ADNP	9.1777	9.55335	8.98278	9.07059	9.01645	8.36164	8.47281	9.16966	8.90503	9.16876	9.08773	8.82747	9.31877	8.90536	9.19515	9.19269	9.06773	8.37696	8.71028	8.81246	8.74804	8.64255	9.50022	9.31169	9.05098	9.48133	9.28694	8.68123	8.60883	9.20466	9.5645	8.87776	9.11952	8.70409	8.80422	8.99436	9.01287	8.91751	9.16472	9.06197	9.27601	9.49357	9.45523	8.88652	9.28375	9.03533	8.3146	8.95275
ADNP2	7.38573	7.90425	8.78859	8.40381	8.2	7.17809	8.53716	8.09271	7.95683	7.82528	7.48532	7.64176	7.80895	8.37008	8.27473	8.64249	8.15516	7.53774	8.10386	8.32951	8.34634	7.98541	7.9618	7.91901	7.99143	7.54826	7.96509	7.64736	6.9397	8.04824	7.82618	8.10408	7.28008	7.50523	8.04947	8.67063	8.40187	8.09885	8.21321	7.7263	8.2366	8.00451	8.3384	8.05863	8.21399	6.98188	8.27641	7.70374
ADO	7.96738	7.81025	7.99169	8.15975	8.32387	8.47945	7.24107	8.13921	8.47055	8.53084	8.51232	8.37283	8.38316	8.15126	8.23955	8.99776	8.8023	7.76656	7.57455	7.82873	7.72034	7.93762	8.47903	8.28935	8.38447	8.28175	8.33216	8.40016	8.3505	8.5312	8.62444	7.35944	8.07368	7.84065	8.08247	8.17748	8.1597	8.22115	8.45155	8.25042	8.44839	8.55528	8.52962	8.38361	8.64482	8.40652	7.60304	8.05568
ADORA1	5.12367	6.54246	6.14332	6.60119	6.10339	6.09641	6.58537	6.39652	6.32307	6.65498	6.17167	5.99426	6.25092	6.0175	6.30191	5.99958	5.82024	6.49781	6.69689	6.98124	6.73639	6.01972	6.89778	6.65871	6.4802	5.94231	5.81647	5.15902	6.02915	5.97348	5.48819	6.63737	5.98018	6.7689	6.58696	6.76527	5.88938	7.2232	6.7042	6.25444	5.48702	5.98018	5.79354	5.98743	6.14671	5.38525	6.472	5.60766
ADORA2A	5.84975	4.8819	4.8313	6.57453	5.66257	5.47529	5.79816	5.75851	5.61508	5.4701	4.89611	5.73611	5.61311	5.89132	4.17788	6.05873	5.76759	5.11819	5.3096	4.78303	6.13402	5.51539	5.84291	5.15778	5.03857	6.54078	6.42304	5.08967	6.35529	5.0011	5.07522	5.66164	5.76955	5.0304	5.9571	5.68133	5.87256	5.29601	5.98602	6.29186	5.75793	5.82225	5.3647	3.42955	4.84288	5.79621	6.2042	5.38123
ADORA2B	5.83803	6.5936	5.89463	6.56704	6.98982	6.98438	6.98257	6.90485	6.8859	6.57593	6.56927	6.03251	6.45445	6.46082	5.13624	6.89132	6.47742	7.15446	6.14218	6.86652	7.3906	7.59561	7.10323	6.87227	6.03172	6.42392	5.57165	6.43361	6.49232	6.98859	5.96778	6.43039	4.49739	5.95633	6.33988	7.26853	6.57797	7.00796	6.17089	5.5898	6.26601	7.00796	6.5345	6.85924	7.64658	6.44978	6.64329	7.41192
ADORA3	8.78292	8.41055	7.7131	6.61906	7.95579	7.40955	6.79212	8.34451	7.9401	8.372	9.21779	7.67596	6.45471	8.48598	7.51817	5.66389	6.30235	8.12901	8.21317	7.77763	7.67376	8.28984	8.08042	8.83287	8.54606	8.88028	6.90473	9.17395	8.51866	8.72016	7.70893	8.50769	6.86916	7.69663	7.65447	8.80465	8.76715	6.91914	8.35373	6.60856	8.37769	7.09517	9.61455	9.02471	7.4716	6.69784	8.28744	7.58835
ADPGK	10.0568	8.88346	9.1485	8.98884	9.22384	8.75208	8.6836	9.00507	8.63111	9.11652	9.16868	9.38136	8.98739	8.91613	8.40235	9.55109	8.85548	8.78116	8.73412	8.79838	8.7044	8.74529	9.53172	9.78112	9.03804	9.42103	8.83346	9.17974	9.61201	9.56623	9.58322	9.26488	8.41972	8.15615	8.89475	9.08683	9.2772	9.25137	8.98648	8.97835	8.87287	8.89268	9.28348	9.57208	9.3086	8.38889	9.62307	9.5623
ADPRH	4.24487	4.69035	3.22026	4.7756	4.70276	5.14382	5.47031	4.38075	5.18291	4.73952	4.92469	4.0819	5.41984	4.50817	4.44911	4.5368	4.5569	5.5998	6.43596	3.89251	5.41766	6.523	4.36941	3.9669	3.58867	3.62752	3.99086	3.63516	4.24082	3.87329	3.89251	5.34604	4.51304	5.03436	4.5984	5.56645	4.36551	5.51202	4.95349	4.61594	4.50034	4.92229	4.03136	5.73982	4.63323	4.84301	4.77362	1.92005
ADPRM	7.51153	7.27398	5.79874	6.49739	6.27842	5.45948	5.19405	7.14529	7.31846	6.11112	7.24927	4.82411	6.52231	6.96574	6.47253	5.69339	5.23278	7.82339	6.55377	6.34239	6.28787	6.52231	5.30834	6.36568	7.08775	7.22855	6.73998	6.6535	7.25457	6.66756	6.67419	6.0676	7.3484	6.85743	6.6548	6.78361	6.73448	7.32278	5.72842	6.5332	6.27379	6.66211	6.26983	5.94495	6.92631	5.98944	6.16896	6.4092
ADRA1A	2.76685	3.52103	3.76531	3.6107	3.56298	3.31905	2.47472	4.0657	4.30011	4.34977	2.85108	4.27708	3.516	2.93748	4.35578	3.13979	3.94707	3.91469	3.10662	3.34713	5.1661	3.56907	3.57778	3.24113	3.3618	2.93748	3.92915	2.02944	4.27366	3.38599	3.61645	2.81779	3.65033	4.32416	2.69647	5.00409	4.20553	4.39334	2.86835	3.36718	2.54666	2.20194	3.32912	4.30354	3.28966	3.59131	4.19407	2.34045
ADRA1B	3.64039	3.53761	3.71054	3.59702	1.85522	2.30842	1.81831	2.81158	1.99609	3.85633	4.09575	4.27795	3.18171	0.741433	1.90088	1.43566	3.81449	4.63443	1.92206	4.49121	3.70454	3.29498	2.55943	1.6478	5.02082	4.44206	2.41008	4.21895	1.87942	2.81047	3.25809	2.7733	3.95435	3.73797	1.59463	3.51525	2.94311	5.23899	2.54362	3.46953	3.49262	3.98422	1.31315	5.29065	1.59463	3.178	2.48898	0.686364
ADRA1D	3.19146	4.60264	4.12242	3.25854	2.91046	3.60664	3.04861	3.87939	4.40932	4.54966	3.77559	3.99598	4.04485	4.47687	3.41762	3.59059	3.84583	3.25401	4.66767	3.47245	5.01869	3.8971	4.19268	3.84004	3.18731	2.40948	2.98923	3.60063	3.53254	4.29127	3.68527	3.11348	2.76758	3.96144	3.58418	4.09878	4.72104	4.30348	4.0276	4.14111	3.55675	2.10942	4.10737	3.42438	3.47024	3.10204	3.36022	4.66474
ADRA2A	6.02302	7.24379	7.11883	7.84286	9.19911	7.93609	9.38264	7.73956	8.14823	7.44447	6.25179	6.55008	7.11606	8.38383	10.038	7.11668	8.57016	7.72437	8.25459	7.55964	6.7524	7.01642	7.81864	6.95979	7.00721	7.0866	8.05373	5.76171	7.04443	6.00357	7.9425	7.62361	8.18864	7.81978	8.77817	8.05027	8.045	6.6992	7.98536	9.59486	8.34346	6.59946	7.46573	4.63427	7.59208	7.35793	6.55105	6.75837
ADRA2B	5.51812	6.11866	5.45743	3.81251	3.10881	5.11164	6.51291	4.45534	5.97749	6.32429	5.40557	5.55274	5.79214	6.67575	5.37069	3.6595	6.33117	4.03041	2.61661	5.87498	5.98213	4.69234	6.26196	4.8504	5.35064	3.69499	4.47089	5.08025	5.65068	6.09992	6.01275	5.19811	4.07498	4.01807	5.24633	4.62127	5.3765	6.78824	6.16052	6.32252	5.29589	3.11745	5.43371	5.24633	6.68827	4.80937	6.16743	4.27968
ADRA2C	4.07593	6.69372	5.7247	6.00179	4.54139	5.64568	6.84607	5.93908	5.75142	5.63119	3.96858	5.53528	5.005	5.1937	5.1842	3.06119	5.70631	6.57152	6.42042	5.64577	6.77983	6.63768	4.75244	6.02801	5.92563	4.98886	5.25405	5.54931	5.3702	4.95328	5.54931	6.04034	5.23029	6.56015	5.91836	7.03678	4.95315	6.04399	5.67	5.53152	4.68557	5.03938	4.84958	5.19313	5.14529	6.03612	6.31085	5.0236
ADRB1	1.86685	3.332	6.16077	2.32702	3.14401	3.1103	3.27186	2.76814	3.74335	5.10258	1.86685	4.77199	0.641191	4.80526	2.97837	2.49238	2.49238	4.68521	2.18415	5.57078	3.36507	5.19371	3.06158	3.79881	3.4503	4.22163	1.94529	3.82311	5.06841	4.16546	0.709563	2.69607	3.36038	4.60826	4.4528	2.56275	3.46266	5.1995	3.52037	4.47553	3.2949	4.05304	3.14058	3.68784	4.69485	2.06551	3.61994	-0.176938
ADRB2	7.30809	8.32981	7.55016	7.88348	9.02674	8.10321	7.2637	7.54736	7.78021	7.87093	8.15595	7.47878	7.21981	7.70213	8.60575	7.17343	7.62107	8.12322	6.77156	7.96128	7.74586	6.72833	8.30598	8.33496	8.02656	8.34051	8.72047	7.53691	8.32162	8.14766	8.36523	7.83464	8.04663	8.66622	7.7502	7.66687	7.27008	7.4752	7.98718	7.5768	8.3741	8.70463	7.9276	7.37861	7.85405	8.47548	7.94427	6.9613
ADRB3	3.97021	4.2226	4.14691	2.73945	2.64974	3.12042	3.57773	2.39801	3.71808	5.43486	3.21775	3.24881	3.29753	4.33839	3.65087	4.65335	4.75904	3.66445	3.75	3.49338	3.77858	4.67146	2.68919	2.87126	2.67042	2.36629	2.5393	2.39646	4.7522	2.84326	3.85838	2.8657	3.16059	3.67467	4.33362	3.3857	3.97837	4.55158	5.05845	3.76582	2.21605	3.13434	3.48965	3.75781	3.03787	1.66834	3.6398	3.53854
ADRM1	7.95482	8.15708	8.63679	8.59938	7.67691	9.14819	8.63283	8.39336	8.40366	8.3006	8.45117	8.36201	8.30078	8.36311	8.11201	9.42972	8.65027	8.98678	8.60325	8.3036	8.19084	8.44244	8.36601	8.30304	8.395	8.12656	7.99008	8.63186	8.11805	8.42758	8.11555	8.40605	8.79384	9.17756	8.18313	7.61452	8.46438	8.46211	8.76546	8.25612	7.9257	7.9074	8.06085	8.38703	8.36993	8.29883	8.13275	8.71381
ADSL	9.39339	9.03627	9.20242	8.78633	9.1244	9.71377	8.56504	9.17254	9.24408	9.07422	9.26913	8.76471	8.66411	8.87675	9.08047	9.75578	9.58117	9.27771	9.09848	8.55776	9.35909	9.46599	8.81189	9.05132	8.30182	9.52978	9.59045	9.05006	9.96825	9.21108	9.02242	8.51313	10.6835	10.4662	9.23746	8.94011	8.93174	8.43952	8.69541	8.87729	8.61429	9.05621	8.80299	8.86067	8.67292	10.5386	9.27107	8.89899
ADSS	8.13307	8.95283	8.19728	8.22809	8.53892	8.01835	7.37797	8.38842	8.41869	7.70033	8.2864	8.21041	9.1149	7.93394	8.37876	9.41306	8.86814	8.30218	8.0616	8.25966	8.17447	8.6424	7.63355	7.99396	7.91546	7.34212	7.80937	8.23284	7.9267	7.98319	8.30362	8.17343	7.62393	6.9529	7.89431	8.1415	8.64814	8.16534	8.40231	8.4442	8.27034	8.5681	8.56997	8.63712	8.67744	7.68754	7.68812	8.97075
ADTRP	5.78147	6.93685	6.27057	7.17697	6.65033	6.99444	7.20354	6.26319	7.42539	6.99959	7.19108	7.19732	7.36586	7.12765	6.4056	8.13349	6.90994	6.01738	6.41022	6.88462	7.30413	7.35295	6.72261	6.2999	5.5134	5.59143	6.90724	6.87641	7.38011	7.35006	6.39284	6.90184	5.81304	5.63989	6.21585	7.03556	6.66386	7.17994	6.96092	6.13333	6.22985	7.71502	6.60655	7.77936	7.67005	5.18863	7.82463	8.27271
AEBP1	8.76023	8.92441	8.42448	10.4195	8.10362	10.5107	10.8926	10.0611	9.26993	11.376	8.79044	9.00603	11.769	9.7816	9.25116	8.02916	8.13911	9.00568	10.735	9.9492	9.25413	9.76327	9.22927	8.38728	9.7862	9.44135	9.45311	9.0614	8.2905	10.0178	11.6381	9.54292	8.92783	8.89395	9.69643	8.52796	8.86452	8.89922	8.94124	9.53338	10.7344	11.0224	9.6734	8.89527	8.8204	8.36249	10.9978	11.9417
AEN	6.67025	6.4087	7.10536	5.6571	5.48914	6.44743	7.28119	4.71324	5.60531	7.02195	6.24559	6.58942	6.90155	5.1879	6.20259	8.16323	6.37583	6.81936	6.47383	6.83562	6.53753	7.23987	4.81381	6.32848	6.04156	6.14172	5.64277	5.76653	5.89661	6.08259	5.92552	6.56155	5.13224	5.6239	5.86402	6.42899	6.0539	7.41406	6.50682	6.53972	6.08505	6.2387	6.10035	6.34366	6.17999	5.54221	7.95942	6.97661
AFAP1	4.08939	4.08939	4.96594	5.38331	5.4948	5.4178	5.31137	5.16781	4.18311	5.98421	4.44097	4.58033	6.10751	4.87986	4.94943	5.44243	4.80264	4.69332	5.2927	4.90065	5.98923	4.43179	4.47584	4.70741	5.1054	4.14423	3.722	4.60096	5.22382	4.58586	5.6772	5.1796	3.96955	4.71138	5.31462	5.23711	5.30109	5.14901	5.33865	5.33865	5.22568	4.97838	5.13378	5.26808	4.5583	3.79756	5.0679	5.62279
AFDN	2.51605	4.38576	3.44624	1.92844	2.06656	2.30866	2.93296	3.03777	2.51605	3.8245	2.93296	3.68049	2.10752	1.48933	2.86008	3.17059	2.75046	3.25896	3.87954	2.5937	4.01958	3.17059	3.27329	2.87775	1.88377	3.86913	3.04597	2.71246	3.21529	3.15545	2.71246	3.25896	3.62056	3.88708	2.97236	3.08137	2.02684	4.10309	2.89854	3.22758	2.76953	3.32614	1.26626	3.58765	3.05507	1.68685	3.20447	3.63667
AFDN-DT	4.55593	3.41664	3.79434	4.1821	3.16668	4.16497	4.32791	3.60505	6.42654	5.72173	3.20036	5.04507	5.2886	3.96795	3.25678	3.00102	5.06211	2.405	3.9406	5.10129	1.81963	5.04211	3.59122	5.04462	4.91845	4.79489	5.13939	3.38556	4.20645	5.47618	4.89347	5.21931	3.53333	4.92866	4.5945	3.96676	5.09983	5.60022	4.69437	5.23698	3.9378	4.32677	3.62171	4.29693	5.25227	1.97486	4.45364	4.11178
AFF1	6.60693	6.43859	6.47353	5.8594	6.18445	6.46968	6.99324	6.49075	6.49456	7.19784	6.24432	6.30017	7.07094	6.1978	6.79487	6.99182	6.99252	6.73888	6.53968	6.50608	6.75124	6.47962	6.43645	6.32533	5.75955	5.42906	6.37506	5.65345	7.00428	6.42315	6.10737	6.40452	5.78358	5.67461	6.09209	6.57624	6.46716	6.77537	6.57126	6.80872	6.4887	7.0937	6.5984	6.92441	6.70582	6.70359	5.98024	5.81169
AFF2	2.83325	4.60228	2.94977	2.18627	1.95234	3.14021	3.38047	1.99379	3.61907	4.68013	5.05132	3.9869	3.42712	4.322	4.37856	4.9602	2.95008	3.41809	2.5884	1.67002	3.4361	2.83812	4.31676	2.9136	5.13203	1.22194	4.63112	2.00068	2.23933	3.40901	2.52736	2.98578	2.20384	2.77162	4.1764	4.77413	2.93329	4.55166	4.42239	3.40097	2.90269	3.42111	1.95484	2.93329	4.57439	4.41382	3.33838	0.512775
AFF3	0.740197	2.75403	1.97146	2.15226	2.39303	2.51391	2.58268	2.91029	2.46654	2.71272	2.67042	2.44237	1.8811	2.33064	1.89737	2.70504	3.54327	2.99074	2.87765	3.38617	1.91351	2.1548	2.25149	1.71021	2.69438	1.65582	2.19684	1.50272	1.78041	2.47976	1.99224	2.82848	1.94312	2.27787	2.03286	2.49948	3.26669	3.97624	2.62519	1.48192	3.16443	1.22191	2.63502	2.0155	3.10937	1.39167	2.51054	1.94312
AFF4	5.40204	5.71788	5.52898	5.37046	5.55193	5.45213	5.61124	4.32685	6.19051	3.12727	5.58932	5.15268	5.96909	3.02668	4.98213	6.14059	6.10517	5.97587	5.00626	5.32235	5.13582	6.05484	4.76668	5.56692	5.10885	5.25465	4.79775	5.77739	4.65908	3.88336	4.86384	4.96034	4.12225	5.23266	5.31534	5.02899	5.46456	3.81917	5.92	5.65592	4.8463	5.35687	5.08818	5.35687	6.21667	5.04746	5.17065	5.39
AFG3L2	8.263	7.75654	7.63329	7.45333	7.24736	7.24736	7.7314	7.51102	8.5036	8.22104	7.45333	8.67139	8.6078	7.49975	7.34254	9.11743	8.5462	7.86021	7.55856	7.37281	7.70631	7.53932	8.01701	7.54662	7.5513	7.714	7.50985	7.10932	7.59601	7.60108	8.58695	7.79856	9.27297	9.1058	7.92061	7.60794	7.45728	8.07351	7.77252	6.53308	7.34301	7.12883	7.10169	7.82454	7.47125	8.85565	7.99381	7.67923
AFM	4.10699	2.69842	2.11168	4.87282	4.9307	5.42774	4.81296	4.73948	5.70823	5.06518	3.94222	4.17199	3.7255	5.32655	3.79772	5.06967	5.34419	2.84811	3.45456	0.359042	4.86849	4.58638	4.47583	4.1653	4.64958	4.65217	4.35495	3.83481	4.91593	5.25421	5.3301	4.50412	5.80163	3.61406	5.76999	6.16928	5.56595	4.27956	2.65285	2.40785	4.48389	3.2982	2.65285	5.64067	4.90815	5.41713	3.51853	2.40785
AFP	5.16128	5.34815	3.03874	3.57043	2.75096	4.79753	2.6929	3.84489	4.06781	5.44877	5.25408	3.01452	4.35486	4.71721	4.86008	4.49867	5.83955	4.02433	2.19129	2.96629	2.5291	4.59819	5.27103	3.66012	4.80791	3.97204	2.99235	1.61999	4.86008	4.99445	2.60667	4.77822	4.58043	3.23485	2.86333	2.15662	5.46538	2.67262	4.43494	4.01019	5.52236	5.09732	4.56075	5.52663	5.1636	3.94399	4.306	1.36531
AFTPH	8.62844	9.21311	8.72717	9.49576	9.36333	9.70517	9.80339	9.18144	9.35991	8.98379	9.21164	8.95375	8.95395	9.00825	9.27462	9.18543	9.10773	9.57667	9.25694	8.9068	9.33889	8.96576	9.74643	9.83468	9.20325	9.16618	9.57089	8.97382	9.08904	9.72338	9.02377	8.90116	8.99995	8.81109	8.79683	9.23818	9.38064	9.30736	8.97612	9.27113	9.19245	9.68351	9.26291	9.37864	9.53928	8.94219	9.47859	9.23597
AGA	7.6897	6.97779	6.78212	6.82324	6.86583	6.79105	5.96539	6.89887	7.73466	7.57899	7.87656	8.34638	6.51118	7.47906	6.36845	6.12145	5.97875	6.89065	7.19726	7.37317	7.431	6.90558	7.35478	7.30839	7.98652	8.10647	7.27004	8.10672	7.81471	7.77898	7.88999	7.44801	7.24811	7.13842	7.73333	7.23965	7.29562	7.01803	7.07264	6.82671	7.60301	7.62036	7.67968	8.06044	7.30496	6.91929	6.67458	7.09795
AGAP1	6.4992	7.32577	7.60335	7.88056	8.08982	6.22366	7.71554	7.64336	7.74225	7.22574	6.80089	7.10145	7.33724	7.28284	6.31044	7.35454	7.52073	6.84034	8.37863	7.76504	7.67903	7.68759	7.09463	7.04014	7.51079	6.78641	7.92923	8.13989	6.44123	7.43818	7.72521	7.22907	7.60722	7.06045	6.77118	7.22463	7.06045	8.21671	7.16104	7.45855	7.37612	7.77459	6.73118	7.49237	7.45558	7.22116	7.5923	7.62333
AGAP2	4.06248	4.42114	3.02792	4.62274	4.89658	5.21089	4.16609	4.15237	5.12855	4.51446	5.05171	3.55185	4.27118	4.0817	3.6654	4.61049	5.11109	3.77702	5.03643	4.77735	4.86114	4.28547	5.2358	4.65117	3.26339	4.51642	3.63204	4.15451	4.31655	4.50498	3.97971	4.95682	3.39903	5.05225	4.07315	4.48858	5.2642	3.82692	4.04116	4.61131	3.2094	4.27433	3.86564	4.92876	4.98536	5.42354	4.66791	3.13819
AGAP4	7.55249	8.00429	7.80914	7.65759	8.10395	7.58224	8.14158	7.82666	8.33412	7.83362	6.97835	8.23909	8.3972	8.09741	8.14828	8.28845	8.35637	7.7041	8.10154	8.62302	8.62043	8.33821	7.42251	7.19245	6.86185	7.17179	7.74584	7.06258	7.3368	7.12073	7.18883	8.62955	8.12422	7.46074	7.59586	7.48728	7.76819	8.8507	8.26134	7.55527	7.38452	7.96906	7.84656	8.267	8.40246	8.27601	6.70738	6.60114
AGBL2	3.99564	4.9704	4.67028	3.56111	3.69719	4.72772	4.57251	4.50937	5.49534	5.94279	5.37033	4.9458	5.06186	4.91131	5.32	5.14297	5.65199	2.73945	5.37227	4.39533	5.01432	4.36353	4.91524	5.28534	4.14773	4.55592	4.24181	3.46374	4.74681	3.87405	4.26457	5.44934	4.44066	2.1851	4.95039	5.36591	4.73781	5.83282	5.5549	4.61039	4.20867	5.02526	4.59529	4.07169	5.59288	4.43189	5.02008	4.321
AGBL3	1.50568	1.71396	4.19777	0.0212736	1.25933	1.25933	2.65051	1.89438	3.68029	4.72499	2.55038	5.02233	0.137023	2.7706	1.63043	-0.150749	2.62026	3.04045	0.961239	1.79694	2.89443	3.93561	-0.382273	0.513901	3.58091	4.29319	3.72476	4.11367	4.06872	4.12834	3.46817	3.60239	2.96274	3.04324	3.51789	3.76719	3.85521	2.82194	3.20116	2.67908	3.27848	2.46459	2.31306	2.1622	3.20995	2.96274	-1.04553	1.78299
AGBL5	5.78528	4.90732	6.50617	5.15223	4.53621	4.66657	5.15223	5.55647	5.33506	5.80378	4.02935	6.68011	6.13975	5.50098	5.64706	3.06722	3.33894	5.34597	5.46643	5.83507	5.76549	5.33633	5.08379	4.72636	5.65248	5.97244	5.94852	5.68775	6.00668	5.80171	5.61846	5.89213	5.52393	5.60272	5.35375	5.47266	5.90025	6.06708	4.67267	6.06708	5.18225	5.45695	4.89619	4.94754	5.56873	5.15074	6.10622	4.5573
AGER	3.02805	5.44757	3.5013	4.76892	4.16368	4.12156	4.61722	4.03423	4.38281	3.93297	3.92347	3.97045	5.02022	3.59214	3.81821	4.47912	4.01376	3.35702	2.91584	3.92982	4.54561	5.23085	4.25684	4.27388	5.26024	3.90023	3.94108	3.10615	3.9478	4.05226	3.71234	4.71881	4.63629	5.26589	4.32686	4.31684	3.40273	5.84748	4.75613	3.57731	4.09376	2.97013	2.85772	3.77852	3.63605	3.42618	4.62126	3.61683
AGFG1	8.87967	7.23311	8.51037	8.15447	7.7764	8.28724	7.91458	7.9741	7.98689	6.29549	7.42328	7.76797	8.04712	8.11395	8.05662	9.27224	9.60493	8.06068	6.76766	7.09208	7.49655	8.23524	7.72224	7.85804	7.60487	7.56905	7.40688	8.0659	7.60651	7.67362	7.06885	7.47409	7.32918	6.90267	8.11943	7.4791	7.96189	7.45414	8.14486	7.47513	7.95187	8.25651	8.32111	8.31213	8.5226	7.36918	7.68309	8.70891
AGFG2	5.4708	3.92143	5.44471	3.94592	4.74606	3.31012	5.04585	4.08618	4.37611	5.76181	5.58616	4.72259	5.00441	4.47505	5.51283	5.32349	5.48578	5.26385	4.04376	4.98564	5.73372	6.01501	5.15659	3.27119	3.99316	4.01867	2.42672	3.01197	3.988	5.25707	4.58394	5.14933	4.10503	4.66999	4.61071	4.24038	5.05078	5.99755	5.21598	5.58403	4.51836	4.84727	3.75749	5.32056	5.75934	3.29214	5.55282	2.30391
AGGF1	6.1298	7.05564	6.35833	6.85852	7.24763	6.91195	5.14034	7.11453	7.3892	6.60467	7.03318	6.84512	6.5619	7.03961	6.23331	7.26431	6.113	7.10654	6.88652	6.88932	6.57739	7.15313	7.66213	7.09803	5.81461	6.41688	6.81488	6.04185	6.91838	7.44964	5.67624	6.49472	6.79001	6.73322	6.77514	6.64247	6.73667	6.17525	6.50981	6.86745	7.08257	6.72182	7.10966	6.99013	7.14216	7.00995	6.3015	6.86471
AGK	7.19786	7.50772	7.59401	7.3451	7.79035	7.02959	7.40352	7.28715	7.526	7.75943	7.36277	7.66925	7.37744	7.33286	7.16702	7.83962	7.40455	6.97296	7.71637	7.4066	7.59822	7.38091	7.65058	7.52435	7.5972	7.65451	7.72824	7.76264	7.29388	7.68755	7.82868	7.68138	7.17793	7.16289	7.55171	7.52876	7.37274	7.67005	7.63099	7.29299	7.48042	7.27437	7.41899	7.70265	7.65023	7.28929	8.15562	7.61237
AGL	8.32888	8.26887	8.49045	7.74702	9.57671	7.84787	7.6536	9.20129	8.71817	9.00857	8.77173	8.76625	9.28913	8.36912	9.58883	6.73101	8.64744	8.81457	8.21382	8.07764	8.07272	8.17949	9.86463	9.41861	7.96943	7.60958	8.84795	8.5364	8.16142	9.19724	9.28346	8.10412	10.7797	10.3707	9.23681	8.06772	8.34166	7.95047	8.04319	8.54188	8.46407	8.13321	8.1901	8.18457	8.4314	10.6509	7.5295	8.19849
AGMAT	5.17714	6.5969	5.49201	5.83755	5.87357	5.59693	5.84138	5.11055	7.08368	6.82144	7.05978	6.8615	5.51108	6.36965	5.5584	6.47104	6.05507	4.49611	6.05703	6.17839	5.73208	5.94123	6.67057	6.59146	5.61362	6.03399	5.34927	5.97148	7.12374	7.11946	6.11512	6.80614	7.50408	7.75844	5.52732	6.04013	5.23865	6.67752	6.47124	5.39628	5.368	5.7288	5.58723	5.80262	5.48968	7.80259	5.98555	5.10973
AGO1	7.5402	7.95732	7.51719	7.53417	7.39074	7.82929	7.44372	7.17259	7.90764	8.14355	7.94598	7.75672	7.64162	8.13607	7.50335	7.09694	7.22394	7.81544	7.90604	7.82979	7.87741	7.63954	7.99534	8.23094	7.99338	7.19398	7.63098	7.87546	7.07869	7.88186	8.02689	7.98082	7.16961	7.8091	7.39911	7.71207	7.84472	8.11474	7.80074	7.6869	7.47782	7.70507	7.5143	8.27642	7.83749	7.14057	7.59639	7.3838
AGO2	6.85827	7.36362	7.62018	7.49952	7.03631	6.58795	8.65176	6.20826	7.23086	7.33582	6.86256	6.94995	7.95764	7.55465	7.28687	8.75226	7.78057	5.72154	7.25827	6.94952	7.19623	7.74471	7.51117	7.56098	6.59407	6.41773	6.87255	6.60673	6.23572	7.22845	7.30041	7.08999	6.84368	7.07902	6.67296	7.14341	7.30526	7.24174	7.53947	7.71648	6.94558	7.68579	7.05495	7.87516	7.03393	7.61357	6.48682	7.2303
AGO3	6.36646	7.85337	7.23925	7.16609	7.40017	6.68424	7.10473	6.95626	7.63745	6.84537	6.69709	6.3499	7.25746	7.05115	6.84934	7.67097	7.38148	7.51867	7.15845	7.42121	7.71832	7.47184	7.28221	7.01258	6.08184	6.6389	6.59726	6.81811	6.33934	6.61626	6.67184	7.2797	6.83617	6.5639	6.94614	7.24202	7.47895	7.09945	7.17037	7.00389	7.27178	6.63634	7.17804	7.0741	7.06493	6.07839	7.48583	7.38205
AGO4	6.33937	5.98489	5.61653	5.97618	5.82889	5.65359	5.46614	5.36671	5.43234	5.32583	5.63888	6.75673	5.63283	6.48772	5.78635	6.33186	5.38629	4.99029	5.82181	5.32174	5.48302	6.04132	6.34246	5.91132	5.97764	5.51695	5.91959	5.00981	6.13414	5.87639	5.936	5.92371	5.84945	6.13916	5.96553	6.35554	5.57689	6.2976	4.97251	5.92736	5.62454	5.6047	5.06391	6.20928	5.47584	5.86989	5.96928	5.49234
AGPAT1	7.85376	8.86593	8.66682	8.53053	8.35099	9.12185	8.91008	9.25315	9.14431	8.70139	8.89107	8.15374	8.50032	8.12049	8.23697	7.9954	7.93532	8.46461	8.82578	9.08658	8.89064	8.95116	9.14414	9.08665	9.23841	8.77173	8.92787	9.02818	8.32265	9.17258	9.1967	8.93542	8.78986	8.59532	7.9285	7.97459	8.43269	9.04164	9.01142	8.51711	8.69967	8.81514	8.73259	8.75565	8.889	8.83999	9.15697	8.46193
AGPAT2	7.06981	7.48314	7.1563	7.97689	6.71094	8.03293	7.50045	8.11141	8.57515	7.53801	6.98952	7.63003	7.04612	7.20867	8.82976	6.43707	7.6825	8.33963	7.6811	7.49672	7.2962	7.45495	7.78419	7.25532	7.31526	7.58599	8.8615	7.16825	7.6614	7.16154	7.19056	7.79778	7.98563	7.92802	7.72743	7.52722	6.73483	7.20498	7.22806	8.11065	7.73901	7.26997	7.04355	7.18659	7.27473	7.62266	8.37645	7.31688
AGPAT3	6.02906	6.11849	6.51636	6.36138	4.71444	5.00686	5.49852	6.34803	6.65551	6.56742	7.28205	6.40692	6.44315	6.93783	6.41829	6.11769	6.70509	5.89078	6.42355	6.6611	6.79297	6.76633	6.62647	5.97668	5.62885	6.06658	5.24442	5.92461	5.34155	6.03053	4.6711	6.93394	6.87906	7.23143	6.27109	6.54666	5.53474	5.32038	5.67777	5.92862	6.27885	6.00387	6.1795	6.44581	5.93455	7.06173	6.62211	5.69306
AGPAT4	7.6401	7.7167	7.29186	5.38205	4.99082	4.71401	6.12142	7.16896	7.18476	8.19696	7.94418	8.08363	8.45087	7.64189	5.063	7.04254	5.2868	6.345	7.78211	7.01875	7.94278	7.02568	7.34842	7.1983	6.18158	6.54166	6.33213	6.60012	6.57444	7.13652	7.74277	6.77229	5.38768	5.47407	6.07258	8.10318	7.96735	6.83313	8.00919	5.88987	6.92404	7.32948	7.4517	7.92093	7.48696	4.85539	7.5741	8.16291
AGPAT5	8.46984	7.25329	8.67895	7.8793	8.21174	8.56609	7.05549	7.81218	8.33668	8.21947	7.55419	8.5009	8.14978	8.28337	8.13552	9.53385	9.10832	7.46415	7.77786	7.54794	7.68138	7.34503	8.1016	7.38391	7.73287	8.14495	7.92902	7.43249	8.11183	8.21742	8.41618	8.52525	8.18899	8.4517	8.38789	7.77614	8.19174	7.90434	7.48019	8.41106	7.89877	7.97744	7.48137	7.71347	8.08597	9.11097	7.10882	8.77165
AGPS	7.55827	7.53029	7.51682	7.73056	7.37835	7.56263	7.05696	7.54362	8.37181	7.90504	8.42344	7.78384	7.45404	7.39239	7.01864	7.41797	7.86998	7.87596	7.99463	7.53262	7.88897	8.03744	8.12744	7.60414	8.06925	7.49649	7.90479	8.29631	7.15288	8.36161	7.96153	8.04912	7.81838	7.2173	7.4729	7.70564	7.66938	7.65786	7.76632	7.688	8.08282	7.92278	7.85119	8.39482	8.17871	7.68536	7.45044	7.92535
AGR2	1.74261	3.20254	1.74261	3.31467	2.76902	2.71936	2.50592	2.56168	2.44839	3.20254	2.26394	2.9103	3.23607	3.62601	2.79766	2.70792	2.8551	2.21783	2.51388	2.13558	2.40846	1.86367	3.01723	2.3346	2.88315	3.23607	2.8551	2.37191	3.14206	1.8141	1.15435	2.73833	2.40312	3.29687	2.73143	3.38662	3.07461	3.66238	3.35318	3.14969	2.63943	1.04496	1.9677	1.95825	3.33739	2.24785	2.57701	2.21093
AGRN	5.9816	6.45582	5.9831	6.96894	6.13353	6.76918	7.27546	7.08237	7.02158	6.8377	6.89997	5.95596	6.88209	6.9443	6.28503	6.27404	6.1621	5.86215	7.64371	7.21165	7.43283	6.70754	6.51326	6.35583	7.0613	5.7461	6.20798	6.47862	6.35016	6.73559	6.92789	6.98358	6.34515	7.32633	6.94407	7.18975	6.23504	7.11734	6.64483	6.90191	6.62521	6.5082	5.93606	6.11179	6.45187	6.80763	6.39567	5.80048
AGRP	4.33674	5.86289	5.1843	3.2517	4.0546	5.21154	3.34027	3.38878	3.63226	5.21924	6.04768	5.87827	3.51576	4.85256	5.18849	5.21605	5.9439	5.62656	4.71596	3.40863	5.71273	5.32187	4.81219	4.86391	2.09836	2.81364	3.37366	2.6456	4.7375	4.82092	4.53597	5.76069	5.87158	4.00948	2.15033	4.45111	5.10618	5.60311	6.0591	5.98595	4.43565	5.21566	3.55217	4.37173	5.77539	3.29651	3.3366	3.37537
AGT	7.70108	5.88076	7.67418	7.34059	7.47581	8.60063	8.65856	7.52433	7.55425	7.74942	7.03797	9.28758	7.70507	8.53908	7.63478	6.10993	8.05802	6.72004	8.69841	7.35224	7.18187	8.18002	8.27622	6.6972	9.09893	7.91872	8.02646	6.53582	7.42676	7.40897	9.08356	7.12251	8.25857	8.62978	8.22252	7.30678	6.70102	7.57252	6.66278	9.07289	7.36769	6.70907	7.04211	7.04005	7.45776	8.17168	8.182	8.87448
AGTPBP1	6.62272	5.94028	5.53695	6.2268	6.76196	5.75529	5.01966	6.26285	6.32132	6.1058	5.45602	6.86268	7.16066	6.36778	7.41989	7.23828	5.73164	5.37306	5.78419	5.68627	6.07021	5.13613	6.0944	6.13683	5.46304	5.61456	5.39337	6.00283	6.19078	5.89174	5.93679	6.39756	6.78533	7.197	6.09045	5.92762	6.4178	6.09675	5.51967	5.81258	5.66179	5.73753	4.99111	4.91379	6.02206	7.30197	6.66219	5.83258
AGTR1	8.89646	10.2032	8.61384	8.72526	9.77324	7.81087	8.34039	9.68954	9.37355	7.71178	7.63239	8.46274	8.36916	8.8363	10.5693	7.06455	8.39355	10.1116	8.65138	8.13593	7.55149	8.24486	8.89119	8.43043	8.76043	8.35735	9.93573	8.36206	8.695	8.8871	9.84132	8.03676	8.79067	8.659	9.19082	9.29646	9.31507	8.03044	8.31417	9.85061	9.73334	8.78772	9.41667	7.64199	8.52816	8.60661	7.49337	8.51648
AGTR2	3.83704	2.94721	2.47461	2.78262	2.34053	2.51676	3.25594	2.14073	4.35515	5.33651	5.38618	3.28109	4.86281	2.07358	3.26093	2.90649	4.16143	4.67777	3.00232	4.49574	3.30476	4.97578	3.51593	4.25266	2.38419	1.57619	3.82228	2.79321	2.30783	4.26249	1.52728	2.54092	3.74822	3.96133	1.99285	4.58267	3.82785	5.31443	4.255	2.75922	1.99285	1.99285	1.79881	2.93426	4.56895	2.30611	4.68713	3.60243
AGXT	3.74283	4.08896	4.1607	2.65027	2.3029	1.94148	3.29494	1.588	4.2097	3.27583	4.30265	3.19655	2.98849	4.19285	2.36693	2.66822	5.6108	1.66605	3.40339	2.77732	3.12718	2.94845	2.92118	1.96951	2.49801	3.42353	3.59415	2.7159	3.54857	4.13648	2.94845	3.94703	3.7076	3.00451	3.56028	2.84388	2.76856	4.62737	3.72021	4.21634	2.74246	2.3808	2.11249	2.27242	4.17256	2.34565	4.36292	2.84388
AHCTF1	7.12116	7.12599	7.51564	7.78571	7.60052	7.02694	7.2175	7.60052	7.95788	6.85595	6.97788	6.80473	8.14188	7.08957	7.64747	8.30336	8.49528	7.32449	7.51693	6.92179	6.9441	7.36751	6.96797	7.12892	7.24757	6.68976	6.89592	6.92995	6.66969	7.29341	7.3512	7.07885	7.48291	7.66666	7.56114	7.59087	7.26324	7.50045	6.93507	7.65735	7.36988	7.44284	7.21138	6.84632	7.55425	7.58437	6.62901	7.57229
AHCY	8.47331	8.40898	9.22197	7.92327	7.78779	8.62316	8.00822	8.11797	8.40534	7.93754	8.45009	8.06391	8.25491	8.0903	8.42437	8.62955	8.52458	8.45722	8.39339	8.00148	7.85531	8.71947	8.10371	8.03307	8.25295	9.03747	8.45467	8.50436	8.65832	8.17803	8.40088	8.03695	8.98718	8.72571	8.55399	8.24803	8.01613	7.94921	8.036	8.46809	7.83415	8.08075	8.13985	8.00101	8.00985	8.51055	8.27668	8.97356
AHCYL1	8.51195	8.81085	9.20722	9.25619	9.35312	9.03698	9.01601	9.34958	9.00696	8.93564	8.26379	8.08372	9.21746	8.63297	9.40419	8.61721	9.27404	9.28192	9.20246	8.90012	9.26771	8.93401	9.14043	9.13801	8.76567	8.19182	9.05339	8.84916	8.1145	8.76499	9.15515	8.79522	9.17765	8.66603	9.19643	9.22296	9.0039	8.32872	9.15725	8.70017	9.01203	9.27385	8.87047	8.59738	8.87075	8.76955	8.96077	8.90966
AHCYL2	7.16132	6.93365	6.3221	6.82946	7.54756	6.12341	6.62585	6.75051	6.7333	7.35715	7.00383	6.92843	6.65937	6.69779	6.95766	6.59539	7.23671	6.72662	6.69835	6.5388	6.9668	7.22059	7.80723	7.29301	6.70059	6.67189	6.73649	6.3525	6.75498	7.21934	7.09982	7.00477	7.05576	7.27181	6.83419	6.55782	6.71924	6.88156	6.84393	6.58259	6.61198	6.61198	6.47971	7.30396	7.25036	7.76715	7.09273	6.70985
AHDC1	4.70207	6.26082	5.84543	6.39146	4.2963	4.34344	4.26724	6.33791	7.37492	6.36494	6.89643	5.30823	5.23063	5.86361	5.18357	2.67511	3.47423	6.71611	6.74708	6.94789	6.79677	6.55097	6.1969	6.07404	5.72622	4.90454	5.31611	5.56551	5.17157	5.68198	6.21918	6.49602	7.11651	6.91186	4.08609	5.1768	6.28422	5.35739	5.02353	4.6875	5.43938	6.63824	5.57189	6.50933	5.24738	6.81472	4.6875	4.50194
AHI1	5.94923	5.68173	6.21409	5.94678	5.79368	4.85409	6.74745	4.90914	6.43783	5.8892	5.53612	5.95167	5.70894	5.28432	5.66643	5.64559	5.72063	6.73163	5.65083	5.96887	6.06875	5.15249	6.79708	5.93888	4.71315	5.57035	6.24491	6.16746	4.98946	5.9955	5.8406	6.20183	5.15404	4.95613	5.73126	6.69223	6.06579	5.83041	5.78622	5.36419	6.08401	6.09842	6.29202	6.19527	5.78172	5.30188	5.58346	5.94712
AHNAK	8.66892	10.4241	9.86595	9.09554	9.2573	8.51282	9.25322	9.63644	9.34267	9.64253	9.45646	8.69059	8.79058	10.2699	9.1089	8.42899	8.87714	9.49283	10.1095	10.0208	9.9976	9.52141	9.41879	9.27036	9.30591	8.50457	9.39069	8.93166	8.44161	9.12114	9.00499	9.78897	8.52934	8.73274	8.98569	9.96633	8.57976	10.0599	9.00241	8.26769	9.28012	9.2693	9.79043	9.29678	9.39972	8.36909	9.85222	9.08973
AHNAK2	7.80831	8.87517	6.90706	8.46979	8.32294	8.22296	8.84094	9.27355	8.75379	9.54016	8.28046	8.16834	8.52956	9.1549	8.16497	6.54388	6.19507	8.63536	9.52929	8.38313	8.27803	7.98011	8.6113	7.87513	8.81077	8.34252	9.41007	8.74268	8.31752	8.87095	9.90732	8.35678	8.55507	7.33031	7.72231	8.86657	8.75539	7.76102	8.18809	8.78691	9.70341	9.41162	9.04684	7.56716	7.50139	7.7037	8.62659	9.47248
AHR	9.27973	8.32353	8.5798	9.20224	9.28031	8.19167	8.3665	8.8364	8.00399	9.76602	9.99034	10.9336	8.08129	8.91904	9.14843	7.08399	8.35679	9.24321	10.3806	10.969	10.2389	9.31777	9.34941	9.13611	8.93565	8.15996	8.09457	9.24516	8.31889	8.8365	9.10263	10.2279	7.30895	7.37526	9.48439	8.82509	8.7865	9.72189	10.0383	9.80083	9.90362	9.57143	9.75879	9.84735	9.73711	8.18611	9.12302	8.64474
AHSA1	9.5417	9.56162	9.7094	8.99645	7.97927	9.61684	8.7936	8.94359	9.64346	8.73982	9.01693	9.65457	8.89439	8.61192	8.89638	9.71816	10.1188	10.0603	9.48601	9.13466	9.24251	8.94067	8.98889	9.03083	9.10017	9.41752	9.1251	9.45704	9.65832	8.83312	8.69305	9.27471	10.0248	9.8995	9.35021	9.45205	9.26474	8.20132	9.02233	8.74438	8.81832	9.21356	8.92538	9.01176	8.64618	9.83075	9.23909	9.91935
AHSA2P	6.06725	6.00174	6.57168	6.07304	6.79936	4.10178	7.0709	6.86406	6.80267	7.76034	7.16196	7.14933	7.45524	7.3181	7.48343	6.45189	6.13742	5.47706	6.35187	7.86721	7.68399	7.21793	6.56772	6.75878	4.66954	6.86562	6.87299	4.87856	6.3591	5.58226	5.62462	7.54254	6.107	6.38755	6.97467	7.16984	6.69101	6.85728	6.29407	6.26721	6.77116	6.18594	6.40769	6.70169	7.03574	5.5213	7.51175	7.39812
AHSG	1.55459	3.74133	3.87827	2.50047	2.75142	3.16524	4.13925	3.17852	3.46545	4.3067	2.47924	2.93444	3.3895	2.79277	4.1036	2.87937	3.91568	3.05276	3.49936	2.87937	3.78686	3.16295	2.29505	4.09352	1.92635	1.86255	3.05908	1.83632	3.96743	2.77039	4.1302	3.67345	3.84722	4.42108	3.95065	2.84344	4.08528	3.86584	3.02154	4.1419	2.45874	2.19994	3.09308	2.1818	3.03982	3.53942	2.1818	2.38358
AHSP	4.82113	5.29189	4.19372	5.48061	6.31587	6.93588	6.24319	5.44133	5.99319	5.95394	5.3066	5.79171	5.55681	5.53235	5.0177	6.36924	4.93306	6.12988	6.05452	5.3027	6.2387	5.84658	6.6717	5.72795	6.35357	4.47643	5.5114	4.83604	4.58112	6.03014	5.55681	5.89227	3.94371	6.37267	5.68827	6.26001	5.67484	6.00319	6.02685	6.02685	4.86713	4.37785	5.59568	5.18545	5.77001	5.74904	6.53148	6.12937
AICDA	5.03525	2.53844	5.47596	4.99508	4.01668	2.46971	3.71451	3.20537	5.84271	3.10087	4.13028	4.40569	3.00213	4.35209	4.66461	2.28211	4.26318	4.14832	1.26195	4.52059	3.77007	4.53758	4.56441	4.41497	4.78579	2.75302	5.32792	4.32552	4.68954	4.74134	3.83241	4.101	3.26679	4.89665	1.88456	4.88279	5.18716	5.00666	5.67375	4.07258	3.58675	2.69136	3.14545	4.65993	4.26758	4.06377	3.96261	3.4654
AIDA	9.95685	9.70826	8.89688	9.20894	9.35769	9.42841	8.74968	10.0772	9.52636	9.28071	10.4975	9.71784	9.5182	9.11499	10.262	9.01692	9.45528	9.25021	9.32108	9.05149	8.8171	9.40806	9.74563	9.75468	10.0881	9.71649	10.3994	9.86223	10.2582	10.1274	10.4227	8.9689	9.29826	8.78679	9.49582	9.7061	10.1163	9.31435	9.95906	10.3037	9.93063	10.056	9.93445	9.69692	9.87656	9.48992	9.42354	9.70927
AIF1	9.44072	9.42028	8.80272	8.53268	9.45974	7.65521	7.27826	9.5677	8.64564	10.1995	10.9541	10.1213	8.29053	10.1414	7.70653	8.82026	8.63795	8.11979	9.49156	9.66114	9.57364	9.3523	9.27347	9.69236	9.69808	9.72972	8.42983	10.3535	10.6095	9.22297	8.35376	10.2564	7.99957	7.8115	9.84761	10.2056	10.1135	9.29918	9.17209	8.37806	9.11833	9.26838	9.49483	10.3757	9.53746	7.95167	10.8999	8.60716
AIFM1	8.20133	7.30283	7.63621	6.91821	6.42659	8.28874	7.59429	7.64766	8.30778	8.09859	7.98052	8.00081	7.62233	7.45347	8.09314	6.47374	7.52372	7.69529	7.64589	7.39316	7.65291	7.84969	8.76175	8.17887	7.46584	7.75656	7.64276	7.98592	7.48952	8.33376	7.7252	7.40545	8.69041	9.10942	8.40202	7.72206	7.4264	7.41088	7.73879	7.06955	6.83759	6.81652	6.96121	7.77148	7.27578	8.46771	7.45012	7.78257
AIM2	6.55197	7.34052	6.6392	5.96142	6.0608	5.79242	4.56134	4.89569	7.50786	7.53498	6.70518	7.0753	7.14978	5.11299	6.08724	7.80728	6.68746	6.2614	6.01626	6.50789	7.02252	2.54081	5.75615	7.38384	6.43571	7.55389	6.09029	6.40838	6.76022	6.58877	6.37387	6.47729	5.19551	6.70828	7.19899	6.48318	6.31271	7.19227	6.50842	7.317	6.27253	5.16421	5.69377	6.23107	5.50287	4.87477	8.58382	7.21897
AIMP1	7.57846	8.32432	8.36134	8.69498	8.62425	8.85847	8.40819	8.13119	8.68612	7.9726	8.35977	7.57978	8.48904	8.3277	8.8827	9.11253	9.33073	8.37187	7.94154	7.65012	7.8676	8.11662	8.27374	8.32868	8.09811	8.50267	8.45257	8.14838	8.75255	8.0405	8.23646	7.94832	9.14038	9.07212	7.98065	8.64787	8.20943	8.11148	7.7869	8.12416	8.22114	8.03883	8.17361	8.06514	8.25486	9.07812	7.97307	8.23965
AIMP2	9.68456	8.52323	9.33688	8.85998	8.69144	9.75477	8.50898	8.40606	8.76436	8.99774	9.33688	9.42	9.08358	8.897	7.86628	10.1615	9.52076	9.10971	8.80457	8.45785	8.57627	8.17968	9.18431	9.24697	8.92758	9.42571	9.21029	9.82361	9.2705	9.33025	9.20954	8.81719	10.3968	10.3122	9.28548	8.84145	8.43484	8.64984	8.77132	8.57501	8.57161	8.6394	8.63391	8.61214	8.63253	10.1401	9.53909	8.96316
AIP	8.41455	8.62126	8.24982	8.3973	7.50984	8.65576	8.23117	8.50891	8.44126	8.25853	8.20768	8.87879	8.04906	8.32681	8.45506	7.53472	7.68848	8.62716	8.55478	8.45427	8.33535	8.36597	8.50677	8.38599	8.34679	8.8972	8.97583	8.05476	9.12987	8.43985	8.28228	8.2517	8.33393	8.39239	8.04121	8.30709	7.90388	8.13841	8.09633	8.3299	8.44784	8.97595	8.67193	8.15035	8.02037	8.0849	8.6578	8.4759
AIPL1	4.73322	4.67439	4.97902	5.15842	5.35569	5.61976	5.8532	4.96053	5.6802	5.93117	4.0132	4.64148	5.10376	6.10303	3.95366	5.77469	5.43232	5.22563	4.18007	4.96005	5.10169	5.75876	5.15266	4.86633	4.75028	5.60108	5.11405	3.85158	4.80194	5.5788	4.42702	5.8716	5.06537	4.61595	4.51501	5.50516	5.63897	6.50554	5.88858	5.17927	4.70817	5.15628	4.77662	4.39173	6.0908	5.10876	4.33063	3.25225
AIRE	4.54212	4.07754	3.73523	3.83879	3.78764	3.7616	4.46829	3.01573	4.31243	4.27161	3.1246	4.1	4.41036	4.05964	3.91609	4.19215	4.74581	5.82373	4.33605	4.65643	4.85651	3.6294	2.70219	2.01132	2.88757	3.59792	3.65006	3.95096	3.4999	3.92487	2.59199	4.13881	3.59807	4.71447	4.2064	5.53686	3.00653	4.83584	4.92698	3.19105	3.76285	4.28418	4.44896	2.99093	2.92612	4.37406	5.05288	1.62795
AJAP1	4.29002	4.78382	4.64378	3.29495	2.98831	3.5135	5.10858	4.44753	5.44917	5.1525	5.01024	5.28743	5.20218	4.95177	4.56345	5.00416	4.54398	2.59206	4.7517	4.0321	3.99601	5.43018	4.16611	3.09608	3.98586	4.38036	4.78504	4.93965	5.09019	4.13068	4.62355	5.33055	5.1589	4.54352	4.77288	5.52501	4.45566	5.12406	3.88587	2.88667	3.33526	4.74043	4.6312	4.35288	5.08812	2.74068	5.50541	4.82501
AK1	7.34828	8.34624	9.05	9.94219	8.25045	8.73338	9.31592	9.28386	9.30332	9.25408	9.34918	9.52703	7.43479	8.78924	7.5597	8.74557	8.44681	9.15567	8.99928	9.29987	9.34372	8.93637	9.27719	9.72068	9.46048	9.22946	8.71125	9.9723	9.8567	9.46986	8.38771	9.29432	10.6187	10.3011	8.58739	8.9443	8.60212	8.62147	8.45592	7.58824	8.20136	8.8965	8.77786	8.91097	8.86478	9.46931	9.34416	9.74378
AK2	7.47136	7.02504	7.55477	7.3993	6.55028	7.18187	7.2081	6.83025	6.22813	7.06107	7.11877	7.46203	7.00791	7.30625	7.18907	7.64721	7.9446	7.14961	6.48903	6.64083	6.62651	6.97315	7.01275	6.97018	7.22855	7.0248	7.67691	7.3489	6.97857	7.09361	6.97216	7.02143	7.18978	7.62468	6.78147	7.18978	7.21394	7.45304	6.5895	7.03875	6.83238	6.58129	6.94618	7.05532	7.32993	6.18772	7.11672	7.78303
AK4	7.11245	6.61865	7.58347	7.24799	6.80897	7.8078	7.58009	6.44475	6.62994	5.32084	6.54885	4.95492	6.34772	6.74747	8.43669	8.13	8.23874	5.89043	5.38503	6.2579	6.28496	6.47603	7.30376	7.41949	6.30349	6.10282	7.24047	6.78033	5.73478	5.7732	6.39282	6.59123	6.10433	4.63391	7.11308	6.67847	6.35376	7.0072	7.1869	7.79105	6.813	7.25361	6.813	7.35324	7.16552	5.9168	6.8037	6.88814
AK4P1	7.68422	7.38889	8.28295	8.3998	7.61146	9.01917	8.513	7.35227	8.47346	7.11746	6.97335	6.48597	7.28547	7.12933	9.22563	9.2054	9.15942	7.20326	6.82793	7.07674	7.33342	7.9844	8.34662	8.12411	6.69204	6.18396	7.87972	8.01228	7.17474	7.35637	7.41051	8.10063	7.04226	7.29027	8.02979	6.21367	7.40155	8.46428	8.31546	8.62626	7.98788	7.92496	7.73755	7.97361	8.61439	6.40364	7.71654	7.27703
AK5	5.81275	4.51122	5.15452	5.15452	5.80903	3.25182	5.96498	5.66895	6.46962	4.21519	5.54196	5.61937	6.03211	6.42814	5.2668	4.93802	5.85312	5.68411	4.92417	3.56065	4.39657	2.98705	4.88178	5.4829	5.42536	5.77878	6.69812	3.35947	5.89006	5.58268	5.81147	5.18423	5.00884	5.38673	3.58258	5.14468	5.34827	6.77575	5.81223	6.60691	4.49562	4.85264	3.94904	5.57755	5.17841	4.67539	6.37647	5.08647
AK6	9.08438	8.19453	8.26546	8.57297	9.29294	8.19742	8.55798	7.77281	8.58327	8.16821	8.67849	8.94372	8.96701	8.23517	8.69694	9.59124	9.29924	8.70536	8.06646	7.95361	8.16375	8.32659	8.12772	8.40852	7.9609	9.1943	8.67893	8.52594	9.20628	8.4923	8.69745	8.49781	9.3615	9.35074	8.8718	8.64381	8.58924	8.25172	8.14759	8.14332	8.34501	8.40087	7.99156	8.69999	8.46297	9.33832	8.11806	9.32537
AKAP1	7.13436	8.02856	8.09624	8.2817	8.11543	8.02456	8.27863	8.05484	8.77623	7.25009	7.13198	7.56499	6.90518	7.55731	8.34266	7.96531	7.781	8.95721	7.94426	8.26648	8.49306	8.01677	8.08754	7.77493	7.92476	7.08211	9.36936	6.80816	7.98315	7.39412	6.91578	7.94569	9.35311	9.48373	7.67315	7.96432	7.89222	7.5074	7.35113	7.87972	7.53242	7.89311	7.5701	7.30255	7.35113	9.17329	7.17624	7.0613
AKAP10	7.00132	7.25338	6.95327	7.2114	6.57692	6.27593	5.97308	6.55689	7.19135	7.11919	6.72786	6.91589	6.91953	6.49482	6.50977	6.52508	6.47693	6.95491	6.82698	6.87219	7.0093	7.07234	6.89793	6.7602	6.92757	7.02615	6.94621	6.45602	6.58343	6.47882	6.97257	7.50338	6.58493	5.99075	6.61804	6.55256	6.55429	7.16337	7.17547	7.2474	7.2236	6.39142	6.83988	6.93158	6.64386	6.17538	7.27716	6.9241
AKAP11	8.04471	8.75151	8.82485	8.42237	8.9554	8.19707	8.32577	8.55988	8.8039	8.90383	9.42813	8.15723	8.75024	8.71683	8.92873	8.48251	8.41838	8.64565	8.45175	8.48601	8.69476	8.16343	9.1951	9.26622	8.83845	8.15546	9.0841	8.53463	7.89133	8.97654	9.16778	8.84412	8.58481	8.35946	8.73828	8.26228	8.67904	8.57734	8.69763	8.69961	8.94351	9.02803	9.25752	8.89338	8.6185	8.83114	7.6002	8.98071
AKAP12	8.24175	8.27191	8.34496	8.15097	9.15653	9.02173	10.9361	8.68969	9.56015	8.64991	7.86518	8.33637	8.23532	8.14013	10.0653	10.4138	9.59364	9.04099	8.0753	8.83317	8.67636	7.74267	8.16262	8.54341	9.14463	8.81414	10.1027	7.1596	8.72556	8.6198	9.07031	7.3328	8.70095	8.21988	8.74326	8.77497	8.98653	8.825	9.34816	10.1425	10.265	9.49331	9.28828	7.63457	8.13195	8.91432	7.10839	7.02603
AKAP13	7.69242	8.88444	8.44594	8.4131	8.04491	7.59393	9.0047	8.12347	8.32446	8.30512	7.88505	7.43335	8.90393	8.67457	7.57605	8.00859	8.43633	8.76122	8.98196	8.74235	8.63061	8.33059	8.25778	7.90397	7.94849	7.57222	7.78588	7.84331	7.42444	7.63769	7.66769	8.357	7.67541	7.72126	8.12455	8.58165	8.77483	8.26466	8.07131	8.0203	7.79741	8.79601	7.74586	8.48811	8.31281	8.47971	7.96868	7.61678
AKAP17A	6.47181	6.33266	6.31477	7.31777	6.96745	6.35724	6.10792	7.01268	6.40829	6.57716	6.02812	7.48095	7.29262	6.74473	6.54437	6.85129	7.3695	6.78056	6.09848	7.59602	7.33631	6.87512	5.62112	6.18711	6.27947	6.36944	6.06916	5.71968	6.87085	6.22621	6.00825	7.01933	5.91293	7.33632	6.04544	7.15964	6.73473	7.62986	5.37756	6.10609	6.09763	6.04544	5.90282	7.53678	7.11059	6.57734	6.34021	6.53841
AKAP2	8.87527	9.27722	9.31067	9.62714	9.30513	10.5887	10.5754	9.21983	9.45405	9.2786	8.68818	7.9015	10.4391	9.25789	10.3614	10.7182	10.4932	9.07948	9.39328	9.37953	9.05118	9.05847	9.24918	8.91227	9.06939	7.80596	9.31263	8.83285	8.42904	8.95638	9.61014	8.99904	8.92659	9.24128	10.1455	9.20657	8.93272	9.48228	10.0873	10.9395	9.95827	8.98576	8.75767	9.07474	9.61925	8.98608	8.74785	8.74728
AKAP3	3.32482	3.91509	2.96473	3.19989	3.47435	3.39272	3.70026	2.83538	4.04995	3.27227	2.96473	3.50606	3.64286	3.4599	3.20802	3.81688	3.77301	2.65535	2.1524	3.54527	3.37049	3.97618	3.12643	3.35208	2.95185	3.43352	3.47729	2.80942	3.85267	3.75815	3.37962	3.29577	3.76008	4.01287	3.68612	2.81247	3.11555	4.13226	3.42682	3.52053	2.44918	2.76763	3.0821	3.62703	3.17941	3.04755	4.26191	2.38531
AKAP4	3.70493	2.91717	2.45284	4.06225	2.28313	2.97936	3.4139	5.4143	3.80579	3.8638	3.95663	2.53224	3.88893	4.31112	1.87867	2.59997	2.69422	4.75221	2.45504	4.49787	3.28059	5.73438	3.32552	3.95038	2.51458	1.81245	2.08169	4.51073	3.28968	2.0234	3.28968	4.69226	2.30349	3.96421	2.59335	4.43066	4.94844	5.52333	2.96394	4.17251	2.47808	3.06468	1.51846	4.76008	3.68113	1.31197	3.41434	4.02773
AKAP5	2.96572	2.52469	2.03764	2.25006	4.03947	2.75995	2.89995	2.48199	5.0929	4.57818	2.89995	4.79317	2.68771	4.58889	4.42911	4.5921	4.04286	2.22898	3.87251	3.84565	1.96986	0.812275	4.92772	2.14176	1.75078	2.10532	3.60378	2.08674	2.41876	4.71202	4.18218	3.17984	1.647	4.04953	4.63957	3.95259	4.40317	3.56169	2.31634	4.70084	2.49209	1.71526	2.7101	2.98702	4.14483	2.06309	4.66374	2.49209
AKAP6	4.91356	5.97035	5.1716	5.27038	4.7266	5.88927	5.5864	4.74199	5.9762	5.39498	4.69854	3.293	6.24388	5.07885	5.86054	5.89802	5.96451	4.94404	4.41312	4.68534	4.53289	5.23864	6.28683	4.48747	3.74154	4.76679	4.85852	4.34461	4.97174	5.07483	4.96963	4.91812	6.44867	6.83112	5.6729	5.11642	4.63824	6.10098	4.99533	5.05495	3.90233	4.28731	4.32959	4.76977	4.94104	6.05941	4.9671	3.59111
AKAP7	5.44703	6.54061	6.07771	6.22301	5.62451	6.34348	6.57855	5.38343	6.21586	6.62971	6.30654	5.92285	6.08426	5.56155	6.14156	5.61448	6.01675	6.94092	5.80139	5.68112	6.13235	6.65079	6.54172	6.50426	5.25288	6.08832	6.52683	6.11912	5.9025	6.20225	6.4304	6.39979	6.05574	6.59033	6.35103	6.59382	6.0894	6.73727	6.68245	6.42462	5.04913	6.09491	5.44642	5.76732	6.62134	5.41618	6.3401	5.69052
AKAP8	7.96488	7.89848	8.35967	8.5478	8.24353	7.86946	8.40942	7.99202	7.97937	7.88276	7.55537	7.97111	8.31769	7.96091	8.15266	8.49722	8.43395	8.59629	7.76205	8.20249	8.22961	8.40264	8.0562	7.99719	7.69401	7.94294	7.69911	7.74401	7.69483	7.93379	7.95614	8.17661	8.03688	8.09063	7.97539	8.05095	7.82758	7.57058	8.11758	7.92547	8.03908	8.04832	8.1234	7.88261	8.21453	8.05357	8.76371	8.10122
AKAP8L	5.55478	6.10828	5.59649	6.08658	4.64853	5.52433	6.06458	5.94282	6.36902	6.38551	5.72928	6.04228	6.2925	4.70484	5.96543	4.9127	6.49315	4.71797	5.38666	6.32395	6.40575	5.66851	5.49956	5.68289	5.4665	5.93542	6.18823	5.63929	5.96966	6.10548	6.16181	6.48808	5.57572	4.65795	5.20231	6.55497	5.7518	5.95825	6.35031	6.18242	5.98158	5.59131	5.65194	5.47385	6.44336	5.58743	5.92549	5.51964
AKAP9	5.28596	5.46016	6.23803	7.23922	7.25256	2.74936	7.03014	6.60097	6.55612	4.9222	5.47965	5.41018	5.64053	5.97755	7.26765	6.11081	7.19223	5.72854	4.80014	7.44801	7.468	7.10579	5.15008	5.19975	5.33498	5.48003	4.30494	2.26388	4.63193	5.12968	4.99798	7.21942	5.37957	4.49066	6.02706	5.79403	5.6286	7.79122	5.93221	5.5645	6.26755	6.38821	6.29973	6.06979	5.91486	4.9709	4.04376	5.99424
AKIP1	7.86944	7.23767	6.815	6.9935	7.39297	6.92787	6.72256	7.86277	6.97862	7.54639	8.2194	8.82333	6.66519	7.72531	6.66093	6.31561	6.04237	7.17544	7.24861	7.53215	7.69297	7.55416	7.71589	8.07084	7.80879	8.35669	7.80055	7.93476	8.446	8.07222	7.56891	7.4904	6.8994	7.47507	7.07882	7.13387	7.44486	8.37242	7.59549	7.11447	7.07815	7.5581	7.70556	7.99995	7.77939	7.2239	8.95862	6.73785
AKIRIN1	6.72659	6.27123	7.49628	7.69092	4.73739	6.65591	7.70664	6.96283	6.34501	6.82655	7.20869	7.31005	7.89895	6.60547	6.65641	7.48833	7.21005	7.92015	6.6706	6.81366	7.4337	7.54463	6.28359	5.85853	6.64135	7.2045	6.91929	6.9623	6.81984	5.62937	6.69351	5.93675	6.0092	5.95679	6.91126	7.28609	7.46785	5.64087	7.26329	7.42747	6.95064	7.08515	6.73234	6.18755	7.44636	7.07956	6.8599	7.53045
AKR1A1	10.118	10.1318	10.1758	9.28895	9.2778	9.45656	9.56831	10.0029	10.4057	10.6538	10.8728	11.0562	9.3279	10.3006	9.35639	8.82411	9.01407	9.67978	10.5837	10.2557	10.3786	10.5596	10.2841	10.5917	10.2751	10.5461	9.86904	10.7657	10.917	10.379	10.3488	10.4904	9.22969	8.97517	9.96308	10.1452	10.1476	9.79882	9.88883	9.67342	10.4041	10.5634	10.6297	10.3675	10.2344	9.44966	11.8143	10.6804
AKR1B1	11.1978	10.998	11.46	9.74292	10.1943	10.2945	9.98971	11.7017	10.8703	9.62626	10.5281	10.4522	9.8145	10.6649	9.92037	9.19444	9.18134	11.6384	10.6733	10.8288	10.6725	11.1949	10.4401	10.7431	10.7933	11.1544	10.376	10.9264	11.2359	10.6343	10.4113	11.1185	11.5141	11.424	10.3057	9.99899	10.2195	9.99051	10.3403	9.5402	10.5521	10.8531	11.2336	10.6449	10.2466	11.6861	10.3686	10.1716
AKR1B10	7.08998	7.70811	7.56577	5.76334	8.14361	4.94584	6.41149	6.87028	8.74356	4.9117	6.36261	5.98137	4.37918	6.45717	7.71227	5.16493	5.37055	9.96525	6.54159	6.64448	6.60436	6.52451	6.5566	7.10075	7.16825	7.19392	7.53246	5.30005	7.27239	6.93492	5.67144	5.54172	7.90254	7.92366	6.0562	6.58484	6.72899	6.43624	7.05747	5.91111	7.02772	5.13475	8.08378	5.48801	6.64696	8.36258	5.53606	5.48801
AKR1C1	10.8126	10.6317	10.7265	9.31798	9.65644	8.98657	9.99721	10.7933	10.1185	9.40494	8.36323	9.95498	8.46773	10.1275	10.1104	8.9369	10.6266	11.4286	9.65632	9.95831	9.61746	10.1177	9.23222	8.07091	9.9163	10.1228	10.8019	9.91514	10.3829	9.27961	9.85832	9.74222	10.1748	9.47604	10.515	9.70246	9.81661	10.341	11.03	9.58766	9.50773	9.60359	9.08187	9.80767	10.3337	7.92281	9.66031	8.53638
AKR1C2	12.0524	12.0532	11.633	11.1678	10.979	10.8942	11.5062	12.4205	11.8027	10.6287	10.3503	11.6017	10.4939	11.5089	11.8297	10.8106	12.6304	12.892	11.2861	11.4825	11.2073	11.2962	10.7479	10.0187	11.4736	11.4364	12.202	11.451	11.9417	11.0759	11.4397	11.0251	12.2432	10.7719	11.7881	11.9189	11.9985	10.7972	11.9852	11.4094	11.5065	11.6124	10.9829	11.0727	11.7661	10.311	11.3002	11.7096
AKR1C3	10.9715	9.8852	9.6623	9.275	9.35019	9.07417	8.82389	9.75441	10.4206	10.0451	9.45091	11.2244	9.15247	9.43862	10.1423	7.47254	10.0197	10.4405	10.1823	9.8927	9.71272	9.71944	9.61321	8.74406	10.0938	10.6755	10.8406	9.8969	11.0087	10.0141	10.4221	9.5026	10.6369	8.71321	10.7344	9.6574	9.5915	9.26658	10.616	10.4411	10.8818	9.95871	10.0573	8.56857	9.92778	9.21536	10.1379	10.0201
AKR1C4	4.53116	5.12455	5.19522	2.69115	2.21753	2.13086	3.1084	4.93335	5.0279	4.66054	3.441	4.56193	5.55968	4.43342	4.72144	4.29967	5.25487	1.16406	2.24764	1.93889	3.86876	4.21594	2.43543	4.64134	4.23103	3.38791	4.91454	3.78574	4.82255	5.58862	3.25805	2.81698	4.99848	2.5201	4.90846	4.70435	4.67106	5.13756	4.61574	4.60863	3.95678	3.70689	1.24391	4.49649	5.37026	1.75716	4.74308	1.91227
AKR1D1	4.51445	4.37256	4.22	3.71933	4.37256	4.0891	4.16648	3.71933	4.88879	2.49449	3.26675	2.856	3.76319	3.92855	4.41044	4.3812	3.76319	2.39238	3.89933	4.19685	4.75435	3.6271	3.90522	4.45921	4.0128	-0.828991	3.68994	3.75015	4.45521	4.57066	4.36423	4.06634	3.64069	1.68737	4.4635	4.16017	4.1212	5.79318	4.68087	4.09451	3.69837	3.67945	4.08093	4.1212	4.90678	0.854679	4.01066	3.55921
AKR7A2	8.93885	8.90094	8.44121	8.04755	8.12058	8.28381	8.54317	8.75348	8.45969	9.39575	9.16878	9.76102	9.08166	8.8152	8.91602	7.36143	7.84403	8.26897	8.921	8.76522	8.92028	8.69437	8.75813	8.78593	9.08051	9.22857	9.10099	8.84167	9.72573	9.05661	9.06302	8.68938	8.64531	8.77477	8.15652	8.40881	8.75547	8.45943	8.76622	8.65914	9.00831	9.0594	8.99393	9.113	8.55231	8.94023	9.57564	8.99263
AKR7A3	6.09181	7.11774	6.83298	6.60321	6.00453	5.65393	6.61335	7.05595	7.00948	7.26026	6.83228	6.89614	7.006	6.97522	7.23017	6.0469	6.62203	6.20175	6.21516	6.86696	6.76433	6.89246	6.45298	6.58899	6.65329	7.00322	6.6325	6.25588	7.39041	6.73991	6.74347	6.45982	6.54719	6.93684	6.846	6.42373	5.9741	6.89526	6.53441	6.35348	5.81169	6.38096	6.64062	6.9737	6.76967	7.34665	7.43011	6.65822
AKT1	7.68263	7.76301	8.45391	8.9671	6.96571	8.89537	8.09218	8.22277	8.64992	7.70316	8.27301	8.26497	8.05586	7.24172	7.726	7.3782	8.02543	8.20766	8.59182	8.49053	8.14165	7.84149	8.30559	8.29232	8.6521	7.85281	8.23709	9.06937	7.93409	9.10427	8.19749	8.26857	7.95888	7.78655	8.61319	8.04786	7.85352	6.30703	8.85668	8.26235	8.28002	8.02625	8.32547	8.32547	8.59232	8.34103	8.53239	7.96383
AKT2	5.56681	3.95695	5.67602	5.22041	3.09709	3.59796	4.18207	4.03103	6.4326	4.96581	5.36288	5.35696	5.68419	5.36306	5.49782	5.82419	5.57913	5.19836	5.80286	5.92572	5.13669	4.92261	4.22518	3.57903	2.43547	3.86889	4.45771	3.95858	5.82419	3.54516	2.49604	5.09467	4.79544	5.62778	4.96873	3.1569	5.23997	5.28552	5.43133	5.27651	4.81966	4.29855	4.10402	4.63514	5.08485	5.07975	5.23071	3.83869
AKT3	8.05501	7.86639	7.15405	7.7818	8.01298	6.49203	7.17074	7.95528	6.76864	8.35294	7.90605	8.06981	7.97903	7.91816	8.16198	6.85637	6.76929	7.15053	8.44736	7.84368	7.75616	7.70209	8.03455	7.79323	7.37086	6.1948	8.16937	7.64298	7.33446	7.67107	8.18076	7.69093	7.3099	6.8532	7.33779	7.24951	7.88131	8.08093	8.22075	8.24008	7.47972	8.08258	7.03116	7.46462	7.902	7.44424	7.05824	7.86224
AKTIP	7.58339	7.64664	7.55283	8.05596	8.48524	7.01421	5.32804	8.15245	8.19377	8.04552	7.97982	7.52165	7.54198	7.49794	7.78845	5.30893	6.25525	7.99979	7.60607	8.20251	7.67918	7.16748	7.99291	8.16791	7.15353	7.66381	8.71382	8.11106	8.31481	8.03194	8.5008	7.60568	9.3319	9.43832	8.25766	7.69772	7.45602	6.94275	7.04324	7.29945	7.31173	7.27563	7.47012	6.68016	6.86666	9.09968	6.90137	8.0504
ALAD	6.23112	6.08782	7.1672	6.55002	6.1413	6.13217	6.37423	6.68758	6.9277	7.41119	7.29319	7.49746	6.87518	7.17208	6.79308	5.05084	6.57055	6.94576	7.16363	7.10334	7.37991	7.39247	6.86039	7.02612	6.68588	6.59238	6.81118	6.74458	6.59124	6.24107	6.69015	7.2054	7.27282	7.31275	6.41445	6.68681	6.30532	6.63418	6.81882	6.7928	6.64322	6.68505	6.33195	6.90358	6.5769	7.04868	6.94578	7.43115
ALAS1	7.25054	7.46443	7.97505	7.98036	8.05571	8.39469	8.656	7.59089	8.06208	7.94428	7.66368	8.12954	8.18805	7.97273	8.03561	7.8149	7.60538	7.88899	7.6757	7.24675	6.82155	6.693	8.51805	8.32558	8.05596	8.21977	8.23622	8.2246	8.18846	8.52799	8.33698	8.12635	9.24403	9.01949	7.75281	7.44715	7.10484	7.43244	7.65037	7.50074	7.95222	7.56717	8.10606	7.80907	7.66723	9.18269	8.10697	7.85083
ALAS2	2.9506	4.24963	3.01385	3.01385	2.21316	4.28179	3.57519	2.21316	3.01385	2.78258	2.35038	2.74711	5.33141	3.61621	2.58089	3.11404	4.10617	2.38501	2.1263	2.31476	2.41915	3.83133	3.63368	2.67148	2.91904	2.31476	2.81313	1.6786	2.75778	3.29022	2.38501	2.86685	2.85716	3.81416	2.78517	3.78294	3.42426	4.98133	4.35706	3.0907	2.61752	3.0907	1.44481	4.04713	3.00332	2.05762	1.08564	2.66022
ALB	5.02557	1.90797	4.32939	3.83304	4.14255	4.14255	3.46368	2.37635	3.31122	3.86134	2.22199	3.60241	4.46782	4.13611	3.86537	2.73579	3.12627	4.07184	1.7654	4.29341	4.23168	2.56053	4.63308	2.86003	4.25669	4.63945	3.09899	3.43361	2.91316	4.56789	1.83287	1.62024	1.94145	3.84831	3.84831	4.42365	3.46852	5.0512	3.80846	3.53996	2.2672	2.4842	3.6171	2.93167	4.58088	3.40403	4.43374	2.3681
ALCAM	7.51753	8.16347	7.52678	7.31729	7.21166	6.92227	7.37662	7.23088	7.32543	7.75482	8.20329	7.89955	6.35675	6.33077	6.49919	7.04754	6.8386	7.78026	7.8292	7.57747	8.05211	8.25935	8.11943	8.6807	7.79481	7.45661	7.47402	8.45134	6.9882	8.5936	6.80599	8.05981	5.73475	6.55239	7.80515	7.52664	7.84684	7.57651	7.74285	7.30236	7.65648	8.38415	7.83744	8.52497	8.47924	6.70686	8.00101	6.87339
ALDH18A1	9.3616	8.22698	8.57342	7.61479	6.94456	8.5092	8.01847	7.33251	8.45676	8.60178	9.26854	9.01981	8.18031	7.26309	7.53563	8.67788	8.52368	7.79012	8.63094	8.17902	8.27979	8.3341	8.70949	8.50882	9.34804	8.54641	7.90106	9.40705	7.62906	8.01408	9.33513	8.41314	6.92499	6.76026	8.47576	8.6794	8.18603	8.5129	8.50075	8.16703	9.3297	8.75019	9.06777	9.10191	8.69954	7.07972	8.38562	9.18702
ALDH1A1	9.08443	8.9155	8.88533	7.91587	8.86689	7.95479	7.04551	9.7455	9.09613	8.5327	10.1694	7.37313	6.50485	9.55765	8.1063	7.1275	7.8608	9.11715	8.93585	8.7235	8.46559	8.89247	8.42472	8.94885	9.24259	8.95121	8.6996	8.40643	9.63377	9.26027	8.36823	9.68159	8.84685	9.55739	9.21574	9.76054	9.34093	8.33787	8.73211	6.11017	8.39712	8.37146	9.23014	9.18791	8.45633	8.22959	8.21822	7.8049
ALDH1A2	7.19591	7.55579	7.40975	7.2624	7.84557	9.21894	7.65096	7.62393	7.90012	6.89757	7.0725	7.49139	7.00409	8.37784	7.12136	8.31902	8.06392	7.71201	7.079	8.4361	8.23499	8.90165	7.0374	6.83628	7.91413	6.7007	7.88467	7.80105	6.94739	7.37154	6.51029	7.81031	7.29773	6.1338	7.68858	7.52526	7.77031	8.02097	8.30541	8.529	7.49426	7.28593	8.35268	7.79727	7.99004	7.23591	7.83435	6.37718
ALDH1A3	11.4303	8.90631	9.74186	10.0581	9.27549	10.1077	10.3976	8.58816	8.79487	8.95522	10.0412	10.1478	8.83481	9.99892	7.3371	11.6142	11.2796	9.14081	8.78934	9.2244	9.66688	9.88705	10.1977	10.976	10.8743	9.87913	8.86055	10.5553	8.4525	9.90809	9.3282	9.45203	7.69485	7.95997	9.86232	10.5394	10.4838	9.55864	10.7693	9.6916	10.1881	9.93678	10.7916	11.0382	10.8921	8.78787	8.81327	9.0128
ALDH1B1	6.35563	5.35399	5.49918	5.65684	5.59908	6.42785	6.68094	5.05568	5.99015	5.59173	5.89612	6.04115	4.9828	5.49235	5.85732	7.05144	6.34553	5.52764	5.64863	5.49509	4.79146	5.98809	5.23004	6.00172	6.18316	5.29999	5.96882	6.17152	6.26423	6.17398	6.52558	5.29179	6.23889	5.97891	5.731	5.44127	6.60355	6.60239	6.79551	6.15421	5.17184	5.72593	4.60708	5.19662	5.86634	6.33968	5.08047	5.31653
ALDH1L1	6.26474	6.59624	6.4719	5.84346	4.68537	6.50133	6.3012	5.87771	5.85723	6.72872	5.53077	6.40137	5.7929	5.92244	8.64297	6.45968	6.47779	6.66305	5.17113	5.79056	5.42456	5.87612	6.53971	5.75504	5.4835	5.79134	7.03434	5.36312	5.42856	5.98177	5.53273	6.10499	6.78068	7.36943	6.92261	6.29806	6.184	6.888	5.93515	5.98778	5.54191	5.49475	4.77365	5.66422	6.53253	6.67327	5.83676	4.70746
ALDH2	9.9457	11.1362	10.9314	11.1268	11.5756	10.6034	10.5547	11.7288	11.989	11.3793	11.4905	11.5623	9.32775	11.1702	11.5362	10.2109	11.4776	11.5557	11.4112	11.0931	11.1562	10.764	11.7323	11.6698	11.038	11.1265	12.0093	11.4331	11.6724	11.803	10.6569	11.9027	11.886	12.1511	11.5951	11.2568	11.4893	10.8581	11.442	11.0164	11.0323	11.0379	11.1659	11.5979	10.8567	11.3816	11.6133	9.66108
ALDH3A1	1.88468	3.9111	4.6462	4.46197	5.25775	3.59799	5.52452	4.83333	4.31618	4.27699	4.71165	3.51065	3.76938	5.92132	4.26375	4.30518	3.68302	3.32211	4.85033	4.12543	4.19621	4.78855	6.18038	3.84301	3.9358	5.04293	2.0787	3.29921	4.51177	4.29346	3.66512	3.63786	4.64132	5.57566	3.77633	5.25466	4.73162	4.5136	4.98696	3.90738	3.70055	4.23414	3.13783	4.55125	4.75335	3.43292	3.57288	3.40596
ALDH3A2	9.36576	9.34109	8.42425	8.95092	9.23765	7.78716	8.41722	8.59527	9.09367	9.11486	9.5575	10.2038	7.89884	8.99134	9.39864	7.39954	8.14165	9.34037	9.07595	9.4571	9.52133	8.96644	9.593	9.44973	9.38443	9.2957	9.79798	8.81388	9.23767	9.0373	9.48423	9.07102	9.15585	9.66917	9.85744	9.67276	9.37921	9.35557	8.96159	9.00719	8.92851	7.66309	8.39812	9.17934	8.72215	9.16414	9.685	8.68423
ALDH3B1	6.65067	6.94388	7.18153	6.71673	6.31591	6.45881	6.96207	7.82374	6.35093	7.02715	7.32088	7.44377	6.50054	7.46417	6.39471	5.84479	6.36658	7.07972	7.12891	7.4514	7.2358	7.7512	7.04146	7.53499	7.06876	6.80028	5.9019	7.23035	7.04854	7.49247	6.3475	7.44207	6.54871	7.56377	7.20789	7.19851	7.14411	6.0609	7.46481	6.23978	6.79085	6.59882	7.22951	6.16019	7.46481	6.95113	6.66595	7.08055
ALDH3B2	3.03414	5.01476	4.4606	2.39265	3.89905	4.61642	4.9647	2.14388	4.6639	4.74572	3.75139	3.4532	4.21324	1.3103	4.42864	4.76678	4.3464	2.95902	3.34554	4.1153	3.13335	5.05261	4.24558	3.65841	4.06432	4.14158	4.5308	2.92412	3.75411	4.89273	4.09133	2.99329	3.0684	4.5171	3.49174	5.00254	5.15517	4.91979	5.07631	4.31092	2.55458	1.44372	2.89875	3.64437	4.66765	4.13915	3.69103	3.37735
ALDH4A1	5.38983	6.17052	5.03287	4.36836	4.2712	4.52341	4.4781	5.66118	6.25697	6.34927	5.76392	5.6901	5.84415	5.74111	6.69461	4.73324	6.2077	5.65811	3.85881	6.08388	5.62653	5.97288	5.08586	4.92552	4.62585	5.03944	5.16176	4.44965	4.87565	4.48705	5.50754	5.84818	5.93745	5.79112	4.3234	5.91728	3.84703	5.72701	5.4045	5.04071	5.5837	5.19256	3.80084	6.03108	5.67492	6.19636	6.08075	4.30319
ALDH5A1	5.51882	4.59441	5.02382	4.19452	4.64641	3.71574	6.10922	4.27601	5.06437	5.11373	6.93846	7.4913	5.11588	4.81749	6.9345	1.96332	4.43027	4.51027	5.21751	5.20578	5.53786	3.38585	6.50821	5.17011	6.31834	6.1305	7.01812	4.06209	5.83553	5.26869	5.72969	5.61593	7.33403	7.80743	6.42683	5.12424	5.10963	2.62025	5.06464	4.9605	5.5163	5.01777	5.17853	4.67356	4.71957	7.63272	3.93044	4.59502
ALDH6A1	8.30212	8.69917	7.37884	6.80075	7.81915	6.37619	7.32617	8.57048	7.49661	6.91635	7.29381	7.03828	7.14467	7.74359	9.66005	5.59234	7.55563	7.70408	6.67924	7.43169	7.411	7.05727	7.90638	7.46237	7.30067	7.44019	8.09927	6.88977	7.19584	7.88508	7.60043	7.10529	8.27633	8.70093	8.77821	7.20002	6.89097	7.86918	7.21277	7.40426	7.29405	7.19232	7.17678	6.972	6.77721	7.5306	6.77371	6.96289
ALDH7A1	7.25689	7.40254	7.12466	5.79526	7.26324	6.68756	6.69991	7.33553	7.20497	7.85459	7.56744	6.8037	6.86239	7.10127	7.46729	5.66376	6.61151	6.4378	7.28075	7.00622	7.08465	7.30383	7.11195	7.44071	7.35004	7.76182	7.68136	6.96804	7.39554	7.58374	7.92336	6.82069	7.33032	7.64752	7.74404	7.82175	6.98835	7.13015	7.06486	6.97591	7.11883	6.47602	7.06486	6.73457	6.56086	6.88576	7.21239	7.25793
ALDH8A1	4.45846	6.29022	2.81271	4.92074	4.65306	3.99355	2.59611	3.87689	5.05774	5.89536	3.68338	4.21948	5.64672	4.61575	4.32545	5.48067	5.01969	3.88025	3.68574	5.24318	3.81626	4.70178	4.95038	2.52143	1.93648	5.05571	4.56843	4.84193	4.32056	4.72683	0.960856	5.75637	5.15423	5.02476	3.57307	4.16148	4.63433	5.08321	4.55591	5.10221	2.88926	3.21226	4.28743	4.09086	3.7445	4.16148	5.76603	5.22215
ALDH9A1	9.34695	9.91539	10.3001	9.53158	11.0209	10.127	10.112	9.99843	10.6673	10.2997	10.824	10.1787	10.1188	10.43	11.1371	8.41363	9.62941	10.4235	10.1729	10.3388	10.3203	9.86525	10.3139	10.5257	10.576	10.8006	10.853	9.97698	10.4249	10.2403	10.1891	10.405	11.0394	11.1666	10.8721	10.0652	9.92285	9.34401	10.318	10.5585	10.722	9.70534	10.6364	9.22683	9.88974	10.8935	10.6638	9.76557
ALDOA	11.2507	11.7998	12.2095	11.7413	9.91059	11.9918	11.9299	11.9205	11.0568	11.0441	11.8345	12.4228	10.932	11.7331	11.1733	11.734	11.1897	11.8051	11.4766	11.7594	11.7047	11.9757	11.3696	12.0619	11.8297	11.3876	10.9839	12.21	11.7484	11.6375	10.9742	12.1758	13.3503	13.2082	11.8914	10.7894	11.2314	10.7335	11.0853	10.3813	11.2922	11.4285	11.7754	11.3233	11.317	13.0748	11.1227	11.5717
ALDOAP2	2.03376	5.78144	4.10689	2.03376	2.71844	2.35883	3.21509	1.88028	2.71844	4.64392	1.51417	2.10484	2.61185	2.12909	4.30492	2.27572	2.25219	1.9958	3.14058	3.15418	5.8908	2.95244	3.49477	2.29891	1.27125	2.57347	2.41011	1.27125	1.72401	2.99785	2.59278	5.86832	3.22816	4.21456	3.52065	3.50315	3.68326	4.05011	2.59727	3.75722	0.216062	3.27137	0.799902	1.30357	3.97409	2.1646	4.51733	2.88899
ALDOB	2.97241	4.22642	3.20355	3.06912	1.99013	3.06912	4.01526	3.40418	3.58143	4.98657	2.89563	3.42286	5.30046	3.29541	2.5787	2.79307	2.90927	3.3052	3.45424	4.48538	3.50678	3.15181	3.94229	3.45424	4.41317	2.73862	2.6239	2.20193	3.89553	2.88415	2.73862	3.56599	2.14262	4.49008	3.2749	3.86269	3.71972	4.6667	4.48275	2.73194	3.82534	3.31406	3.08114	3.79978	3.14922	2.52916	3.03353	2.23977
ALDOC	6.34215	7.16305	7.49	7.80251	6.8507	8.19715	7.98599	7.29741	7.60867	6.8878	6.9636	7.11704	7.18145	7.60071	7.67617	6.83413	6.3074	6.72667	6.30655	6.87903	6.86028	7.59237	8.03635	8.24552	7.36701	7.38504	6.98415	7.84094	7.35302	7.89429	6.74268	7.54436	7.09091	6.98554	6.35075	7.51899	6.68805	7.89274	6.72971	7.21656	7.21911	7.24924	7.19344	7.12144	7.16989	6.98554	8.47349	7.94708
ALG11	9.43539	8.95294	8.85029	8.74797	9.58939	8.6915	8.45385	8.99357	9.06061	9.30015	9.11725	9.18973	8.71964	8.77379	9.14461	9.28818	9.36389	9.18011	8.87716	8.85977	8.89396	9.08309	9.47708	9.64531	9.15628	8.66896	9.50974	9.13414	8.30332	9.46373	9.58169	9.00995	8.93445	8.59465	8.91353	9.03944	9.36001	8.70735	9.4839	9.06061	9.4414	9.55451	9.43201	9.16185	9.15803	9.20077	8.73393	9.16968
ALG12	5.40365	5.91686	5.47645	3.86471	3.03633	3.70615	3.94707	5.17099	6.18659	5.1444	5.40365	5.39738	3.04217	3.93193	4.83777	2.73299	4.5346	5.37622	6.05809	5.66771	4.73211	5.30045	4.43531	5.30542	5.60646	5.21254	3.91548	5.50469	4.90027	4.5136	5.83857	5.54618	4.42174	5.33631	4.62819	5.03928	4.56276	6.04946	4.13364	4.62819	4.17868	4.3841	6.6621	4.80763	5.56434	3.35337	4.94111	4.13364
ALG13	7.55209	6.39441	6.88665	6.6491	6.66895	7.46831	6.74378	7.07238	7.45892	7.21517	6.57522	7.14898	7.57066	6.88675	7.40121	7.77916	7.47403	7.14174	6.52442	7.08627	6.79822	7.32607	6.94079	7.38983	7.04574	6.69872	6.88972	5.82566	6.60245	6.59891	7.28251	6.75126	6.58466	6.33289	7.3805	7.62666	7.27138	6.67406	6.90704	6.82384	6.8442	6.61556	6.87526	7.25224	7.05135	6.53091	6.971	8.24159
ALG3	7.87449	7.08176	7.88437	6.96529	7.41581	8.04601	7.16414	7.62977	8.30382	8.02902	7.60026	7.92652	7.25667	7.67948	7.00445	8.45353	8.13265	7.97616	7.56775	7.20405	7.44794	7.39036	7.80618	8.06338	7.48232	7.42071	7.3762	8.17081	7.7331	7.78727	7.72747	8.12749	7.35071	6.86136	6.56512	7.23604	7.4418	8.43511	8.00602	7.78701	7.58179	7.81746	7.64836	8.20325	7.51244	7.46819	8.56705	7.85191
ALG5	8.18581	7.7541	8.1657	8.02802	8.26225	8.16032	7.44658	7.91671	7.97909	7.72889	8.35681	8.94773	7.59081	8.18496	8.09644	7.83105	8.39276	8.23144	7.63274	7.43201	7.6362	7.37043	7.87517	8.15377	8.16713	8.46022	8.41429	8.69631	8.87994	8.34082	7.99676	7.68905	7.77458	7.56505	7.51575	8.33343	8.54094	8.88942	8.23028	8.26314	7.27997	7.30097	7.25852	8.41323	6.81799	7.76143	8.03783	8.51602
ALG6	7.37523	8.69977	7.89998	7.97425	8.36565	8.38264	7.77902	8.14792	8.5102	8.24582	8.1006	7.76802	8.54345	8.06567	8.13319	7.61677	7.9645	7.72219	7.57413	7.86774	8.13427	8.14017	8.50109	8.63114	8.02968	8.2574	8.67685	8.01297	8.33287	8.43252	8.63549	8.22748	8.21714	7.7601	8.30482	7.82993	7.95255	8.02937	8.0658	8.71215	8.45565	8.2631	8.22515	7.99882	8.15739	8.41586	7.51132	8.53995
ALG8	8.16229	8.62909	8.829	7.96841	8.34403	8.93661	8.72514	8.48401	8.89155	8.36998	8.66954	8.0785	8.19219	8.01283	8.7792	8.3971	8.85382	8.30649	8.01172	8.2548	8.31888	8.61853	8.71894	9.07025	8.67589	8.3682	8.68321	9.28073	8.48515	8.81485	8.72825	8.59206	7.8414	8.00985	8.35086	8.66668	8.62778	8.65402	8.52393	8.51823	8.54979	8.55811	8.53749	9.03548	8.5188	7.99922	9.10608	8.989
ALG9	6.91359	7.12538	7.26448	7.39989	7.1237	7.15704	7.84308	7.16688	7.55223	7.48982	7.01644	6.92934	7.04696	6.96546	7.58539	6.97967	7.00109	6.80094	7.37517	7.15074	7.38305	7.42286	7.17895	7.65755	7.55182	7.43152	7.36144	7.80086	7.38775	7.47708	7.4376	7.28202	7.51109	6.89168	7.49438	7.45981	7.29221	6.78256	7.34864	7.53576	7.59571	7.52903	7.23506	6.94528	7.17532	7.21565	7.33028	7.41384
ALK	5.79195	5.91975	5.71998	5.29835	4.18402	5.52326	4.63625	5.67398	6.17173	4.30624	5.58046	5.79609	6.02396	6.04868	5.98955	5.73041	5.79105	5.30139	6.18158	5.63189	5.25339	5.44001	5.23542	5.55448	5.65929	5.32297	4.0043	2.7996	6.16399	4.6438	5.28405	4.91443	4.95509	6.01488	5.45442	6.20316	5.39097	5.01505	6.25376	4.93864	4.46747	5.14178	5.99055	6.10627	5.77153	4.15052	5.74684	4.31175
ALKBH1	7.99109	8.15627	6.76598	7.57764	8.1503	7.65643	7.5435	7.72847	7.68453	7.53506	7.74389	7.80385	7.59678	7.95587	7.51117	7.97457	7.0918	8.52173	7.43563	7.53745	7.51455	7.69476	7.61485	7.52038	7.55135	8.13651	8.17635	7.4779	7.93551	7.74336	7.89679	7.72141	7.97182	8.13019	7.57335	7.61777	7.57765	8.27046	7.06117	7.41128	7.13716	7.40017	7.55818	7.64651	7.48403	8.04954	7.93626	7.79631
ALKBH4	5.50754	5.585	5.21747	5.50754	5.73569	6.66777	5.37091	6.06494	6.82366	7.13512	6.0293	5.6201	3.22643	6.57903	6.12437	5.87039	5.10012	6.2023	6.79443	6.26132	5.77687	5.88502	6.54998	6.3222	6.19091	6.08754	5.20323	5.8918	6.40796	5.91868	5.74246	6.43018	6.6417	6.67083	5.4599	4.67123	3.95381	7.15085	5.98466	7.04007	5.59948	5.43329	5.73001	5.77025	6.13109	5.70233	7.23439	5.34932
ALLC	3.7624	5.82719	4.9338	3.51247	3.6433	3.51247	4.71178	3.98879	6.38335	6.56345	4.31387	6.22351	2.53389	5.13158	6.31995	4.80156	5.39286	5.65085	5.13357	3.73732	5.28448	5.32791	3.85938	5.39114	3.73296	4.51017	4.39942	3.06257	6.03951	5.90234	4.01512	4.94008	5.94532	5.92612	4.64215	4.14875	4.11549	2.89172	5.39788	6.27426	4.8443	2.97964	4.68532	6.08217	3.0617	5.50592	4.99336	5.11138
ALMS1	7.14238	7.15669	6.84274	7.04842	7.61195	6.69314	6.85053	6.95364	7.00703	7.42286	6.65826	8.09546	7.87167	6.72838	7.67609	7.29643	7.12169	7.04988	7.1019	6.83383	7.13446	7.1045	7.78423	7.26883	6.43849	6.66572	7.05257	6.11682	7.26806	7.09408	7.50173	7.39342	6.21184	6.59837	7.47445	7.24031	7.38635	7.35361	7.29976	7.71932	7.04567	7.56213	7.28395	7.16937	7.12255	6.55047	7.27598	7.24523
ALOX12	3.25203	6.14604	5.35094	2.93195	3.06866	3.99619	3.28043	2.65601	4.58913	3.75501	5.82215	5.62239	5.99676	5.70433	3.87889	3.98664	5.85825	4.72428	5.39904	2.46635	3.0477	2.78392	5.33451	2.23578	3.11987	2.99402	4.80853	2.35532	4.83227	4.52857	4.60438	4.28578	4.5418	4.14334	4.16905	4.40824	5.39109	6.3271	5.39109	4.1859	3.61526	0.925116	3.97723	4.95549	4.37978	4.50969	3.06946	3.82018
ALOX12B	1.71865	2.04685	3.04161	3.41402	2.8273	2.67554	4.57192	1.83638	2.14177	3.52578	2.39453	3.04161	3.19423	2.83396	5.17948	2.83396	3.22765	2.38156	2.64524	2.30903	2.88822	1.47401	2.96661	1.91721	2.66049	2.3637	2.66049	1.69638	3.1716	2.778	3.01701	2.50176	2.44855	3.60218	2.68704	2.71747	2.77605	3.55906	4.65557	1.67381	1.74482	1.87511	2.41014	3.12015	1.67381	2.32933	3.55906	3.41926
ALOX12P2	5.53708	2.90624	3.45594	2.6847	3.38375	3.28155	4.03831	3.37136	3.46763	3.95742	3.51349	5.97747	3.78465	2.59687	4.10785	3.95558	5.2642	2.83201	3.07649	4.73847	3.30922	2.26679	3.95012	2.84163	4.17736	4.19195	3.917	4.09263	5.04095	3.6682	3.16802	3.16802	4.32539	6.18534	2.79996	4.30822	4.09972	5.13017	3.47558	3.89469	2.73178	3.61206	2.98273	3.43871	3.18776	3.43871	4.09972	1.62876
ALOX15	1.73047	2.00641	1.57674	2.7059	3.22296	3.32541	2.41308	1.8732	3.3909	2.61299	2.19092	1.57674	2.67671	3.60813	5.15113	1.68689	1.83604	3.54121	3.08219	1.17303	1.66068	2.87911	1.90588	1.4941	1.30898	2.13949	2.25432	2.34431	0.945717	2.54229	2.34431	2.09938	1.86553	3.55221	2.90796	1.26416	1.60543	3.99835	2.12258	2.43913	2.1675	2.8621	1.3599	2.33081	4.65617	2.12258	2.76423	0.151074
ALOX15B	3.47175	6.23909	4.81572	5.61457	5.70017	6.30886	6.08837	6.13471	6.23309	5.58971	6.0833	4.91419	5.63003	5.54347	6.11803	6.25565	5.51829	7.00205	5.69337	5.24637	6.06303	5.37036	5.98665	5.14012	5.26871	4.38797	5.52801	4.43998	5.1114	6.27415	4.61634	5.39963	5.4061	6.07357	5.61911	5.68478	6.1721	7.24542	6.08978	5.80645	4.5408	5.49503	4.5408	6.05478	4.54887	5.08755	5.65566	4.41291
ALOX5	6.40448	6.4947	5.93073	5.65871	5.4047	6.30331	6.4223	6.19625	6.46896	6.42819	7.26884	6.57799	5.65767	5.99179	4.99211	6.95987	6.0826	6.2693	6.12814	6.78754	6.6493	7.04471	6.48033	6.44702	5.53363	6.13345	5.3745	6.82192	6.35573	6.88737	6.1486	7.54932	6.00858	6.75589	6.83802	6.24888	5.19844	7.54828	6.70712	6.28859	5.72518	6.05998	6.17682	6.59116	6.52231	5.15938	6.50283	5.92715
ALOX5AP	10.7277	9.71018	9.93313	9.32572	9.04011	9.5419	8.11459	10.4265	9.72904	9.47958	10.8499	8.75909	8.25669	10.3021	8.26945	10.2262	9.13308	9.358	8.79189	9.66572	9.42109	10.2754	9.42551	9.83042	10.0254	10.0488	9.66717	10.065	10.8424	10.2645	8.7257	10.5681	8.91632	8.49198	9.79368	10.5692	10.2913	9.67388	9.77441	8.89841	9.14279	9.75092	9.70988	10.2462	9.80512	8.49438	10.0058	9.74697
ALOXE3	4.14267	5.67527	5.1291	6.01151	5.95311	6.0235	6.23889	4.83816	5.71962	6.65715	5.0987	5.46676	6.19886	6.02271	6.06216	5.74362	5.92669	5.00475	3.05219	5.7258	5.70349	6.0118	6.21786	5.80914	5.48657	3.86094	5.37541	5.26036	5.83182	5.86056	5.84864	5.12699	3.67216	5.32352	5.283	6.02311	6.19865	7.02423	5.79281	5.95464	5.27054	5.72385	4.90591	6.46261	6.32159	3.24602	5.59601	5.42586
ALPG	4.70772	4.40655	5.15598	3.95357	4.0221	5.4953	5.83478	5.66057	4.83903	3.81957	3.4641	3.99959	4.11984	6.34489	5.72478	5.89237	4.93847	5.40463	3.25017	4.22871	4.74812	4.80859	3.8283	4.8338	4.03805	3.56633	3.79585	4.08629	3.82026	4.48436	3.86008	5.08672	5.82174	5.01687	3.35784	5.27546	4.90903	5.6904	3.02803	5.1036	3.59033	3.96577	4.15903	4.203	4.72458	4.88928	4.75266	5.2195
ALPI	1.97267	1.7316	1.85568	1.25344	1.19886	1.55351	2.18832	1.45829	2.18832	2.18832	1.25344	1.30661	1.53922	2.65331	1.74649	1.81119	1.9348	1.56331	1.58712	2.26651	2.08885	2.26651	1.33565	1.19737	2.26651	1.41436	1.36222	0.716245	1.56331	1.13936	0.889414	1.78985	1.0254	1.497	1.7089	2.1134	1.88405	3.04964	2.01938	1.68959	0.770719	0.770719	1.0254	2.03335	1.56535	1.28839	3.3399	1.3447
ALPK1	6.09364	6.12497	7.05782	6.50758	5.97549	6.82143	7.5779	5.39103	5.80755	6.44097	5.81085	6.44821	7.04921	7.12261	7.00325	6.32522	6.35461	6.14907	6.54399	7.75624	7.75624	7.45712	5.94819	5.88667	5.63629	5.1902	6.01993	5.22609	5.91266	3.67119	4.57576	7.44451	4.25024	5.44872	6.61426	6.96117	6.62335	6.86704	6.8496	6.29689	5.6591	6.71962	6.77056	6.86595	7.43781	4.76366	6.97923	5.77274
ALPK3	3.46189	4.07242	5.95632	7.62795	4.33768	4.73712	5.05361	4.30658	5.39283	5.29578	4.3222	5.89234	7.05717	5.73478	7.60952	5.1755	4.64684	4.20639	4.45421	4.83556	4.35901	6.57069	4.41316	3.64579	3.48676	4.8261	5.78641	3.62777	3.57265	4.10421	4.8868	6.29754	7.61623	7.63374	5.62154	4.99466	5.19724	4.63073	4.51536	5.07137	4.23912	4.59966	3.60521	4.32098	3.84831	7.82179	2.55351	5.21008
ALPL	5.43974	6.02723	5.37929	3.73786	4.01055	4.98057	5.77836	5.63086	6.57021	6.36294	5.75265	4.41499	6.87265	4.51091	5.31245	7.67081	4.76531	4.94346	5.7544	5.03526	4.30878	6.10826	4.81872	4.8663	5.74741	5.32287	4.05723	5.32852	4.41966	4.85193	6.61255	5.73756	4.53566	5.78372	4.67442	6.46505	5.77453	6.68279	5.8154	5.70363	4.99913	4.38153	4.34339	5.63403	5.09247	4.57985	6.09794	4.57985
ALPP	1.2293	2.30744	1.57639	1.48486	1.28388	1.6202	2.19217	1.17274	1.85997	2.27942	0.989533	1.6202	0.988165	1.821	1.63814	1.79179	1.93332	1.66994	2.47046	1.32338	2.54944	1.60577	1.7319	1.63814	1.505	1.5728	1.3612	0.793753	1.53922	1.43454	1.24525	1.20488	1.62423	2.05601	1.62423	1.99449	1.43416	2.22281	1.32571	1.62423	0.919894	1.32571	0.919894	1.92946	2.11437	1.43416	2.05601	0.53706
ALS2CL	6.00362	7.4996	6.73269	7.31309	6.95267	7.40849	7.71524	6.92817	7.39786	7.0969	6.81514	6.77442	6.89803	7.15346	7.0515	6.86678	6.57438	7.11399	6.81325	7.17482	7.35516	6.83511	7.40775	7.22309	6.86893	7.27036	6.66981	6.47566	7.58025	7.08556	6.68224	7.32256	7.20016	6.57692	6.63024	7.21496	5.95719	7.85659	6.15397	7.32845	6.7678	6.37049	6.75638	7.53617	6.81949	6.98842	7.95403	7.39427
ALX1	2.66417	4.02183	2.78573	3.68521	4.17026	3.86091	3.84405	3.1831	4.18449	3.10996	2.20549	3.75744	2.832	2.60049	3.20034	3.72858	3.40407	3.02514	5.69146	3.17629	3.89289	3.38249	3.77322	3.39331	2.61684	2.63305	2.832	3.31623	3.37161	4.85252	2.64912	3.65488	3.26785	3.37699	2.62896	5.08029	3.05634	5.65583	4.7386	3.22881	2.25301	2.69698	2.47812	4.14993	3.20873	3.26785	3.46003	2.55624
ALX3	4.62093	4.85176	3.19687	5.63778	4.82315	3.15033	3.1815	3.6262	4.27462	5.85028	4.65319	4.9983	5.17578	3.53718	5.69547	3.37126	3.81475	4.21012	4.97418	5.31539	5.4103	5.76476	3.29554	5.38948	4.33638	4.39063	3.3304	3.92787	2.45199	3.48167	2.90639	5.51933	3.33107	5.62154	5.57701	4.00754	5.1183	5.15131	4.16777	3.66094	5.29659	2.75347	2.75347	4.00754	5.9403	3.47426	5.21467	3.36853
ALX4	2.80658	5.54543	2.69896	3.30488	3.39433	4.32812	3.73346	3.1774	3.93263	3.93263	4.83579	5.36179	3.94997	4.14871	4.14178	4.30026	3.1234	5.73884	4.99922	3.9421	5.72362	4.01151	4.14871	3.70427	3.58035	2.06966	2.33109	3.04182	4.04879	2.26398	2.75153	4.17614	2.84379	5.30673	4.57065	4.10651	2.45065	5.74743	2.56164	4.4448	3.98318	3.57458	4.39207	3.75761	4.87407	4.22722	3.04879	2.28467
AMACR	5.44814	6.12947	5.19105	5.60554	5.35115	6.07207	4.32024	5.59959	6.36777	6.88022	6.71736	6.02951	5.40156	6.40956	4.96622	4.41753	4.49529	5.16983	5.95462	6.35706	6.28494	5.18721	6.88298	5.99068	5.79192	5.87168	6.1174	6.0329	6.8206	6.49438	6.21579	6.41016	6.2586	6.49136	6.17969	6.29842	6.3244	6.49464	5.67969	5.7433	5.16212	4.76264	5.37372	5.58946	5.53448	6.40148	5.71873	5.63671
AMBN	3.29873	4.76204	4.25622	4.0269	3.99968	4.90528	4.72453	3.44955	4.63742	5.48411	4.09333	3.43132	3.94174	5.15741	4.47942	2.46167	4.53235	3.2176	4.06307	3.60833	4.19966	3.85368	5.75511	4.3995	5.71412	5.12033	5.15741	2.81841	3.57616	4.40969	3.69393	3.67099	4.72821	4.02139	2.81842	2.98907	2.88997	5.87514	5.67052	4.02139	4.24865	4.21899	3.07978	5.63896	3.48537	4.11373	5.82023	4.23886
AMBP	4.39647	4.68916	3.11255	5.0052	4.65423	4.82881	4.91006	4.82561	4.82881	4.64006	4.46843	4.66828	5.37427	4.41986	4.79398	5.20062	5.40316	4.77287	4.92917	4.02935	4.92917	4.30677	4.29613	4.50353	4.31101	3.51175	3.99679	3.90607	5.24126	4.52243	4.81485	3.78219	4.06187	4.14903	4.93059	5.98378	4.34775	4.29035	3.69979	5.00604	4.27552	4.94691	4.52193	5.27975	4.70804	4.93878	3.37982	4.08876
AMBRA1	5.64873	6.1259	6.03629	6.34316	5.9947	5.02975	4.52998	6.15146	3.81611	5.75119	3.78615	6.6941	6.02138	5.72526	6.52135	5.25109	3.23361	5.11259	5.23383	5.30372	5.02647	5.05494	5.85077	6.38663	5.24075	5.66244	5.7417	4.45322	5.99973	5.56534	5.54298	4.9187	6.03411	6.22485	4.21314	6.82551	6.6171	6.69951	5.55621	5.89408	5.26881	5.22073	3.688	4.78217	6.40355	4.6236	3.87388	3.87388
AMD1	9.14182	8.06794	8.34529	8.63713	8.37974	8.65649	8.25905	7.68036	8.15649	7.74338	8.1676	6.86443	8.596	7.64841	8.20415	9.98343	9.53322	8.36247	7.77224	7.76061	7.7516	7.79965	8.14574	7.71617	8.05191	7.88138	7.98242	8.5365	7.98542	8.22951	8.1598	7.84901	8.34423	7.36075	8.0512	8.12033	8.30836	7.69486	8.34423	8.64386	8.10531	8.54679	8.06266	8.76425	8.48192	8.62856	7.69898	8.17215
AMDHD2	5.59196	4.23442	6.80002	5.82334	2.98873	3.47263	3.79811	7.37029	5.623	4.58986	5.5495	3.96952	4.93626	5.62742	1.49765	1.39311	3.41337	5.8867	5.9546	4.91919	4.92668	5.44112	4.83765	4.89104	5.36374	6.45226	5.28645	5.54282	5.88556	5.74923	5.3884	5.71777	4.01383	6.34936	5.6857	6.52177	3.29422	4.32818	6.33613	4.12725	6.06342	3.07021	3.29422	5.10123	3.97372	4.58126	5.94328	6.53896
AMELX	4.84463	5.59761	4.87638	3.95549	3.74777	3.76271	4.91955	3.28265	5.20177	5.46148	3.76271	4.59745	4.4594	4.1836	4.11031	4.89773	4.87606	4.34549	4.0916	4.78716	3.4881	4.80973	5.4962	4.9277	4.55752	4.01506	4.19558	4.06003	4.93195	4.88909	4.86296	3.74568	4.28192	3.86644	5.43395	5.49495	4.61723	5.29723	4.23095	4.71727	3.61186	3.94911	3.76188	5.18406	5.38119	3.68094	5.17488	3.41859
AMELY	4.37489	5.64208	5.64986	5.10602	4.6901	3.0298	6.2625	5.46721	5.88378	2.39142	5.54919	5.79997	5.74523	4.15829	5.54568	5.88849	4.95541	3.86383	3.69788	4.27345	6.13562	5.03651	5.69535	5.19857	4.70644	5.70411	3.80817	4.97369	4.75048	5.01576	4.65802	5.00382	5.35087	4.878	6.20768	6.23076	5.32291	6.54172	5.50064	5.80431	4.95106	2.96904	2.03971	5.34533	4.38065	4.11825	5.22236	4.7352
AMFR	7.50879	6.60749	7.56875	7.29354	7.44598	7.19504	7.33954	7.30809	6.98176	7.13232	6.52061	7.092	6.87755	7.52138	7.45923	7.1777	6.57378	7.69731	6.73298	6.83881	7.1505	6.52427	7.09916	7.32262	7.25133	7.67087	7.13095	7.10205	7.62715	7.79276	6.84802	7.65319	7.7109	8.29672	7.21504	6.68881	6.79945	7.25806	7.39282	7.0698	6.89992	7.18479	7.162	6.53344	6.92652	7.64837	7.14996	6.63198
AMH	2.32994	3.08735	4.89766	3.025	1.70486	2.42263	2.63453	2.55288	2.75014	3.56512	2.42263	2.32994	2.89753	3.36539	3.09559	2.88505	1.87397	2.03515	2.07825	5.14086	3.13869	3.58676	2.4698	2.50235	2.07825	1.60954	1.72085	4.86136	2.33219	2.40254	2.43654	2.75421	1.58738	3.56353	3.15086	2.02987	4.44208	3.22166	1.93356	2.60696	3.75456	4.25346	3.70957	2.74231	2.42147	2.27973	1.82885	1.58738
AMHR2	2.26418	3.76462	2.57437	3.03751	3.71802	3.81871	4.30065	2.57437	4.14443	3.13768	3.23167	2.38234	2.98713	4.16599	4.36517	3.25588	3.46984	4.0423	3.5782	2.87485	2.2052	3.38767	2.16938	2.97626	2.43562	2.45088	3.59309	2.38897	3.36217	4.09726	2.03727	3.42929	3.78411	3.7628	2.93516	3.01684	2.84764	4.06582	4.17797	2.70338	1.63113	3.55233	2.75338	3.86579	2.75338	3.62658	3.16548	2.04323
AMIGO2	8.15409	8.17502	8.74152	7.87196	9.42126	6.2923	7.54376	8.72915	8.23602	7.71266	6.5472	8.22603	8.17688	7.88053	8.02563	7.12288	8.09534	7.55558	8.05613	7.57878	7.0958	7.53492	8.37048	7.96089	8.59111	8.3545	9.86285	6.47943	8.10169	8.92409	8.12893	7.52166	6.9365	6.30836	8.23883	8.75548	9.34225	8.23451	8.38298	9.76067	8.66962	8.33809	7.90056	7.45981	8.59437	7.33837	7.33837	7.66485
AMMECR1	5.82297	6.46937	6.47192	6.07892	7.07442	6.37949	5.62649	6.10577	6.75534	6.94417	6.36024	5.4989	7.4482	6.02824	6.38457	5.57305	6.2203	6.38837	6.57655	6.17528	6.7564	6.41656	6.66551	6.31359	7.13377	5.66787	5.69921	6.6139	5.71684	6.13116	6.11767	6.53398	5.5391	5.19684	6.38578	6.43334	6.25117	6.54575	6.17465	6.20351	6.77504	6.60379	6.6744	6.59218	6.50216	5.9316	6.44645	6.92068
AMN	4.97967	4.40184	6.47326	6.89992	5.68979	6.03739	6.31458	6.44531	5.62723	4.43272	6.08714	5.84756	6.46814	5.43895	5.69142	5.89691	5.49898	5.77179	6.0636	7.1181	6.81136	6.93108	5.67101	5.35844	5.55918	5.51714	4.45511	5.75786	5.0716	5.12374	5.08915	6.34658	4.93832	5.74906	6.32069	6.81918	6.64622	6.38386	5.94893	6.70911	5.6394	5.0153	5.42723	4.3809	6.26449	4.35525	5.76507	5.53803
AMOT	4.98859	4.25341	4.9825	4.60028	4.59287	4.38144	5.21787	5.14623	5.77936	6.55433	4.9825	4.22677	4.98445	5.02556	5.54437	2.28023	4.71832	5.3407	2.77356	4.62586	4.29973	5.07261	6.40459	4.89888	5.62003	4.06438	5.65253	5.33678	5.44854	6.00843	4.55361	5.35046	6.32311	6.69802	5.60864	4.8505	3.81959	4.88038	4.4121	5.16561	4.39712	3.59828	3.93871	5.18078	3.32285	6.88461	5.02766	4.73362
AMOTL2	8.14533	9.06517	8.74787	9.29428	9.50658	8.72908	8.55795	9.16964	9.03941	8.63444	8.13402	8.92753	8.34973	8.82181	9.80049	7.93799	9.36759	9.29664	9.14564	8.75346	8.63403	8.52163	8.66562	8.53084	9.05306	8.72237	9.27519	8.69429	8.76979	8.18005	9.10649	9.18462	8.87902	8.42595	8.7526	8.48293	9.06325	9.11817	9.20532	9.47076	8.99306	9.04126	8.86973	8.82838	9.06154	8.73569	8.23054	8.49896
AMPD1	2.36847	4.73629	6.2082	5.18545	5.96978	6.97162	6.79029	5.85298	6.46648	6.45467	5.52682	6.10393	5.78134	5.002	4.8046	5.89638	6.10208	4.72648	3.51038	3.13988	6.01422	5.21963	10.3709	4.8708	4.98435	8.3168	5.83354	3.08896	6.05583	6.56518	5.23156	4.90317	10.8653	10.9712	8.60767	2.39937	3.54845	5.60849	5.30448	4.6863	5.37872	2.06823	2.24766	4.89064	5.0503	10.7008	5.75129	3.87959
AMPD2	8.13	7.97369	8.97258	8.65443	7.50146	7.88244	8.36301	8.40666	8.94387	8.76458	8.60431	8.99028	8.8715	7.64036	7.41013	9.44029	8.46513	8.77867	8.34205	8.50327	9.30764	8.81482	8.43175	9.07298	8.3641	8.03439	8.40969	8.09296	8.39223	8.35764	8.11931	8.38609	7.36804	7.30653	7.79566	8.58832	8.42128	9.00976	8.75818	8.22965	8.85004	8.76172	8.99592	8.74902	8.77377	7.74283	8.97024	8.74595
AMPD3	5.80499	7.11197	6.37799	7.4463	7.07544	7.22526	7.31736	6.70976	7.22704	6.69536	7.06668	6.55494	7.07163	7.58267	6.1023	7.39913	5.70134	6.07937	7.03901	6.99555	6.49357	7.66884	7.05851	6.9506	6.70571	7.11609	6.64092	6.65942	6.56395	7.39431	7.04934	7.42126	7.0673	8.00575	7.8006	7.2449	6.64492	6.57138	6.41935	6.41591	6.72178	5.8073	6.60682	7.27023	6.17806	7.40552	7.44491	6.67266
AMPH	7.31793	6.42622	6.0196	7.10151	6.61448	7.63844	7.48288	6.95012	8.04402	7.07244	5.5818	5.43274	7.837	7.48131	7.65443	6.3542	7.46584	8.57307	6.59557	5.53779	5.92121	6.50275	6.7469	6.21418	6.5427	6.30887	7.46149	4.94464	6.7255	6.52657	7.77576	5.81931	7.25525	7.50978	6.90099	7.22573	7.35417	6.63794	6.64425	6.98093	6.82211	7.02301	5.4192	6.00012	6.254	6.33759	6.02421	7.94042
AMT	7.23369	7.23233	7.50777	7.43169	7.23913	7.09776	8.56814	7.62686	7.38988	8.36551	7.4438	8.13685	8.19218	7.71643	8.05675	7.1725	7.09556	6.48597	7.32076	8.50383	8.60693	7.91545	7.90714	7.43819	7.22434	7.77108	7.39224	6.47142	7.34945	7.45184	7.34298	8.48354	7.28507	7.73952	7.2868	7.59268	7.07992	7.91161	7.56929	7.91906	7.34412	7.04512	7.30901	7.42564	7.54831	7.07992	9.19066	8.09924
AMY1A	5.98634	7.24568	6.40019	6.69205	7.64856	4.92597	6.58284	6.53881	6.47846	6.97148	5.52655	6.29333	7.43067	7.72091	8.60289	5.48693	6.9086	6.22935	6.2625	6.41364	7.19221	6.3244	6.0045	5.69788	5.19725	6.53319	6.5678	4.77203	6.32215	6.34224	4.28298	7.04773	7.4712	7.59338	6.49509	6.98761	6.81948	5.82333	6.3529	5.87587	6.2824	5.27581	6.04026	5.35927	5.68545	9.15493	6.1488	6.84715
AMZ2	9.17414	8.87931	8.71332	8.61042	9.25026	8.37866	8.52146	9.00451	9.00813	8.57882	8.66292	8.76579	8.96665	8.17266	9.07487	7.60934	8.30078	8.64059	8.52299	8.56803	8.73435	8.28753	8.88464	8.97398	9.30662	9.51619	9.52914	8.57954	9.70073	9.14512	9.18168	8.73582	9.71905	9.93542	9.45396	8.65096	8.60043	8.00842	8.39143	8.4319	8.70242	8.32595	8.60964	8.38548	8.35702	9.3156	8.62866	9.36311
ANAPC1	8.01175	7.07696	7.87807	7.82016	6.94048	8.05528	7.64885	7.42424	7.78557	7.96834	7.69516	7.68629	7.84304	7.84711	8.24186	8.3279	8.12336	7.57077	7.56259	7.41138	7.36031	7.83589	7.20935	8.0794	7.66917	7.31189	7.74437	7.43084	7.34603	7.5876	7.74918	7.77622	8.14251	8.7259	7.57486	7.57827	7.35272	7.32425	7.59775	7.11662	7.58091	7.44759	7.53227	7.51915	7.55223	8.46865	8.24336	7.5091
ANAPC10	7.10603	7.09093	6.86035	6.50603	6.96125	7.16744	3.63279	7.0045	6.96317	7.02093	7.35456	7.3092	6.93451	7.13025	7.8033	6.33804	8.18928	6.8942	6.16875	5.81177	6.068	6.38106	6.3716	6.76708	6.62338	7.36809	7.2425	6.48734	8.50865	7.04677	6.67464	4.85635	6.73161	7.07897	7.00924	6.78971	6.40746	6.69077	6.46562	7.05106	7.04746	7.2001	7.14882	6.08299	7.00924	7.38576	6.09032	7.22029
ANAPC13	9.10059	9.59225	9.77904	9.74084	9.98175	9.48504	9.55548	9.85385	9.93957	9.74084	9.97802	9.03618	9.53325	9.70152	10.05	9.51867	9.61213	9.88725	9.50271	9.34491	9.32051	9.29667	9.87947	9.69781	9.98128	10.0491	9.78428	9.61323	10.4854	10.1271	9.74903	9.36531	10.1056	10.002	9.83866	9.51271	9.65143	9.21244	9.43988	10.0708	9.96355	9.85409	10.0884	9.32991	9.56648	9.98113	9.63876	9.5622
ANAPC15	7.46508	7.26446	7.21829	7.2916	7.32339	7.49739	7.43455	7.60932	6.7174	7.6179	7.30439	8.26432	7.57611	7.67845	7.45712	6.58646	7.44209	7.08354	7.22883	7.28043	6.74693	7.17192	7.67845	7.7181	7.30481	8.21713	7.52268	7.38868	8.16405	7.5689	7.23479	7.43473	8.16554	8.03064	7.4466	6.93921	7.22224	6.39335	7.15867	7.2697	6.82784	7.71543	7.34119	7.38762	7.16101	7.67983	8.02116	7.26123
ANAPC2	4.74539	6.92629	6.60719	6.70927	5.15866	6.57263	7.36668	6.66592	7.08488	7.16617	6.40549	5.37328	5.91664	6.01112	5.08653	5.6334	5.93913	6.3475	7.07177	7.10378	7.43266	6.96943	6.56689	6.56537	6.73286	6.62121	6.18293	6.60639	5.08451	5.78448	6.31479	6.93957	4.767	6.65632	5.22702	6.5208	6.31507	7.41884	6.67854	7.14074	6.72864	6.53767	6.41355	5.9492	5.07273	4.19418	7.53627	7.22726
ANAPC5	9.08768	8.85872	9.49174	8.8765	8.68445	9.00852	8.76401	8.94206	9.08995	9.05153	9.10186	9.34527	9.50188	8.98244	8.87736	9.23536	9.08429	9.08693	8.88867	9.20804	9.49577	8.8371	8.72733	9.00925	9.17736	9.05933	8.68405	9.38467	9.24026	8.83246	8.96359	9.23521	9.30263	9.21967	8.8609	9.03148	9.13217	8.77558	8.75554	8.50996	8.9124	9.11771	9.13161	9.07012	9.13465	8.85712	9.42903	8.98756
ANG	8.21551	9.19636	7.44793	7.2724	7.39152	7.38036	7.76573	8.14644	7.6202	5.16401	7.265	6.80574	5.78314	7.118	8.7242	5.33488	6.76607	8.39546	7.18585	7.37982	7.17108	7.29916	7.54608	7.57802	7.88342	7.60931	9.01809	7.76569	8.29219	7.531	7.36596	7.28143	7.23029	6.96587	7.33799	8.4346	8.00362	7.66818	7.82135	7.09126	7.91463	8.34177	8.15791	6.12876	6.924	6.71159	6.93809	7.85351
ANGEL1	7.21824	7.93341	7.48812	6.89569	6.82291	6.88728	6.72273	7.47496	6.23524	7.30991	7.67134	7.3705	7.6389	7.20532	7.23756	6.51126	7.20397	6.89516	7.50105	7.45322	7.47986	7.57369	7.23223	7.36299	7.41484	7.01257	6.78929	7.22097	6.21348	7.53817	7.03288	7.71043	6.57653	6.70244	6.9878	7.55792	6.98201	7.09454	7.45021	7.89703	7.06962	7.08924	7.26654	7.72748	6.9566	6.94669	8.09796	6.60332
ANGEL2	6.67699	6.13686	6.24549	6.39902	6.68865	5.11941	5.86082	6.31683	6.43497	5.35977	6.77869	6.94692	6.35582	5.95453	6.74306	5.8755	6.64817	6.31214	5.98552	6.34137	6.98557	6.51985	6.57609	6.53189	5.55801	6.51435	7.01609	5.90477	6.3832	5.74529	5.97525	5.76352	6.11546	6.20385	5.91822	6.28144	6.14218	6.62747	5.82769	6.53253	6.31142	6.55046	6.52736	6.28748	6.09853	6.16844	5.79493	7.14969
ANGPT1	7.33963	8.90782	7.60993	6.75721	8.4554	6.9719	8.10769	7.74884	8.50049	7.76337	8.84127	8.26899	7.7198	6.9542	8.6593	5.78513	7.40507	8.68852	7.94107	7.52865	6.97429	7.23419	8.11548	8.27434	9.60456	8.92251	8.93987	6.81598	8.18941	8.16095	8.27357	7.91933	8.74325	9.75245	9.67356	8.75991	8.37727	7.52393	7.89795	8.4479	7.49938	6.38175	7.55681	7.17059	7.45722	8.00509	7.8226	6.17961
ANGPT2	5.48917	5.30349	5.57562	7.18151	3.76563	7.76272	6.2579	5.39668	6.31714	6.4375	5.43671	5.38795	7.85027	5.54516	5.17712	6.29503	6.30673	5.93566	7.19615	5.73836	5.87256	6.12301	6.20873	4.42267	6.14352	6.19761	6.29627	5.02469	4.92601	4.87129	6.72663	3.72769	6.06249	6.12788	6.73628	5.8357	5.77652	6.18686	5.18315	6.80477	5.34363	4.90162	5.12501	4.64341	5.6938	5.58996	5.83425	8.38618
ANGPT4	3.04785	4.56514	3.29786	2.71328	1.66745	1.40376	3.91865	4.18164	1.73492	3.48158	3.97073	3.46111	3.507	2.34116	2.42582	2.75403	3.74	4.66243	3.95946	3.67025	2.12739	2.31208	2.45321	3.29376	1.84893	4.30355	3.76719	1.28402	3.507	2.34116	3.22296	1.95825	2.33645	4.73998	4.43779	2.37501	1.66008	3.38638	4.71604	2.70219	1.58668	3.27173	2.12122	2.6734	3.49052	4.40009	3.40185	1.50822
ANGPTL2	9.01425	8.95831	9.08148	10.8002	10.349	9.92305	10.5993	9.41289	9.1802	10.7452	10.8236	11.2602	9.89808	11.178	9.09805	9.0875	9.76669	7.90495	10.9317	10.2255	10.0618	10.1041	10.6839	10.2837	10.3771	9.49245	10.1247	10.6752	9.1495	10.1527	10.9577	10.6576	9.05084	8.43364	9.07562	9.93464	9.91388	10.394	9.94231	9.76915	10.274	11.1442	10.6705	10.5171	10.5565	9.28411	10.4656	11.5431
ANGPTL3	3.53528	5.05423	3.63843	3.3987	2.69857	2.06086	4.00926	3.64947	4.2186	4.38885	1.89269	0.783382	1.12405	3.02763	1.53858	5.12722	4.32347	4.91344	1.5685	3.0938	4.40715	3.43085	4.9391	2.45962	3.62497	2.44311	4.63352	2.60059	1.59783	2.26728	2.83557	2.78348	2.26566	2.14317	2.66426	3.18535	4.99522	5.29865	4.90854	2.37748	1.48667	3.77141	3.34621	3.84185	3.85887	1.58954	2.62069	3.00144
ANGPTL4	7.23052	6.08669	8.28345	9.33914	7.82373	10.9013	11.2341	7.96078	7.44487	7.70224	6.92337	7.53187	8.37769	7.61859	8.13423	11.7528	11.2373	7.48718	8.13809	7.19131	6.8613	9.87532	7.23705	7.62878	7.83119	7.92397	7.99571	8.98847	5.11105	7.6596	7.06626	7.6113	5.65483	7.5298	8.38439	8.74875	8.55399	7.35874	7.3106	9.3293	7.84531	7.28589	7.6126	9.14426	8.16801	6.49371	9.5728	10.8581
ANGPTL7	8.7021	8.70937	6.85811	5.66027	9.7661	6.02088	6.57961	8.71118	7.91809	2.77157	4.61699	2.31873	5.30306	7.71991	9.31271	2.46269	4.56543	9.1514	6.41654	7.11869	6.62365	6.72409	4.77648	5.06745	7.48635	8.27656	7.84391	2.4038	7.46434	8.43607	1.85029	6.50359	8.20043	7.61291	5.77012	6.56085	7.05743	7.62822	4.44882	7.62822	6.21323	10.1598	7.04092	5.94369	3.48037	6.27434	2.89238	6.13401
ANGPTL8	2.62497	2.73153	6.4723	3.40455	1.81567	2.47882	2.85395	2.38292	7.68789	3.34063	2.34939	2.38292	1.47602	1.64798	1.58603	2.76469	2.35486	8.79739	1.76397	2.24262	3.34505	3.16694	2.37858	4.67436	4.58995	2.65423	6.0219	3.86822	4.529	1.38108	3.19937	1.70722	1.88537	3.92706	3.09449	3.76432	3.0036	3.61423	3.92706	6.62902	3.79266	4.55338	1.88537	3.37611	3.37611	1.88537	2.30542	1.88537
ANK1	6.06583	5.39623	3.45119	4.0791	3.8891	4.12649	5.29667	3.86215	5.31465	5.93231	6.35622	6.5795	4.49397	4.92362	4.9742	3.98248	4.46826	4.8701	5.10489	4.71314	5.34569	5.01183	7.45646	5.60167	5.92556	4.282	6.1388	4.65435	4.5299	4.62035	4.41596	4.79484	7.69888	8.21322	5.57043	3.64458	4.50526	5.15752	4.49212	4.75828	4.06255	4.373	4.59278	4.9397	4.51177	7.57442	4.07258	3.4436
ANK2	8.08978	7.28941	7.15609	6.25302	6.39285	6.3348	7.61203	6.04359	7.11804	6.58453	7.44273	6.9328	6.94414	6.50975	5.57863	7.03796	7.06788	7.20284	8.41328	6.89862	7.25269	7.32909	6.94316	6.52333	7.25836	6.10728	7.50584	6.62795	6.00962	6.71185	7.49892	6.58705	7.19718	7.18984	6.51251	7.485	6.8372	6.58115	6.60713	7.09512	6.48449	7.44237	6.78553	6.16678	7.09035	6.52754	5.60353	8.2199
ANK3	6.96008	8.07488	6.96204	7.01391	7.24383	6.88369	7.99064	6.83968	8.17671	8.42188	9.35907	7.36583	6.90492	6.76495	6.20998	7.7192	7.00799	7.05045	7.50146	8.40506	8.86345	8.37251	8.43479	9.10272	8.58922	7.37285	6.99508	6.76674	7.37197	7.98963	6.80867	8.19612	8.28075	8.14624	7.70336	8.17102	8.11462	7.23613	7.76404	6.83174	7.56955	7.36527	7.91245	8.5111	7.81106	7.90353	6.33382	6.06248
ANKEF1	2.88773	3.09648	5.37468	4.49079	2.64544	2.18867	3.90689	2.50797	3.55537	3.55537	1.66235	4.04311	4.8773	2.06927	5.11484	2.23036	2.25185	2.96064	4.14135	5.15099	3.0568	2.93546	2.16371	2.60514	4.40424	0.941285	4.16161	3.95537	4.11559	2.62135	3.32832	3.14643	3.40052	4.08054	4.12738	4.136	2.6994	4.56946	3.87322	4.68823	3.25667	2.91172	2.12997	4.06258	1.85979	2.81644	3.42396	2.66083
ANKFY1	7.12847	6.70872	6.05511	6.03291	5.25163	6.26043	6.14031	5.69527	6.66799	6.8872	7.46187	7.17145	6.29477	6.57892	6.16286	7.0194	6.55244	6.44385	6.67276	6.59381	6.57773	7.17169	7.39617	5.64364	6.18661	5.3472	6.49331	6.57473	5.7528	5.61483	6.95942	6.76537	6.4204	5.64618	6.05182	6.72157	6.93912	7.67854	6.36466	6.68078	6.10403	6.04771	6.08421	6.87641	6.92922	4.97308	6.55487	6.0882
ANKH	8.36069	6.69031	7.75849	8.07204	7.79834	4.56099	8.03634	7.92814	7.17617	9.71473	9.14281	9.32653	6.10994	7.7931	6.90939	7.85033	8.26957	5.52451	8.0282	7.97987	7.81617	6.37874	9.78731	9.21796	8.001	6.98201	7.04848	9.18643	6.52478	9.40929	9.14356	9.39896	6.20501	6.91113	6.77796	7.74373	7.72699	7.95933	8.27688	6.01346	8.03689	8.46725	8.82342	9.56811	9.60881	6.79756	8.94354	9.14001
ANKHD1-EIF4EBP3	7.66014	7.63194	7.58166	8.83294	8.53315	7.92636	8.30278	8.16796	8.18682	7.84952	8.1462	7.75966	8.19909	8.58229	8.30423	8.50702	8.3577	8.52531	8.03975	8.3567	8.42909	8.50213	7.96749	7.83694	7.39483	7.49259	7.66728	7.98899	7.47644	7.70907	7.46245	8.59289	8.47684	8.59091	8.2127	8.24866	8.30608	7.4625	7.31486	7.92	8.35841	8.28714	8.39997	7.70223	8.17158	8.42025	7.54574	7.83079
ANKLE2	6.73224	6.19115	6.63325	6.91307	4.87703	6.54541	6.47573	6.66388	6.44066	6.03425	6.50147	6.83649	7.10836	6.22933	6.59823	7.59205	7.0353	5.9374	6.42433	6.81411	6.27342	6.22309	6.41319	6.01821	5.6846	6.61236	6.5517	6.85042	5.92002	5.59769	6.22933	6.08743	7.04053	6.94391	6.56247	5.39496	6.13054	5.8286	6.81825	6.10459	5.93624	6.45732	6.07425	6.20872	5.90139	6.84319	7.01036	7.09708
ANKMY1	4.56118	3.66369	4.28411	4.56969	4.55263	4.83656	5.73427	3.1679	3.50588	2.89905	3.05923	5.49858	4.7538	3.68725	1.29545	5.11403	3.38888	4.84164	4.49885	4.4265	4.82515	4.2764	3.56925	4.81447	4.7163	4.98188	1.86786	3.93545	5.01488	4.82988	3.02725	4.67142	5.17405	4.52697	4.0161	3.94761	6.1249	5.97706	2.72739	3.45648	2.50359	3.17193	4.21884	4.37508	5.28243	3.87478	4.49815	2.41817
ANKMY2	8.53468	9.42977	9.27499	8.56514	9.99196	8.00703	9.19784	9.23856	8.93551	9.76378	10.2301	9.43784	8.48055	9.00473	9.33367	7.57838	7.47695	8.98478	9.32713	9.586	9.63799	9.16267	9.48185	9.918	9.80695	9.66406	10.0027	9.30642	9.74438	9.71894	9.66977	9.59331	9.31487	9.82228	9.72626	9.71962	9.27259	8.69825	8.99063	8.56288	9.79204	9.10033	10.1879	8.87166	9.05822	9.46709	8.97102	9.33937
ANKRA2	8.1309	8.57874	7.81342	7.55824	8.37297	7.04874	7.28336	8.25377	8.21064	7.02819	7.56999	8.17128	8.626	8.51499	8.68191	6.93707	8.34217	7.84014	7.20231	7.32227	7.16214	7.41787	8.3134	7.17056	7.13869	8.13419	8.33653	6.98763	8.57697	7.72843	8.17331	8.13037	7.61385	7.3557	8.49176	7.85677	7.77603	7.94024	7.91329	8.34567	8.08289	7.61239	7.91087	7.66949	7.8717	7.3574	7.84862	8.47986
ANKRD1	2.60968	0.889674	4.47265	2.67619	4.29387	4.34048	4.99913	5.83265	4.13225	2.09285	1.46894	3.55543	0.48073	2.07318	4.22662	3.98937	4.34495	4.38734	4.9345	1.0328	5.09545	2.57069	5.06726	2.46938	5.19508	1.82043	4.21125	2.40566	2.22345	3.33921	1.69522	4.61606	4.66811	4.78916	5.19952	4.12163	1.81598	5.1448	3.84274	3.78883	3.58816	2.37783	0.916447	3.87731	2.72957	6.24115	1.91525	0.125652
ANKRD10	8.58292	8.07062	8.05504	8.69152	8.00669	7.62376	7.62445	8.03621	8.23012	9.13182	8.27834	8.83573	9.28599	8.64606	8.48515	8.70898	8.02945	8.22027	7.93243	8.49028	8.74172	8.5448	8.26862	8.152	7.90093	7.90999	8.00507	7.49953	7.611	8.21575	7.92192	8.51808	8.42864	8.61106	8.29536	8.55537	8.92596	8.39517	8.21437	8.15487	7.80696	7.71305	7.60298	8.42576	8.32694	7.3341	8.60486	7.61416
ANKRD10-IT1	8.32413	8.03436	8.22915	8.23504	8.52279	8.58882	8.79535	7.85569	7.70057	7.88154	8.70519	6.61529	8.89753	8.25418	9.08481	9.01039	9.33638	8.19155	7.92147	8.23162	8.44345	8.76874	7.76132	7.6198	6.92411	7.18501	7.59017	6.7635	7.53367	7.49895	7.66632	8.17533	7.47016	8.00122	8.29645	8.5354	8.57761	8.65148	9.02321	8.117	7.4162	8.12438	7.67903	8.65443	8.90046	7.0471	7.45223	7.53552
ANKRD11	6.84284	7.16092	7.52828	6.97393	4.94902	6.32039	7.03459	6.58838	7.26691	7.48966	7.21461	6.13946	7.49544	6.60901	6.45824	7.32025	7.76917	7.72802	7.79502	8.03869	7.9993	8.25346	6.73411	5.94368	6.42496	4.09037	5.22931	6.75091	4.3904	4.80038	5.89715	7.85087	6.62793	7.78491	7.50694	6.23176	6.61166	6.14072	6.30674	7.10383	5.85853	6.43147	6.45737	6.75685	6.26968	6.37571	8.49421	7.39108
ANKRD12	7.05347	7.41255	7.33274	7.38205	7.70131	6.1317	7.72713	7.37452	7.44473	7.70261	7.55074	7.39697	7.69578	7.62556	7.37666	7.28564	7.41766	8.07025	8.02611	7.34159	7.70074	7.0232	7.50185	7.46771	7.37894	7.01025	7.71	7.07305	6.66671	7.27429	7.84557	6.53917	7.85521	7.58679	7.87677	7.8589	7.75637	7.28035	7.19507	7.46752	7.34754	7.34962	7.24803	6.99034	7.1596	7.15274	6.85298	8.12014
ANKRD17	8.20375	8.21027	7.67138	8.24802	7.85159	8.27582	7.67676	7.90608	8.22678	8.34751	8.09338	7.01055	8.19896	7.58477	7.56257	8.29673	8.25392	8.1961	7.82211	8.33773	8.30186	8.21718	8.1949	8.13799	8.32638	7.46501	7.68955	8.10847	7.11882	7.86327	8.50741	8.32835	8.47687	8.36939	7.6132	7.40148	7.75772	7.69112	8.13996	8.09009	8.04215	8.12474	7.94906	8.2632	7.44983	8.43246	8.04884	8.10753
ANKRD2	3.23705	3.04289	3.95141	2.43204	3.2738	4.31232	4.60054	3.04289	4.39883	7.40017	4.26767	4.22204	2.89304	3.99662	2.69028	2.4844	3.11882	6.55432	3.14544	5.56912	4.10075	6.52992	8.1346	2.87811	3.41832	3.83027	2.83267	2.75474	2.93722	3.2738	3.63944	2.83267	8.22196	9.27171	5.81061	4.01823	2.41493	4.85522	2.34592	2.38102	2.14914	2.38102	1.78611	2.70271	2.34592	8.33128	3.50275	2.67739
ANKRD26	3.30145	5.19825	5.44346	5.28457	5.68916	5.23553	6.08275	5.67533	6.33428	5.9518	5.59382	5.57381	4.33013	5.64961	5.73157	6.20981	4.78228	5.71526	5.38028	4.91707	4.27094	5.41567	6.1632	6.16235	6.00152	5.34955	6.5155	4.6341	5.11926	5.8507	5.29339	5.87178	5.82879	5.97559	5.3731	5.69388	5.72576	6.79176	5.35659	6.14612	4.71989	5.11317	4.48678	4.98793	5.79333	6.28247	4.79526	5.11715
ANKRD27	8.6817	8.3409	7.76582	8.07801	8.51636	7.86573	8.14264	8.70762	8.50323	8.43703	8.42773	8.98784	8.26717	8.72915	8.59225	9.32558	8.19638	8.67148	8.1936	8.22281	8.33372	8.10231	8.84729	8.75164	7.8981	8.36205	8.69783	8.11381	7.97011	8.50763	8.68352	8.48083	8.9995	8.23152	8.07116	8.46089	8.41746	8.63409	8.34741	8.25889	8.38692	8.9829	8.49274	8.69783	8.19496	8.19091	8.1238	8.60352
ANKRD28	8.37391	9.65518	8.71225	8.18564	8.30227	8.31283	8.5488	9.11963	8.7533	8.618	7.75039	7.88476	9.33853	9.0974	9.17024	8.9308	7.76335	9.11735	8.66573	7.90476	7.97245	8.84127	9.10323	8.44387	8.29625	8.04501	8.73549	8.17921	7.45268	8.72166	8.35358	8.43102	8.52335	7.94858	7.93225	8.21407	8.34509	8.22274	8.96824	8.6104	8.42414	9.03204	8.64421	9.25	8.62101	8.28798	8.21458	9.6497
ANKRD34C	4.72181	5.99317	4.30355	3.19408	4.72921	4.39261	4.87874	3.82336	5.28229	4.77307	3.97858	4.96609	4.35365	4.96249	5.14504	4.99552	5.88435	3.07397	5.60323	3.66111	5.04801	4.43791	5.46778	4.99552	4.41024	5.04402	2.70111	1.73743	4.79263	4.68482	4.14755	4.50802	4.92526	2.3593	4.32119	4.58829	5.14662	5.48758	5.64882	6.6343	4.36237	4.9824	4.21049	5.36427	5.74391	4.68145	1.70577	2.65839
ANKRD36	3.42626	5.19333	5.25463	5.06096	6.14918	3.87437	6.12547	5.53258	6.28536	5.58425	5.14204	5.47368	5.88401	5.67036	5.36336	3.92479	5.54009	5.72144	4.90509	6.30424	6.17161	6.36102	5.04571	4.75408	4.68361	5.38887	5.25195	3.0484	5.1642	5.45642	4.81822	5.57318	4.98506	4.92642	6.75045	5.79423	5.84591	5.43993	5.40945	5.31997	4.5543	5.11697	4.48136	5.06372	5.71605	3.91701	5.27828	6.16231
ANKRD36B	4.55905	6.97833	7.25894	6.81507	6.99128	6.71538	7.61704	7.09646	7.31996	8.46733	6.40995	6.4384	8.61833	7.87522	7.51336	6.08173	7.30432	6.31079	6.53799	8.55058	8.84767	8.3075	6.19879	5.85078	5.13566	6.15025	6.00554	5.65656	6.30128	5.38085	5.33875	8.21632	5.81298	5.80894	7.03097	7.3281	7.32188	7.7044	7.60195	6.54251	7.25745	7.06708	7.45846	7.79254	7.58223	5.80489	5.77624	6.96794
ANKRD36BP2	0.276331	5.54615	2.26125	1.00774	1.26879	1.48951	1.6807	1.48951	2.48197	1.00774	1.26879	1.00774	0.295348	1.00067	1.68372	0.739551	1.22145	1.99339	1.41269	0.640739	1.15157	-0.572758	0.640739	1.28807	3.99859	1.35173	1.77924	4.99621	2.21417	3.60606	1.15157	3.5535	1.97292	1.14504	2.54967	2.21934	2.04371	3.79217	2.0037	2.05353	3.96425	2.02385	-0.949715	2.64215	1.37121	0.941719	1.65977	0.874386
ANKRD40	7.89784	7.14474	7.07727	6.53656	4.83241	6.77703	6.57436	7.29935	7.75825	5.73573	7.08202	6.07426	6.1353	7.00275	7.31322	7.82428	7.62051	7.16016	6.07652	6.0971	6.42232	7.01169	7.18666	7.20832	5.79486	7.01615	7.75367	6.30609	6.98021	6.5597	6.60284	6.20733	7.2579	6.41434	6.6068	6.7935	7.02978	7.11369	6.8963	7.88026	6.8705	6.72527	6.35128	7.2074	5.73377	7.2714	6.46377	6.21704
ANKRD40CL	2.12644	2.00091	0.933785	0.711389	0.789393	0.541462	0.863394	0.12642	1.12643	2.21391	1.24191	1.0009	1.00362	0.429453	1.23347	1.12225	0.876503	1.86254	0.251419	1.43698	2.00783	1.78518	0.876503	2.07626	0.342662	1.57567	0.739601	0.342662	0.666985	0.591278	0.591278	1.53063	1.14316	2.27735	0.412873	1.04873	0.946085	1.91461	1.31198	0.709351	2.27735	0.709351	1.23059	0.23102	1.65136	0.23102	0.946085	0.412873
ANKRD46	7.66654	8.50803	7.28169	8.14559	8.81437	7.82052	7.04516	8.25539	8.57031	8.41679	8.29117	7.70556	7.76476	8.02669	8.78681	7.80936	7.91529	8.60965	8.02372	7.53936	7.79446	7.74848	8.11867	8.45876	7.7988	8.64999	9.41185	7.38196	8.5328	7.86497	8.36479	7.47345	9.17268	9.00363	8.00347	7.62642	7.95686	8.11517	8.09318	8.28547	8.1059	8.19284	8.07203	7.70707	7.9806	9.30678	7.16222	7.55113
ANKRD49	8.60585	8.27541	8.02552	8.88638	8.65566	7.66595	7.26046	8.24644	8.42708	7.69595	8.26822	7.65325	7.98949	7.95466	8.47282	8.08689	7.65584	9.02684	7.93495	7.20349	7.31526	8.22715	8.02881	8.51709	7.90515	8.84241	8.78215	8.21435	8.74281	8.36576	8.33147	8.26646	8.25134	7.90956	8.43481	8.38222	8.33736	7.56894	7.82767	8.00107	8.07318	8.19002	8.15992	7.85964	8.37753	8.01492	8.30243	9.25766
ANKRD53	3.27497	5.14943	3.3871	2.41696	4.2288	3.65165	3.23571	2.48294	3.65165	4.40675	4.12033	5.32432	3.70594	3.45757	6.04947	3.17859	3.39978	5.04804	3.76517	3.45757	4.13544	4.56402	3.07316	2.87969	2.15732	3.5269	3.05487	5.0531	3.05487	5.02249	2.79498	3.68159	3.90371	4.76885	4.42998	3.9274	3.95064	5.09786	4.13236	4.54563	3.42579	3.48585	2.25134	4.79825	3.80848	1.77863	4.86516	2.94931
ANKRD55	4.17423	5.44537	5.39419	4.92528	5.23019	4.90198	5.15665	4.94254	6.3177	5.62412	5.14659	5.74722	5.25885	4.52176	5.90867	6.24645	5.70044	4.94576	4.68339	4.53616	4.44779	5.76054	5.25655	5.50944	5.16672	5.39743	5.52315	4.70614	6.28352	4.95687	4.70614	4.94576	5.43936	5.39621	5.0836	5.34571	4.59393	6.49477	5.78573	6.1412	4.32767	4.48028	5.22509	5.31669	5.23772	4.87255	5.23142	4.57206
ANKRD6	6.52327	6.93455	6.5547	6.92082	7.08834	5.23265	5.9513	6.56244	6.99125	7.10825	6.60933	7.05579	7.99335	7.04987	7.04324	5.79668	6.23542	7.15436	6.93133	6.48101	6.38606	6.98527	6.39657	6.49358	6.58403	6.362	7.1011	6.25301	6.99214	6.80158	6.51519	6.17434	5.95113	6.49988	6.58433	7.32685	7.42737	6.92669	6.22912	6.75899	7.11221	6.93758	6.96402	5.78914	7.171	6.69112	6.56302	6.73691
ANKRD7	1.28511	1.75603	4.57122	2.37364	3.88288	3.11351	1.53745	0.322942	2.71061	4.53416	0.752417	2.9575	1.21026	3.62076	1.07529	0.70135	2.53175	1.7141	0.0146298	3.21412	4.34214	1.25261	2.96507	-0.438536	4.23231	2.63256	5.01939	2.85779	1.12168	4.51759	3.53579	0.926578	0.379443	-0.365244	2.88438	1.77131	3.04867	4.67912	3.56237	3.71286	0.0610438	1.62209	2.67273	3.91825	3.84736	2.96004	3.32451	1.7235
ANKS1A	8.25064	7.97444	8.09767	8.16186	7.82865	7.06223	7.4666	8.29437	8.41118	8.46984	7.6534	8.83482	8.92077	8.78641	8.64014	6.96395	8.05264	7.79461	8.05814	7.96947	7.9644	8.07993	7.95303	7.76306	7.79988	7.94315	8.71386	7.54355	7.93919	8.47726	8.44967	7.71322	8.36721	7.73918	7.74125	7.94932	7.91478	8.45362	8.39806	8.63127	8.76141	8.3394	8.12161	7.9559	7.74538	7.55641	7.78942	8.14227
ANKS1B	1.76813	2.12272	4.81715	3.14266	3.73021	4.22307	3.44626	3.10028	4.24411	3.48043	4.30563	1.66557	3.73012	1.81734	4.64122	2.67669	5.25902	3.54374	3.53086	4.37285	4.25553	2.29427	3.98345	2.50449	1.99417	0.962169	4.25946	4.33229	2.2169	2.41013	3.65484	4.02094	3.14537	4.54941	3.70092	4.24044	3.26445	5.0993	3.70092	4.11279	1.83811	3.74636	1.88654	3.09075	4.91115	2.67738	2.02177	2.32516
ANKZF1	6.72467	6.58687	6.26289	3.52067	3.19544	5.59956	4.29536	6.75395	3.94879	5.28562	5.30641	4.18363	6.26654	6.57496	5.36225	3.37924	3.28538	6.11926	6.43962	6.81561	6.99646	4.62682	5.03575	6.00452	3.4311	6.32953	4.77037	4.22424	3.19313	2.80269	3.60144	5.98529	6.40813	5.40024	4.00265	6.19282	4.07581	3.42693	5.11073	3.84425	4.4961	5.38586	5.01439	4.6238	5.12234	5.49714	7.20384	6.63887
ANO1	4.62204	5.89817	5.39186	6.1523	6.79536	6.66161	5.91563	6.22155	5.99005	7.73172	5.99991	5.84818	6.59799	6.22694	5.70297	5.41557	6.21413	4.23372	7.34092	6.01993	6.62522	5.39508	6.97411	6.36896	5.46067	6.00861	6.64679	5.66477	4.80495	6.66295	7.14977	6.10432	5.76471	6.11839	6.12364	6.65766	6.3286	5.86187	5.78517	6.98419	6.13061	6.1632	5.0689	5.41221	5.4418	5.53774	6.14957	8.03347
ANO10	7.97568	7.86903	7.61966	6.36038	6.95567	7.11003	7.22477	7.43352	7.2451	7.76563	7.27382	8.43154	7.76335	7.40184	7.98316	5.55836	6.97203	7.46304	7.65695	7.41938	7.66307	7.74823	7.57864	7.68282	7.77086	7.27758	6.92478	7.562	7.81411	7.66842	7.73697	7.23687	7.3672	6.36009	7.18095	7.40178	7.70526	7.58439	8.01561	8.0405	7.51545	6.63667	7.44987	8.04597	7.05585	7.13633	7.92106	7.54639
ANO2	5.14586	2.61595	5.3827	5.60724	5.65777	5.03744	3.70994	4.29352	5.49324	5.56096	3.23807	5.39348	6.3247	3.59461	6.43292	3.40602	4.96293	5.41651	4.84134	4.71699	5.02826	3.51786	4.69093	5.16228	4.49314	3.23996	5.70172	4.27717	5.02437	5.18711	4.9344	3.15625	2.98715	6.10905	4.9956	4.67936	4.69446	6.39267	3.86725	5.07689	4.54351	3.62208	4.16668	3.92207	4.53507	4.92173	5.6159	5.25088
ANO3	3.73486	5.99626	4.27345	5.32876	2.28881	4.82459	2.61132	3.81706	4.82459	4.898	5.4163	4.04264	1.99756	4.49615	5.58859	4.79378	5.97619	4.91586	3.83156	1.06585	2.69455	4.56771	3.68238	4.45092	5.25871	5.22172	5.18938	3.43886	4.82763	4.61383	4.28031	3.85522	5.33693	4.78067	5.44889	5.57754	5.51506	4.49008	5.53101	5.51506	4.72503	4.54885	4.33957	4.42804	2.73278	1.2326	2.09581	2.57675
ANOS1	7.54811	7.76861	7.11278	7.91223	8.1115	7.64659	7.71102	6.62383	8.1926	10.1355	10.7384	9.26458	6.96471	5.22841	6.74021	6.49979	6.504	7.28936	9.1283	9.11917	9.41375	7.7774	9.35097	9.46844	9.20923	8.77115	7.7287	8.98869	8.18959	9.52016	9.50424	9.48078	9.53422	9.94767	9.01618	7.97647	7.8716	6.9169	7.43584	7.19389	9.66907	6.64538	9.19125	8.76635	7.84122	9.40837	8.13635	7.31425
ANP32A	7.8211	7.96755	8.43837	8.26623	8.76506	7.6668	7.79412	8.20736	7.40502	7.97238	7.95002	7.94413	8.64903	8.64876	8.7777	7.95981	8.23706	7.74962	7.74549	7.90897	7.95941	7.37287	7.9313	8.00444	8.16331	8.04905	8.26654	7.78856	8.04751	8.22746	7.75008	7.77237	7.65857	7.68	8.27837	7.93254	7.99869	8.4352	8.06857	8.42291	8.36447	8.10482	8.3143	8.09286	8.64904	7.99899	7.54359	7.30279
ANP32A-IT1	3.52423	5.253	3.8048	2.3762	0.761317	2.24629	2.6069	4.30934	4.05211	5.16052	4.19089	3.53883	4.95685	3.90917	4.65724	5.31658	2.42275	2.33505	1.47569	4.0631	4.75098	3.89386	4.61735	1.42004	2.14189	1.72572	1.89866	3.66658	4.42463	2.97098	1.42004	5.11516	4.43222	2.47516	5.01497	2.57682	2.57682	3.19152	4.56898	2.57682	3.77733	4.30632	2.24486	4.67304	5.77931	3.12861	2.24486	1.39073
ANP32B	11.0107	11.7854	11.4085	11.0658	11.4715	11.0793	11.1742	11.0454	10.7555	10.9382	10.7229	10.7192	10.9691	11.3964	11.8008	11.2439	10.7912	11.7397	11.2609	11.0883	11.1808	11.1833	10.7837	10.9642	11.2065	11.2438	11.2535	10.8455	10.83	11.1735	10.7153	11.0107	10.5258	10.4113	11.1651	11.3069	11.4587	11.386	11.5252	11.382	11.1402	11.6789	11.2034	11.2856	11.057	10.6864	10.9555	10.9715
ANP32C	1.94724	3.19578	1.23415	1.15865	1.79504	2.74551	2.55303	0.909652	2.65199	3.24168	2.37408	1.56825	2.14025	1.52436	1.59829	2.34586	2.37519	2.37519	2.98002	0.835604	2.14025	1.62216	2.38965	2.79252	2.07104	0.668979	1.69164	2.03523	0.912609	1.47303	2.23857	4.89916	1.83601	2.2964	1.66398	2.49721	2.12017	4.10444	1.91359	2.54258	2.49721	0.919841	1.08036	1.66398	1.08036	3.10199	3.18306	0.734538
ANP32D	0.758658	2.99261	1.45815	2.53781	2.90026	2.76656	5.86951	2.49567	4.75817	2.93174	1.15259	3.9857	2.211	0.807058	3.14841	3.82362	2.59179	3.17344	3.96519	4.16941	4.1333	1.64243	2.87691	3.91648	0.45057	0.506021	2.33392	2.94872	4.86152	2.12414	3.78863	2.5218	3.68119	2.83601	2.59447	1.73313	3.60279	4.57885	4.53165	2.06563	3.42877	2.56742	3.57942	4.28296	3.41532	0.657297	3.50645	-0.665031
ANP32E	7.63227	8.17874	8.91713	8.83623	9.21151	8.29522	8.43337	8.26227	8.30619	8.09688	8.14761	7.87688	8.72974	9.11368	9.15161	8.32816	8.84674	8.60703	7.83299	7.77416	8.15034	7.91431	8.70128	9.03737	8.24436	8.00218	8.28474	8.05022	7.71583	8.51778	8.2311	7.93301	8.55647	8.57964	9.01801	8.76253	8.69274	8.01403	8.56678	7.93265	7.98984	8.13735	8.32107	8.1423	8.24725	8.57474	7.14969	9.29518
ANPEP	7.63133	8.13791	8.70116	6.39748	7.37621	5.69451	7.28979	8.68876	6.82239	6.83738	6.76446	6.9554	7.1542	8.00737	6.50694	9.67125	7.62303	7.30525	6.42354	7.56445	7.95142	7.90614	7.16946	6.92844	7.04496	6.17321	5.29893	7.6057	6.02926	7.31569	5.62098	7.5794	5.95828	8.20795	6.86862	8.36481	7.09118	7.89625	7.57179	7.73215	5.24883	8.12017	5.05001	7.20271	7.60371	5.41693	8.34904	5.80588
ANTXR1	5.50384	4.0322	3.417	4.46848	4.22842	3.35381	6.09144	4.20709	4.92595	6.30973	5.92225	5.19554	5.73775	4.1191	2.84909	4.25995	4.18213	2.97368	6.22153	5.49135	4.59396	3.50225	5.29931	3.73724	6.12612	5.89575	5.04014	3.83853	5.00118	5.43083	6.32926	4.82811	5.11395	5.83199	2.92066	4.56585	5.44769	5.75436	3.50722	4.69874	4.31804	5.34313	4.23564	4.97144	5.55162	4.25669	5.34805	5.41054
ANXA1	10.958	12.3543	12.2367	12.4567	12.6979	11.831	12.309	12.002	11.9053	11.956	12.0502	11.0422	11.5393	12.4009	12.017	12.7236	12.0527	12.2276	12.3844	12.2841	12.0601	12.1056	11.692	11.5302	11.7991	11.6624	11.8744	11.952	12.3045	12.0065	11.5729	11.8839	11.6277	10.7645	11.8657	12.4721	12.7181	11.7917	12.3892	11.5466	11.9349	12.4266	12.1452	12.4438	12.1027	11.2738	12.0202	12.4263
ANXA10	2.44512	2.74908	4.21287	3.40741	3.21122	5.44709	5.56312	2.07083	3.76178	4.91872	4.16391	3.57054	2.74479	3.5849	2.7204	3.69167	3.43915	5.1458	2.24039	5.20014	3.16095	3.48656	5.31961	3.19835	3.69855	2.79253	3.15147	2.56614	2.76883	6.10526	5.68353	2.69565	4.3551	1.89688	4.66263	4.79895	3.33172	5.11247	5.00997	3.20298	2.46688	1.99759	2.25586	4.26351	5.41563	4.48582	4.41635	1.89688
ANXA11	8.25516	9.06573	9.47011	9.63459	9.59492	9.00335	9.84437	9.49519	9.02564	9.28024	9.17893	9.23929	9.12979	9.74498	9.39946	8.21114	8.08683	9.33549	9.85614	9.44947	9.48339	9.06487	9.27996	9.53105	9.90638	9.21554	9.58701	9.46506	9.46774	9.22629	9.65024	8.87166	8.84612	8.64597	8.83539	9.18822	9.32804	9.36707	9.60972	9.59084	9.52846	10.0325	9.84384	8.88821	9.22589	9.18115	9.36296	8.55093
ANXA13	3.87657	4.42548	2.05521	3.79516	3.05998	4.11467	5.56029	3.30367	4.17672	3.019	2.55341	4.21185	2.32839	3.51097	4.05299	3.8595	4.9948	3.385	3.25747	4.85882	3.26572	6.39953	2.9507	3.01844	2.64976	3.11983	2.62613	2.78516	3.18139	3.36179	3.70678	3.39267	3.95315	4.00874	2.67264	3.73398	5.71023	3.58677	4.03555	3.41767	1.79174	2.90921	2.48232	5.16619	4.06174	1.79174	4.20738	3.105
ANXA2	13.5044	13.4202	13.0926	12.1846	12.3472	12.6399	12.7979	12.5478	12.396	13.1586	13.2917	12.6163	12.6507	13.3354	12.6318	12.9552	12.686	13.2662	13.458	13.1282	13.2967	13.3502	12.4007	12.582	12.9771	12.6662	12.327	12.8907	12.8566	12.5588	12.3696	13.288	12.6418	12.1587	13.0067	13.4462	13.5377	12.5097	13.0681	12.7156	12.6871	13.1365	12.9148	13.2932	13.0445	11.9723	13.0249	12.9138
ANXA2P1	4.95095	5.70127	6.08875	5.46071	5.3845	4.78972	6.76958	5.00401	5.23435	6.59397	6.01954	5.84489	4.39414	5.69072	4.18123	4.58622	5.89563	5.42653	5.70435	5.46595	5.99249	6.24824	6.39892	5.94592	5.82999	4.53616	6.06998	5.92096	6.2112	6.09289	5.81987	6.5927	5.5498	6.17557	5.59335	6.42762	6.43521	7.09693	4.90849	5.77072	5.2236	5.06432	5.63526	6.15958	5.7888	4.18895	4.2613	6.06203
ANXA2P2	11.1424	10.7182	10.5229	10.7826	10.2805	10.6438	10.8284	10.0401	10.4209	11.1411	11.1735	10.1481	10.2265	11.181	10.5309	11.0257	10.7437	10.6641	10.9295	10.6765	10.8746	11.0428	9.81056	10.8502	10.4378	10.3302	10.1779	10.9343	11.3399	10.5241	10.2148	11.0251	10.3077	9.60178	10.9813	11.2028	11.2996	10.927	11.3236	10.6737	10.6412	10.752	10.7361	11.3137	10.8843	9.71662	10.414	10.6243
ANXA2P3	7.17364	5.88811	6.96391	5.64873	5.72476	6.43608	6.90128	6.26686	6.49279	7.89063	7.41873	6.38509	7.19894	7.05482	7.2442	6.01082	6.46429	5.96101	5.35688	5.36724	7.49398	5.32277	6.7146	6.95361	7.45658	6.6804	6.21582	7.17997	7.37955	7.13648	6.31577	6.35113	7.26513	5.96562	7.14419	5.32971	7.36045	7.78862	7.46349	5.96562	6.06202	6.59151	6.16613	6.99713	7.29398	6.23385	6.12559	5.4179
ANXA3	6.94568	6.48459	5.63316	5.4968	6.9579	5.98006	4.91508	6.38336	5.96966	7.28879	5.75425	4.6468	5.62475	5.74603	8.42666	8.6238	5.91318	6.10648	5.32075	4.99998	4.05806	5.24974	6.21628	5.5524	5.9434	6.35735	7.02902	4.67729	6.01467	5.95497	6.31057	5.57191	7.38766	7.68223	6.80176	5.93339	5.44933	6.08756	6.50127	6.94839	5.80032	5.35708	4.4716	5.06288	5.35068	7.91186	4.97038	5.55164
ANXA4	10.8463	11.3575	10.2433	9.85456	11.2366	10.4272	9.82684	11.1589	10.5441	11.0665	11.3126	11.0095	9.73339	11.231	10.2187	9.64189	9.867	10.4582	10.8631	10.9037	10.7881	10.8268	10.843	11.0396	11.158	10.8665	11.6206	11.1601	11.4169	11.3193	10.9743	10.6996	9.7163	9.44112	10.5201	11.5552	11.5447	10.4743	10.8979	10.4159	11.1575	11.6707	11.2536	11.0782	11.002	10.1629	10.7969	11.3135
ANXA5	11.9273	11.624	11.948	11.1834	11.4814	11.6576	11.9802	11.7998	11.4984	11.8857	11.5403	12.0358	11.6306	11.9667	11.8701	12.1197	11.945	11.6259	12.3718	11.5028	11.4416	11.9023	11.4864	11.6297	11.6136	11.5533	11.719	11.6783	11.8078	11.5641	11.8801	11.9452	11.5143	11.0451	11.8212	11.9776	11.8804	11.3498	12.0798	11.492	11.8817	12.1782	11.9927	11.9458	11.8967	11.1448	11.7858	12.0479
ANXA6	8.57518	9.39557	9.1843	8.27831	7.80498	8.53869	7.9022	9.00333	8.89545	9.48351	9.05802	8.75633	9.1415	8.72996	9.70699	6.98417	8.33706	8.85386	9.22383	9.41098	8.79407	8.6707	8.60692	8.57249	8.81509	9.1181	9.17543	8.16736	8.43561	8.24736	9.11975	9.04684	9.68432	9.46834	8.76156	8.60876	8.10808	7.55203	8.61259	8.94603	8.79106	8.66791	8.528	8.26292	7.82966	9.00378	8.94778	9.15418
ANXA7	10.4923	10.0225	10.2955	10.2088	10.8273	10.0921	9.98664	10.2999	9.97799	10.1174	10.1134	10.5586	9.78335	10.4563	10.0701	10.2091	10.3722	10.632	10.2244	10.6105	10.3399	10.3541	10.5757	10.2761	10.4542	10.1759	10.2756	10.4627	10.508	10.2569	9.95549	10.1498	10.758	10.1607	10.0617	10.1926	10.485	10.6817	10.326	10.1355	10.1311	10.6232	10.5817	10.3565	10.555	10.3066	9.97444	9.73978
ANXA9	4.69997	3.94429	4.25211	3.12438	4.07356	3.49221	3.18397	2.63247	3.4993	4.70368	3.97197	4.46637	4.58519	4.47788	3.94835	4.83617	4.73268	3.44412	3.98111	1.92184	3.33097	2.57842	5.19538	3.73273	3.81348	3.51775	2.97378	3.35088	4.16598	4.00415	3.54164	3.42205	2.97423	5.03422	3.48638	4.68696	4.45278	5.87578	3.18098	3.66579	3.52129	3.61973	2.47697	3.39384	4.58266	3.18098	3.69544	2.43092
AOAH	7.08077	6.03302	5.15078	4.74068	4.08883	4.71621	5.45969	5.28356	5.45969	7.64	7.96182	5.09715	6.65006	6.45517	3.19672	5.39757	3.39026	5.3452	6.25495	7.00049	6.66317	5.49068	5.25388	5.59332	6.9394	6.60033	5.09601	5.84312	6.06576	6.68644	6.37987	6.4829	5.17995	6.30846	6.01624	7.2313	6.1674	6.78599	6.17688	5.31523	5.93539	4.44058	5.40388	7.05033	5.46525	5.45979	7.47261	3.30527
AOC1	5.07626	6.26169	5.98225	3.00164	5.39135	5.28988	5.1868	5.63994	6.30816	5.147	7.52714	5.36661	4.16247	4.59246	4.51134	6.03984	5.86902	7.09617	4.81575	4.16605	4.36399	4.47063	5.35011	5.616	6.0582	6.4133	3.8328	7.74543	5.22391	5.81231	6.32791	6.61638	4.74854	2.7595	5.19606	6.12854	5.73313	6.05269	7.54142	5.06411	4.90652	5.18821	6.54332	5.23456	6.22065	4.99245	6.63941	4.89659
AOC2	6.17826	7.56602	6.63797	5.60965	5.6919	6.12482	5.88312	7.11921	6.35756	6.41273	4.75915	5.41369	6.43403	6.28655	7.27531	7.08794	7.23702	7.12393	4.95534	5.45539	5.14688	6.0427	6.02045	5.57259	5.48643	5.11124	6.31968	5.24507	6.19194	5.99649	6.11302	6.01905	5.90747	5.77042	5.43054	4.42964	6.07837	6.21977	6.46775	7.04124	6.04028	6.04028	5.40627	6.28867	6.59041	4.9561	7.11903	7.19956
AOC3	8.06781	9.97497	9.52208	8.59885	9.42149	7.77107	8.65687	9.40906	8.75982	8.89122	7.42373	9.93124	9.18057	7.77656	11.3325	8.0097	11.1931	9.6092	9.3046	8.00805	8.08637	8.38952	8.23007	7.65994	8.52956	8.11235	10.7802	7.38195	8.64888	8.5508	9.24088	8.01669	9.69043	8.99361	10.3571	8.53419	8.66222	8.37634	10.057	11.4349	9.82918	8.11893	7.83085	7.19487	8.89472	8.72045	7.39679	8.39918
AOC4P	4.54533	4.37516	4.08007	4.10739	3.44722	4.66137	4.45859	4.08007	4.43622	3.64554	5.46527	5.16413	3.85527	4.2736	4.42931	5.75313	5.2597	4.10011	4.52492	4.9831	4.71562	4.54264	3.55661	5.55104	3.98769	3.14107	3.40819	3.85527	3.68567	4.47419	3.85527	4.35942	3.7889	4.71278	3.57104	5.91129	4.34496	4.5605	3.95398	4.33099	3.12573	4.88377	3.59731	5.22087	3.83236	4.19726	4.27339	4.79181
AOPEP	7.9746	8.06171	7.18453	7.7263	8.4119	6.91638	8.18796	7.92056	7.4792	8.17681	7.73788	8.2019	8.1507	8.37004	7.31546	7.50024	7.37308	6.84902	8.13195	7.54877	7.59861	8.07059	8.19597	7.44907	7.61476	8.15005	8.18032	7.8495	8.24421	8.0277	8.47576	8.05912	7.95797	7.95091	7.36932	7.91651	7.80637	7.87678	7.90046	7.76494	7.31011	7.64158	7.40327	7.79849	8.12876	7.80165	7.58938	8.87012
AOX1	9.64966	8.37503	8.30117	7.32296	8.16948	7.96057	7.54297	8.57139	8.17033	6.49076	7.14299	6.24619	6.93191	7.13811	8.5762	6.15945	8.44998	9.71511	6.803	7.89705	6.91883	8.07312	8.37587	6.27088	8.01307	8.39068	8.79657	8.4176	7.92386	8.25468	7.77564	6.52902	7.8542	6.44307	8.01214	7.97072	7.97192	7.60103	8.56901	8.42672	8.74979	7.46918	8.53962	6.81165	8.1011	6.98435	8.09061	7.19841
AP1AR	6.21522	5.6982	6.18381	5.38342	5.85412	5.52878	4.70715	5.47647	6.18117	4.74603	5.37944	5.91559	6.43717	5.96816	5.94763	6.118	6.72411	6.34955	5.23357	5.55202	4.73386	6.18323	5.68286	5.02896	5.09973	4.36768	6.12683	5.04094	5.36164	5.63596	4.91314	4.71016	4.07286	5.21493	5.72429	6.27679	5.99374	7.09691	6.05672	5.73814	5.28051	4.84012	5.5085	6.29729	6.32138	5.10826	4.36108	4.62744
AP1B1	7.07147	8.10234	7.87806	7.90691	6.78816	7.71396	6.88584	8.167	7.46458	7.86909	9.21353	8.50827	7.4474	8.10999	6.00581	6.14819	6.30644	7.66902	8.68238	8.37354	8.21506	8.14878	8.1517	8.46855	8.27736	7.93999	7.0885	8.881	7.76911	8.45797	7.18111	8.74052	7.37757	7.42714	7.76575	8.68842	7.76773	7.55391	6.63957	7.9272	8.06929	8.47048	8.56699	7.83124	7.51141	5.96949	9.07156	7.77167
AP1G1	7.7234	7.38424	7.69066	7.63586	7.14495	5.99534	7.98069	6.94935	6.19387	7.02514	7.70344	5.6648	7.96094	7.11851	7.29572	8.18601	7.56433	6.43718	6.72132	6.94545	7.14602	7.53921	7.90041	7.30215	5.67767	7.3308	6.79947	6.94232	6.12548	7.32764	7.53471	6.60109	7.24437	7.84804	7.1274	7.43051	6.64035	5.5359	7.43143	6.8144	6.66012	7.1548	7.55759	7.4415	6.38311	7.9466	7.37705	7.83995
AP1G2	4.41294	5.46829	5.02584	5.43387	3.83636	4.80241	5.29072	6.0366	5.96213	5.69366	5.38883	5.42752	5.97966	5.5627	5.35924	4.90028	4.53287	4.53582	4.73927	6.02363	6.10987	5.86722	4.64415	5.25337	4.59657	6.29923	5.07363	5.30117	4.40871	5.44266	4.91321	5.8127	4.87464	4.24105	4.89668	5.72655	5.26034	5.11028	5.99464	5.5371	4.99466	5.6131	5.22728	6.44926	6.12613	5.11639	4.42416	4.70837
AP1M2	3.3416	5.74947	4.9598	4.42297	5.49241	5.02812	4.94582	4.38505	4.19669	3.69734	4.34957	5.03703	5.15665	4.44071	4.82015	5.24654	5.6983	4.50656	3.55038	4.16018	3.3948	4.82919	5.53914	4.92056	4.16797	4.68795	3.43819	2.63881	4.75136	6.18745	4.6809	4.20826	4.67139	6.05614	2.80057	5.25345	5.2167	5.48962	4.97324	5.26693	3.88295	3.9411	3.31609	3.26616	4.95579	4.97899	4.51913	4.17153
AP1S1	5.77437	6.13956	3.74342	5.77143	4.72394	5.37641	4.51373	5.8149	6.0205	5.46833	5.8951	5.2474	5.60652	6.1921	6.27496	4.6616	4.96186	5.00915	6.1156	5.49903	5.41969	6.28456	5.06892	3.62908	5.05121	5.69275	5.53512	5.27168	5.47762	5.06107	4.7058	5.61789	5.65036	6.38402	5.95514	6.31145	3.90222	5.35291	5.15359	4.6979	5.19224	5.61678	5.06205	4.28599	5.40223	5.5962	5.48795	5.36956
AP1S2	9.7993	9.44562	9.23961	8.62929	8.89579	9.19864	8.87368	9.28528	9.51297	9.37475	9.86503	9.98376	8.96967	9.63125	8.52914	8.90541	8.9194	9.20095	9.80717	9.38144	9.28153	9.50913	9.8016	9.66012	9.5477	9.80762	9.43712	9.80923	9.84846	9.52515	8.93228	10.0255	9.79411	9.98291	9.30807	9.60457	9.57532	9.40302	9.13946	9.20095	9.05792	9.30831	9.00142	10.0544	9.75095	9.84366	9.29805	8.41773
AP2A2	8.7043	8.55753	8.93921	8.30279	8.29376	8.23498	8.3021	9.14635	8.73884	8.6603	8.87974	8.78017	8.5593	8.93626	8.06863	7.6932	8.25419	8.66748	9.00429	8.90929	8.74386	9.0332	8.53956	8.60406	8.87598	8.59722	8.69677	9.13269	8.59896	8.65622	8.64105	9.24125	8.0791	8.23423	8.79964	9.03396	9.0543	8.47608	8.77242	8.2358	8.62496	8.44288	8.60496	9.12118	8.23893	7.99949	8.77791	8.95026
AP2B1	8.08736	8.74391	8.70092	8.19857	7.85419	8.51219	8.11505	8.29836	8.4002	8.29836	8.53602	7.04796	8.74105	8.63538	8.9733	8.27441	8.4732	7.73057	8.15201	8.10672	8.36788	8.01856	8.34795	8.67704	8.16256	7.68279	7.93579	8.13864	8.04875	8.13659	8.46162	8.11737	8.8389	8.6523	8.23631	7.68438	7.72551	7.78392	8.12696	8.25597	8.10535	8.45547	8.54834	8.21739	8.0378	8.76975	8.25045	7.98028
AP2M1	9.728	9.59618	10.3413	9.77125	8.82455	9.72824	9.96901	10.4818	10.0901	10.1046	10.405	10.5879	9.89728	9.75383	9.57977	9.04785	9.14964	9.72732	10.0881	10.2679	10.4537	10.3335	9.89677	9.84759	10.3752	10.4414	10.014	10.7338	10.1447	9.98015	10.3592	10.2881	9.84872	9.73323	10.3764	9.89396	10.3449	8.93791	10.0319	9.61494	10.3396	9.92514	10.0719	10.1619	9.66174	9.95865	10.5674	10.2193
AP2S1	9.36709	8.80151	9.61403	8.69594	7.72273	8.9436	8.8158	9.26361	9.45229	9.3295	8.97846	9.44993	9.10417	8.99745	8.49242	8.18881	8.54984	8.78574	9.01504	8.92189	8.88601	9.42563	8.92924	9.33672	9.07817	9.91111	8.65462	9.68547	10.2325	9.07389	9.0672	9.3922	8.97189	9.13289	9.38273	9.09725	8.3855	8.95022	9.14166	8.61262	8.73061	8.70662	9.03958	9.31672	8.88567	8.60285	10.3355	9.20769
AP3B1	7.63585	7.72366	7.71919	7.98234	7.40067	7.97247	7.31444	7.52163	7.68069	7.9954	8.16377	6.89615	7.44719	7.42609	7.28239	7.19502	7.47549	7.90924	8.14922	7.81743	7.93524	7.77762	7.6377	8.13718	8.27573	7.3727	7.40747	8.2941	7.16473	7.80394	7.96678	8.00737	7.44548	7.30095	8.11418	8.11034	8.12617	7.60991	7.81231	7.55516	7.43807	7.384	7.59357	7.98218	7.84314	7.01869	7.38012	8.04382
AP3B2	5.68774	5.46319	5.86941	4.6281	2.60946	4.36125	5.50863	4.6281	4.88701	5.82481	4.47695	5.38993	5.2117	5.70876	5.22604	5.5622	5.05242	6.1338	3.75636	5.68661	5.46183	6.14253	3.10404	4.17837	4.77534	3.57735	4.68189	4.03727	5.28233	5.5358	3.78147	4.82212	4.89974	3.93215	5.29932	4.64872	4.97519	6.98836	5.48062	6.37635	3.83404	3.7725	3.39956	5.99855	6.05591	4.35565	5.29478	3.61744
AP3D1	5.67743	6.625	5.52202	4.87616	4.05643	4.98837	6.14733	6.74063	5.48099	7.88242	7.4747	6.76125	6.53011	4.51627	4.89161	6.02931	6.55879	8.16264	7.95107	7.88388	8.03547	7.95977	5.22791	5.44752	4.11477	6.06259	4.18286	3.90645	4.60447	4.40525	3.90645	7.49215	6.39514	6.31339	7.15967	5.89542	5.3333	4.93222	4.62633	6.74584	5.7877	6.81723	6.26576	5.90063	5.8451	6.65887	6.62177	5.99181
AP3M2	8.05175	7.59913	7.15796	7.61344	7.90371	7.57452	7.07198	6.85912	7.64471	7.76483	7.98882	7.24852	8.20804	7.72123	7.9296	7.29489	6.8827	7.96249	7.7576	7.36154	7.35992	7.40912	7.93561	7.7342	7.54947	7.45764	8.11461	7.32046	7.28131	7.56566	7.7183	7.86951	7.20429	7.6156	7.43058	7.70856	7.47295	7.97022	8.06011	7.6156	7.5271	7.52351	7.56399	7.36703	7.44509	7.74736	8.08579	7.10022
AP3S1	11.468	11.4556	11.2966	11.4022	12.4633	11.3562	11.3016	11.805	11.1956	11.2694	11.1615	11.9722	11.2364	11.7393	12.0425	10.8528	11.4523	12.0016	11.4472	11.2213	11.2379	11.2501	11.3603	11.6263	11.4209	11.3874	11.7417	11.7493	12.1065	11.6861	11.6338	11.6113	11.0561	10.6457	11.1972	11.5757	12.0132	11.9469	11.8344	11.4689	11.4546	11.9585	11.5064	12.2694	11.927	11.1729	11.4729	11.5308
AP3S2	7.25305	7.5319	8.22281	8.16964	7.16967	6.9567	7.54179	7.3827	7.35157	7.09305	7.42837	7.84467	7.3559	7.54309	8.00802	7.13319	6.879	7.62293	7.44257	7.57471	7.90952	6.55724	7.76046	7.47455	8.00617	6.92588	7.61088	7.70982	6.88112	8.15774	7.86874	7.80965	8.11557	8.00485	7.1072	7.42586	6.91705	7.16865	7.35637	7.29227	8.13154	7.42033	8.20096	7.31079	7.43795	8.22389	7.45314	6.51952
AP4E1	4.32838	2.84269	3.97328	2.23942	3.13485	2.94713	2.98025	3.66259	3.93297	4.62028	5.36731	4.56974	2.64385	4.46144	4.03976	4.43951	2.76904	2.80015	1.51695	3.87436	4.73179	3.42913	3.79385	4.26269	1.91203	4.49545	3.35346	3.99962	4.71985	4.56607	4.35985	3.71771	4.0736	5.06081	3.6171	4.16158	4.3593	4.8137	3.005	3.96311	2.79761	3.34168	3.46588	3.80631	3.65266	2.8221	3.89275	3.17786
AP4M1	4.09279	4.22625	4.30023	4.65499	4.17449	4.41492	4.91887	5.11923	5.09987	6.51796	6.61527	6.49358	4.70832	5.5653	5.18323	2.88828	3.24263	5.20062	5.42426	5.36858	5.61879	4.48954	4.40215	4.74761	5.2207	5.97082	5.82441	5.62679	5.31249	5.36726	5.31249	5.72883	5.64361	4.17502	4.68254	4.61682	6.43739	4.26804	4.02084	4.15063	5.73543	5.91262	5.17669	4.29024	5.31821	3.90616	5.72174	6.61624
AP4S1	5.53139	4.88284	6.10815	4.55694	5.25363	4.73036	5.15334	5.09399	5.88205	6.16149	4.8089	4.85378	5.74163	4.96485	4.90185	5.42651	6.17211	4.52574	5.10923	5.42421	5.38932	5.01048	5.231	5.24912	4.83286	6.08869	5.83456	4.96176	6.61362	4.94933	5.43796	5.18878	5.77587	5.92135	5.65331	5.21186	4.72131	5.89976	5.47672	5.94573	4.8668	5.33979	5.1591	5.37443	4.42912	5.85553	5.50491	5.14524
AP5M1	8.63494	7.8396	8.27084	8.14779	8.85794	7.94092	7.40606	8.47688	8.48939	8.78262	8.74389	8.14399	8.53548	8.34313	8.41301	7.78914	8.26841	8.13134	8.2098	7.68736	8.02941	7.8174	8.78751	9.00043	8.20624	8.46234	8.71678	8.49549	8.53597	8.9065	8.88304	8.27013	8.934	8.83147	8.62842	8.36761	8.60156	7.76442	8.28037	7.86821	8.29244	8.26093	8.31944	8.37273	8.56539	8.95867	7.4362	8.43309
AP5S1	7.39802	7.39013	7.41758	7.4292	8.26233	7.40065	7.21024	7.64081	7.47359	7.77458	7.43946	7.20432	8.03421	7.48154	7.36589	7.84693	7.79588	7.70619	7.24137	7.17056	7.42253	7.60035	7.91826	7.54219	7.34893	7.44685	7.50001	7.15548	7.58162	7.90488	7.69187	6.9753	7.43456	8.08598	7.11452	7.77255	6.77726	7.82512	7.7285	7.6404	7.52731	7.41639	7.67436	7.21381	7.3859	7.43198	7.7235	7.3238
AP5Z1	5.91004	5.88829	6.58823	6.26565	5.53132	4.6342	4.83111	6.33994	6.42818	6.64835	6.48918	6.74493	5.90685	6.29093	5.71757	6.82879	6.04887	5.94965	6.33483	6.31493	6.63227	6.54993	6.16515	5.93031	5.95273	5.4803	5.41146	6.15123	5.71844	5.78624	5.25354	7.08058	5.23012	5.97176	5.84228	6.74701	6.02104	6.958	5.96259	6.53255	5.86889	6.04573	6.14005	5.94096	6.62167	4.80995	6.92462	5.74101
APAF1	4.65594	5.95238	4.96089	4.72422	5.45508	5.306	4.90178	4.5628	4.90178	5.70362	6.24874	6.51424	5.7796	4.64481	4.81468	6.28777	5.81603	4.95822	5.5705	5.73063	6.42467	5.41003	5.07405	5.80212	4.30029	4.0626	5.26301	3.75079	4.7827	5.51771	5.4769	6.21986	5.46577	3.40573	5.31901	5.29847	5.76233	5.69477	4.37992	6.46114	5.16729	5.91628	4.7366	5.98838	4.5065	5.59114	5.64924	5.28458
APBA1	4.94227	5.76246	5.7152	5.29729	4.06022	5.77629	5.13452	3.22871	3.65689	5.63558	3.65689	5.33071	4.48488	4.11428	4.26278	3.57091	5.39422	5.97658	4.92882	5.96784	4.09617	4.64923	3.79452	5.5055	3.98265	3.50941	4.86089	4.67013	5.83978	5.92515	5.93414	3.85275	4.69109	5.89701	4.46868	5.12077	4.73106	6.10962	5.50141	5.07455	3.89621	4.05352	4.13226	4.49664	4.72315	4.25124	5.58808	4.37149
APBA2	2.31153	4.97719	3.15829	4.69982	3.66001	4.9108	5.61619	4.02729	4.52955	3.85504	3.08627	2.48771	5.4914	3.17009	3.37422	2.9002	3.06803	3.59076	3.60303	3.31095	4.64882	3.1591	5.22703	3.58252	6.05793	6.21351	3.57008	2.162	3.51056	3.59486	3.54486	3.57424	4.70802	5.45732	3.90059	4.23577	4.44222	3.80321	4.43484	4.85069	4.39734	3.26045	2.79453	4.55836	3.1192	2.81965	4.61445	1.75247
APBA3	5.71131	6.63352	6.0371	7.15058	6.36857	6.60103	6.41779	6.89343	7.18486	6.94737	6.21958	6.32249	6.99351	6.58014	6.44222	5.16304	5.76315	7.06449	6.55097	7.22312	7.33997	7.01999	6.11503	6.6431	6.47735	6.84414	6.42545	6.57926	6.16585	6.35551	6.49032	7.21201	6.50937	6.99239	5.97902	6.52698	6.3013	6.89799	6.14524	6.04116	6.00004	6.0811	6.61784	6.72956	6.71573	6.85837	7.37362	6.98208
APBB1	4.62097	6.39776	6.8424	6.22367	5.86264	6.78313	7.28776	7.06925	7.15688	6.76578	6.73347	5.99781	7.24245	7.18669	6.14765	6.17818	6.73232	6.74276	6.79116	7.38891	6.91332	7.54021	6.33917	6.41675	6.22589	5.73302	6.25916	5.47829	5.26658	5.39928	6.48367	6.26622	5.74522	7.3936	6.24815	6.18897	7.60913	6.58204	7.20256	6.20906	6.16161	6.59143	6.03703	5.67188	5.63887	4.51201	7.78911	6.78
APBB1IP	7.42131	6.78672	7.46931	6.27343	5.94937	6.35426	5.35828	7.09141	6.76598	6.20022	7.20989	7.69954	6.221	6.76924	6.58519	7.22111	6.59944	7.98554	6.61132	6.65201	6.82155	7.72988	6.79279	6.55401	6.85379	6.36417	5.39333	6.87771	5.92445	6.1638	6.05128	7.68383	6.4538	6.55704	6.61795	6.83891	7.35377	7.54913	6.93011	6.89524	6.55182	6.03767	6.97875	7.47134	7.10402	5.01314	6.60301	5.40979
APBB2	5.9666	6.58362	6.21225	5.71631	6.61528	6.84051	6.23641	6.58149	6.75695	6.62776	6.43381	5.60054	6.84816	6.22986	7.15893	6.40726	6.55141	6.75146	6.38866	6.41269	6.60202	6.62765	6.02632	6.42993	5.78161	6.16115	6.04021	5.13188	6.39196	6.01651	6.58662	6.42241	6.74592	6.4979	6.30185	6.07815	6.29442	6.92463	6.55965	6.85205	6.43738	5.9509	5.75693	5.54547	6.05432	7.00313	6.23857	6.32629
APBB3	6.27543	7.5787	7.27735	7.21124	7.19126	7.61443	7.96408	7.53569	7.84273	7.51864	7.37782	7.15977	7.38833	7.89991	7.8333	7.13159	7.33213	7.3981	7.11648	7.90587	8.13618	7.59194	7.24495	7.60271	6.83587	7.19469	6.72509	6.17917	7.22205	7.39918	7.33927	7.82541	7.14152	7.13247	6.44243	7.89873	7.54579	7.80542	7.86224	7.55229	7.25075	6.7242	6.86321	7.48119	6.73674	7.28869	7.69879	7.60927
APC	5.31712	4.78151	6.07902	4.95114	5.39548	5.38319	5.51913	4.74991	5.81846	6.25376	6.15541	5.12288	5.84186	5.75809	5.95346	5.57743	6.01781	5.67992	5.27163	6.10861	6.18066	5.77326	4.6011	5.42689	5.28699	4.5643	4.40301	4.02326	5.32503	5.47327	6.04321	6.0461	5.64366	5.82798	5.37324	5.86284	5.65294	5.76672	5.80081	5.64831	5.0511	5.52546	5.52796	5.38695	5.69177	5.472	4.49302	4.96466
APC2	3.99024	4.07566	4.52055	4.98325	4.35597	3.82168	5.86171	4.37254	5.33865	4.37802	3.32044	4.42673	2.61068	4.41208	4.50892	4.30953	4.58419	5.12487	5.39568	4.58585	4.86167	5.02444	5.10829	4.64904	4.73474	4.49831	2.13335	4.3013	4.59248	5.04211	1.85569	5.36314	4.02329	4.86332	3.85471	4.23641	4.15518	5.38525	4.50117	5.72515	4.43001	4.34452	2.96292	3.72925	5.62114	4.55105	5.61914	3.06117
APCS	5.72249	5.77296	5.01938	5.89495	4.88963	6.01329	3.80772	4.25606	6.179	5.92553	6.17708	5.03305	6.01477	5.2874	5.0747	6.63322	6.26009	4.91015	4.51613	5.6617	5.92677	5.0244	5.95285	4.84545	4.96967	4.40359	5.06299	5.24776	5.41145	5.61375	4.3362	5.58931	5.74959	6.53242	5.53305	5.80423	5.84063	6.08128	4.61061	5.86819	4.00632	5.15245	3.68463	5.57865	5.9027	5.1453	4.95935	5.13087
APEH	7.43965	7.51401	7.62111	6.6398	5.1363	6.75941	5.33052	7.44905	7.44279	7.68085	7.64658	7.52711	7.2283	7.14476	6.2563	6.32315	5.72658	7.09697	7.09091	6.10373	6.08975	6.55445	7.59948	7.54108	7.05559	7.90383	7.32999	7.10301	8.06014	7.60092	7.06743	7.35175	7.58418	8.04971	6.04187	6.91477	6.05213	5.87085	6.7049	7.17538	6.65183	6.92786	7.16278	7.04751	6.87863	7.9567	7.42288	7.40156
APEX1	10.5534	9.62261	10.0126	9.96629	9.31684	10.2616	9.4012	9.68498	10.285	9.62063	9.81092	9.72455	10.1242	10.166	9.77968	10.2499	10.3477	10.3911	9.67519	9.81493	9.66898	9.72077	9.27911	9.70793	9.96971	10.4447	9.72191	10.1055	10.1644	9.24994	9.79922	9.85248	9.92964	10.1907	10.4073	9.79478	9.45125	9.43814	9.70124	9.46916	10.3329	9.83569	10.3818	9.72342	9.56497	10.0523	9.58343	10.1581
APEX2	6.02271	6.10674	6.88605	6.30025	5.59757	7.30814	6.83232	6.49847	6.93634	6.79197	6.92548	5.43038	6.61971	5.59081	6.075	6.74092	5.46914	5.99856	7.42813	6.89671	6.70411	6.44515	7.02558	6.17765	6.60536	7.00054	5.92064	7.11601	6.3921	6.9537	6.13218	6.2106	5.495	5.29693	6.3944	6.84169	6.34807	7.75755	6.63229	5.86777	6.29042	6.50374	7.01665	6.55762	6.66018	5.90123	6.52907	6.87798
APH1A	8.04709	8.02995	8.11757	8.17507	7.1359	7.95878	7.84098	8.14543	8.52953	8.22111	8.2682	8.55199	7.68623	8.09904	7.7594	7.77797	7.61523	8.78763	8.62005	8.11982	7.92999	7.702	7.77524	7.78798	8.80023	8.30772	7.95876	8.43021	8.53882	7.45094	7.80278	8.41254	7.66742	8.03674	5.81844	8.59258	8.33019	8.38653	8.73201	8.1776	7.7941	7.88372	8.36578	8.94342	7.6163	7.01476	7.9007	7.62377
APH1B	8.08456	7.58149	7.46439	7.13358	7.44206	7.31718	8.00822	8.38633	8.33453	7.70112	8.20422	7.90635	7.3026	8.22264	7.20798	7.09182	7.13784	8.18279	8.03464	7.89035	7.71524	8.38506	7.53373	8.12773	7.79883	7.98483	7.26678	8.26698	8.50926	8.04205	7.27499	8.43332	7.36219	6.83491	7.46255	8.4335	8.01928	8.05945	7.64366	7.35169	8.10694	8.16949	8.50636	7.88397	8.18965	7.3587	7.80574	7.47135
API5	7.5179	6.54366	6.87061	7.07124	6.90553	7.16116	6.61897	6.76402	7.04244	6.72912	7.12573	7.26435	7.03811	6.77824	6.70334	7.80834	7.30733	7.19817	6.8447	6.71779	6.65842	7.25724	7.19022	6.74014	6.81199	6.95692	6.95023	7.08251	7.11337	6.93838	7.11884	6.8791	6.86412	7.36931	7.05178	7.16404	6.80493	7.193	7.13773	6.82213	6.50863	7.2835	7.0571	7.121	6.8071	6.4469	7.18822	6.72681
APIP	8.55502	7.40603	8.12473	7.65128	8.72291	8.31298	7.35956	8.45748	8.5541	8.0971	8.7941	9.27223	8.37202	7.80994	8.8844	7.55702	8.27323	8.16017	7.25072	8.10676	7.84826	8.08912	8.36638	8.37369	8.38117	9.17996	9.20274	8.61185	9.6398	8.1585	8.33145	8.37056	9.48649	9.04423	8.59779	8.55793	8.12917	7.54719	7.78333	8.68972	8.18535	7.79141	7.807	8.54121	8.3554	8.94984	7.807	8.33359
APLNR	6.81316	7.10734	5.56302	5.87033	5.97114	6.33458	7.17208	5.52697	8.12846	9.80515	8.32818	6.3209	8.99226	6.27783	5.82496	4.88271	5.31186	3.84674	9.2282	7.85636	8.04634	7.09596	7.64789	7.2842	8.141	6.73205	7.20626	6.63589	6.19927	7.29742	7.91878	6.80027	7.38548	7.51751	8.5295	6.59732	5.93532	6.21598	7.98449	7.59282	7.09611	5.15764	7.41834	6.10333	7.01659	7.02635	8.58688	6.06383
APLP1	2.10826	2.29942	3.13473	2.73429	2.66318	3.02142	4.07363	2.20657	3.07903	2.83558	2.10826	3.02142	2.54991	2.07729	3.12891	2.5848	2.45999	2.09931	2.88975	2.70247	3.15531	3.08868	2.63606	3.31908	3.04764	2.30743	2.88975	2.206	2.68607	2.97737	4.07983	2.4229	2.7754	3.13974	2.21572	2.87888	4.05144	2.69056	2.4614	2.34566	2.21572	1.33295	2.59834	2.99546	3.03873	2.26083	3.34892	4.01831
APLP2	11.2254	10.7975	10.5832	10.023	9.52473	9.6751	9.52924	10.3954	10.1616	10.0731	11.7316	11.7061	9.07493	10.4	9.41972	10.5941	9.53765	11.2211	10.7308	11.2918	11.2713	10.7331	10.706	10.8974	11.36	9.81398	9.7866	10.8878	9.42548	10.691	10.1007	11.0769	9.0454	9.10872	10.7666	10.8303	10.8325	10.5592	10.6548	9.44347	10.58	10.5456	11.2754	11.0396	10.7665	9.43435	10.9236	10.67
APMAP	8.76536	8.21207	8.55293	8.63274	8.25094	8.63369	8.0348	8.94808	8.84954	8.4802	8.90254	9.01218	8.40181	8.324	9.98139	8.33827	8.86845	8.72234	8.50341	8.18245	8.38341	8.68079	8.56326	8.6337	8.84177	8.80555	9.06251	8.69984	8.32197	8.53278	8.19762	8.28832	8.09746	6.66574	8.23352	8.99467	8.57868	8.34737	8.64307	9.09611	8.68239	8.54487	8.42501	8.78608	8.81653	8.13878	9.29499	8.48673
APOA1	3.52175	5.81382	3.64678	2.90333	4.72001	3.70538	6.08774	3.37255	4.23417	5.13786	4.47579	3.07759	4.88744	3.75612	3.70994	5.32792	4.23673	2.64982	2.20681	5.08637	4.92597	5.33694	4.3882	4.88609	4.72569	2.96828	1.86138	4.68779	5.05538	4.35604	3.90234	4.84376	4.27081	4.83161	3.86558	3.71826	3.86558	5.71221	5.29256	4.22909	1.92799	3.11736	3.85157	5.13655	4.85163	4.72671	4.95968	3.5347
APOA2	3.73944	4.61541	4.04781	2.65317	2.59939	2.14056	4.2414	4.2881	4.66331	4.66855	4.54367	4.30121	5.65166	5.1436	4.11897	4.59121	4.57457	4.01874	2.54054	3.17721	3.84264	4.3186	3.80292	3.84822	4.13729	4.02368	1.1344	2.34638	3.70774	4.2593	2.57502	4.62391	4.2517	4.38362	4.09358	2.91179	2.54075	5.65367	4.83285	4.28113	3.19959	2.69888	2.79446	5.35157	4.50736	3.52497	3.76302	3.28633
APOA4	2.71633	3.07718	2.94092	4.332	4.43151	3.64212	3.87214	4.6453	4.26265	5.01213	4.1159	4.39891	4.82949	4.9372	3.77858	4.12576	2.19865	4.49731	2.04981	4.0995	5.61566	4.27065	4.38998	5.38823	4.54813	3.43287	3.52596	3.40863	2.71595	3.10347	3.3269	5.49712	4.12759	5.58449	4.29267	4.95535	3.87461	3.82839	5.42565	3.37719	2.13375	4.01981	3.60109	4.0358	3.27761	4.81311	5.05895	2.34265
APOA5	6.32886	6.54498	5.905	5.90728	3.07326	6.52278	3.64528	6.09611	6.19756	5.51439	5.44061	5.9027	5.77881	4.87746	4.90576	7.63903	6.73884	6.67078	5.05564	4.21142	4.88812	5.43782	5.97648	4.69184	5.56931	6.21657	5.82179	5.58389	5.50854	6.20111	4.57993	4.54818	4.20925	5.67376	5.70208	6.6197	6.7222	5.60535	6.37739	5.74804	4.58919	4.8186	5.317	6.21267	4.33948	4.56825	6.6904	5.37728
APOB	5.47048	7.21431	6.72602	6.16976	7.57153	5.53476	6.26349	6.59027	6.1999	4.07518	4.98194	5.42113	5.38025	7.74647	7.72939	6.12259	5.98257	7.79695	4.4084	5.79088	6.52849	5.94977	6.39254	6.12972	4.72634	5.32968	5.68861	4.59925	6.36489	5.26313	4.68774	5.70077	5.13818	3.92405	5.18435	6.80346	6.88023	7.10869	6.27041	5.64503	6.50906	6.73684	6.74184	5.89474	6.68926	6.04138	4.83418	4.53211
APOBEC1	4.22943	5.43054	4.59959	5.65326	5.24805	5.05862	5.76709	4.95844	5.465	4.63714	2.76457	5.45473	5.46606	5.12795	5.40888	4.39822	5.8243	4.69612	1.49565	3.29458	5.3235	3.93143	6.27267	5.12299	4.16827	4.93068	5.5501	4.88239	5.38796	6.02767	5.0415	4.0947	3.39115	5.86897	5.16968	5.51747	5.58414	6.74659	3.16769	5.73803	4.84851	5.82698	4.58372	4.15808	5.73803	4.58372	2.42864	4.38228
APOBEC2	6.09603	6.66312	6.27683	5.67624	6.40636	6.25447	8.27958	5.97171	7.44398	5.74545	6.9458	6.78979	5.79799	6.75908	6.46244	6.81492	6.74221	6.39889	6.94249	5.71731	6.48669	6.97885	9.56074	5.77926	5.67588	5.583	7.03639	4.92843	6.41317	7.29565	4.55019	7.02282	10.2847	10.1154	8.30817	5.06095	6.24897	6.54151	6.02205	5.86231	5.34699	5.60693	4.91817	5.89594	6.10367	9.7677	5.76475	3.60359
APOBEC3A	5.25237	5.77648	6.16807	4.12998	1.56635	4.84152	5.78208	3.1185	5.19736	6.47995	4.88081	5.91086	6.77541	5.33737	6.05098	8.96264	6.77489	2.41172	1.54388	5.02105	4.53993	3.28324	4.65291	4.38004	4.0334	3.65287	4.3071	5.96727	5.66648	4.10722	4.83199	4.25731	1.82336	5.15177	5.67303	3.07068	4.99441	6.73409	5.21496	6.19098	6.35959	4.59338	5.00883	6.46568	2.91577	4.58365	5.24549	4.83311
APOBEC3B	5.70144	3.23778	4.91478	5.03344	5.77079	5.52643	4.80951	5.15492	6.46639	6.95216	4.84284	6.65827	5.92715	6.68506	4.77414	5.642	5.86152	3.39719	6.0562	4.68343	3.56278	5.94963	5.14016	5.9769	5.4784	4.91753	4.54552	5.54268	5.55352	6.16871	5.64611	6.43323	3.95447	5.42336	6.84575	5.49167	5.3008	5.89742	4.76699	5.65139	5.39976	4.60856	4.97599	6.95605	5.35945	4.08184	6.7237	5.76689
APOBEC3C	6.12264	6.09359	6.50143	6.10025	5.72828	5.90234	6.72474	6.81597	6.46611	6.88958	7.09034	7.85633	6.65395	6.57883	5.97915	5.30938	5.95208	5.27963	7.14831	6.46542	6.53967	6.46346	6.93141	7.14634	6.70934	6.94941	6.84784	6.33762	6.89229	7.15114	6.84914	6.46281	6.56455	5.76142	6.90784	7.25767	6.68378	5.29575	7.19916	6.15385	6.39297	6.61876	6.43703	6.72588	6.58087	6.26882	7.33778	5.65407
APOBEC3F	4.41705	4.48736	5.233	3.06799	4.31613	4.08339	4.44096	3.56376	4.26218	5.69125	5.51782	6.58802	5.53741	4.60364	5.036	5.32465	2.63807	3.99195	3.46082	5.1514	4.69003	5.39011	4.03561	5.04711	5.6022	6.1739	3.89482	5.13581	5.63453	3.57419	4.82073	5.036	4.58262	4.50278	4.70599	5.71509	5.26439	5.44418	5.05098	4.76071	4.29956	4.28784	4.00196	4.98184	5.50872	4.12688	5.86092	3.89061
APOBEC3G	5.91688	6.37863	5.57918	6.1837	6.44081	6.46997	4.79846	6.31794	6.8281	7.40118	6.80077	7.24953	6.04492	7.08526	6.56059	5.05479	6.32979	5.40076	5.70588	6.58854	6.46843	6.87009	6.07286	7.33266	6.16262	7.12479	6.42947	5.80259	7.90107	6.40223	6.35349	6.28934	5.58268	5.11621	6.67656	6.9341	6.5066	7.2413	6.75918	6.1631	6.82535	6.35346	6.55491	7.21547	6.69153	4.89496	7.34421	6.16956
APOBR	5.60335	6.09728	5.94379	4.12633	4.41164	4.46954	4.06837	6.26844	4.48845	5.20626	3.8567	4.81559	4.91789	4.04616	1.42329	6.56124	4.83701	4.93001	5.78013	4.65579	5.37539	6.00406	5.63728	5.62222	4.34213	5.31134	4.32076	5.00672	4.55933	5.54276	4.13947	5.07184	3.02964	4.68397	4.20701	3.69633	5.73179	6.43776	4.43343	4.53126	3.64516	5.20854	6.21888	6.35179	6.74275	3.02964	5.36171	4.88789
APOC1	7.64942	7.97149	7.49695	8.46675	7.54965	7.16116	7.14562	6.29198	6.53292	9.04594	8.81142	8.80991	7.51028	8.01198	8.28045	6.05297	5.5147	7.38666	8.21312	8.30534	8.32274	8.01369	7.90705	8.64308	6.47657	8.87068	6.1168	7.93454	8.68835	8.55547	6.3921	8.04335	7.16944	6.96358	8.69326	7.67679	6.25736	6.73335	7.73485	7.72459	7.87155	9.0294	9.34964	8.63533	7.20591	6.68294	8.11885	6.68294
APOC2	6.03223	6.4397	5.0986	5.13199	4.76225	5.93566	5.75974	5.28017	6.25531	6.30608	6.47688	6.10681	6.5746	6.75549	6.81192	6.18724	6.36081	5.8098	6.02237	5.07901	5.46344	5.80321	6.03532	5.45937	5.36951	5.30602	5.09685	5.49956	6.38765	5.44917	3.79542	5.19045	5.42406	5.78613	6.49529	6.34507	5.92219	6.97206	6.28357	6.04774	3.86343	4.78049	5.10582	6.36381	5.88496	5.13374	6.05996	5.18761
APOC3	1.79962	4.15289	2.31186	2.7016	3.75743	3.6898	4.26603	3.46837	3.23523	3.32389	2.31186	3.30217	2.8292	2.86855	3.34212	4.2176	2.6622	3.65283	3.2195	4.59318	2.03528	3.7373	3.7607	2.8292	2.76845	2.00351	2.06648	3.18744	4.01925	2.78894	2.00351	4.03915	3.78423	3.25142	3.27522	2.91833	3.87465	4.62195	4.17798	3.23323	1.36627	2.35626	2.12224	3.24538	3.85005	3.87465	3.43437	1.92789
APOC4	2.36144	4.59534	3.27842	4.07234	4.47684	4.96099	5.32815	3.89239	4.57618	5.05718	8.40322	4.29278	3.40228	2.24001	2.60394	2.82331	2.91325	2.93588	7.00814	4.49145	4.88374	4.24477	7.92361	6.54261	3.27213	6.44137	2.55626	5.83135	3.44481	5.16016	5.12399	6.58462	4.01984	5.73304	4.95693	5.07296	3.8795	4.66538	4.34089	5.117	3.92773	3.92773	3.82968	4.80487	4.10668	3.42599	8.09504	2.87461
APOD	7.31409	11.5945	8.48288	10.7692	11.5705	11.7209	10.5734	10.9892	10.7268	6.94112	6.46547	8.07007	7.54631	9.8883	13.2954	8.74886	9.72159	12.4807	8.38825	9.15046	9.2845	10.8181	8.02754	5.66837	10.2786	9.12181	10.7678	8.96931	10.5669	7.92745	6.80838	8.67869	11.7108	11.6615	11.0291	10.1974	9.85006	8.47669	8.69499	10.6424	8.76626	7.61626	9.29612	7.76226	7.57097	10.6094	7.36833	8.51721
APOE	9.02357	10.3934	8.89587	10.0015	8.49509	9.93755	10.1158	9.97672	9.52432	11.0479	11.8699	10.9506	9.21399	10.2337	9.71069	7.94917	7.37312	9.71276	10.9929	10.8406	10.6301	10.5837	10.4395	10.8152	10.2532	11.2753	8.41101	10.72	10.3719	10.7304	9.19614	10.4688	9.10527	9.28377	11.3635	9.26208	8.71081	9.23479	10.6564	10.0956	10.7733	10.319	11.8142	10.5466	9.23216	8.73012	10.312	9.79139
APOF	4.54777	3.29849	2.52477	1.34966	1.04557	0.169115	4.48683	1.52386	2.07421	3.61037	3.61037	0.518598	4.1121	1.37655	0.758418	3.61983	4.19949	3.0268	0.172073	3.04675	3.7412	3.63968	2.14019	1.43809	3.59292	3.88681	3.50907	0.0197108	0.896247	0.0978977	-0.982653	3.18817	2.85591	4.48246	3.52708	3.31602	0.414876	4.48246	0.705879	1.54293	2.63805	2.00119	2.33962	3.74724	4.21996	0.240737	1.23465	0.568478
APOH	4.92804	4.81335	2.66427	5.37157	2.84554	4.59838	3.40548	4.97833	3.33813	2.86105	3.10404	2.53725	4.1075	3.32708	3.75448	3.4594	3.72971	3.10043	2.3065	2.57681	2.98741	3.41979	4.95582	3.27325	3.21761	4.99903	3.08825	2.12035	5.70543	6.34049	2.86615	3.52651	2.07511	4.50593	2.78367	5.03694	4.39889	5.83008	2.46844	4.65653	2.82542	3.19208	4.33865	4.72311	4.39889	1.86198	3.44692	2.74037
APOL1	7.53183	6.99267	7.21665	6.74108	5.77393	7.57645	7.23542	6.55766	8.03945	8.59042	8.09584	5.84466	7.39369	7.2736	6.03353	7.4417	9.62231	4.91876	7.53777	7.54011	7.47568	7.95551	6.65498	7.62059	7.82156	6.44549	5.48759	7.31489	6.30879	7.26406	7.88464	7.37185	4.8705	6.34948	7.66476	7.6399	7.43332	7.43495	7.9586	6.31133	7.96946	7.58726	7.96187	7.54596	7.42347	5.83511	8.039	6.94291
APOL2	6.78581	6.39681	6.6944	5.37463	5.40606	5.77844	6.6215	6.59027	6.51718	7.53334	6.5928	6.75318	7.00656	7.07643	6.60108	6.28642	7.79725	5.63235	6.50408	6.85331	6.70459	6.11363	6.16922	5.84999	6.32085	6.82027	5.9914	6.1147	6.27611	6.58033	6.3537	6.6334	6.0111	6.69688	6.00086	5.4223	5.94485	6.69082	7.49403	7.0155	6.97702	6.84442	6.46374	6.81989	6.29574	6.08546	6.70792	6.19924
APOL3	7.66854	7.8262	8.31255	8.3339	8.04489	8.82436	8.09259	8.52565	8.67929	8.94905	8.52303	7.7846	8.04241	8.08513	8.2757	7.35757	9.45774	8.41618	8.63758	8.93701	8.55996	8.69864	8.36076	8.24065	8.93611	7.99809	8.13162	8.04152	8.54006	8.01262	7.86914	7.76114	8.19291	9.14867	9.07366	8.62121	8.07327	8.18614	8.51006	8.15052	8.48595	7.75737	8.33448	7.92549	7.81516	8.361	8.69312	7.04481
APOL5	2.74107	3.25773	2.05045	2.16851	2.80529	2.74107	3.18887	2.88792	2.94779	3.77868	3.22359	2.7841	2.26446	2.97233	2.81066	3.6476	2.81066	1.22628	2.64906	2.42713	3.24072	2.34742	3.88983	3.15514	2.53372	2.74488	3.63901	2.06906	3.58667	3.09976	2.73146	2.36361	2.52106	3.56654	2.29448	2.76109	5.58636	3.1179	2.64815	2.76109	1.59065	3.19046	2.29448	2.58659	2.451	2.81317	2.95509	1.59065
APOL6	5.15658	7.22322	6.10157	7.0211	7.86774	7.53729	7.39026	6.68069	7.62368	6.94403	7.06568	6.92359	6.00503	5.69128	7.50288	6.12703	8.21257	6.5757	7.33089	6.5306	7.13338	6.90522	7.44552	7.48654	7.52995	6.99527	7.24255	6.97109	7.18992	7.02287	6.55812	6.90323	6.32276	7.15958	7.16134	6.72281	7.31816	7.15253	7.52835	7.69853	7.68984	6.99168	7.40453	7.30253	6.82722	5.95567	6.90888	5.31947
APOLD1	9.95825	9.59272	10.1025	10.0134	10.2388	9.93714	10.4607	9.8173	9.97744	8.95363	8.83132	8.31003	10.3623	9.43006	10.245	10.1143	10.0791	10.6287	9.24479	9.91386	9.87132	10.9937	9.36382	9.34737	9.21337	9.54362	9.40757	9.41866	9.42146	9.3472	9.20458	9.02153	9.33665	9.38277	9.96346	10.2533	10.0394	8.73516	9.54602	10.571	9.78533	9.86265	9.75114	9.29488	9.77334	9.47072	9.8961	10.1808
APOM	6.06564	5.87103	6.16225	6.67958	6.1272	6.64061	5.89329	6.3299	6.89851	6.39593	6.62513	6.30837	6.01599	6.37035	6.70309	6.33252	6.3976	6.1765	5.82857	5.7751	6.50424	6.30211	6.228	6.20089	6.15802	6.60475	6.47408	6.32853	6.92178	6.72638	6.15987	6.13875	6.79238	7.10052	6.2525	6.52689	6.221	6.813	5.44875	6.15951	5.88059	5.62252	6.07465	6.27095	6.47821	6.29504	6.50931	5.85962
APOO	7.31393	6.9252	7.78208	6.91584	6.75938	7.67237	7.20047	6.40102	7.99327	7.75224	7.41554	6.65185	7.13494	6.83257	7.1427	7.46652	7.36156	6.46242	6.86647	6.53556	7.05059	6.95973	7.80567	7.15535	7.53041	7.69027	7.72978	7.05939	8.19279	7.61692	7.58503	6.52057	8.68611	8.70333	7.6228	6.49778	6.74345	7.13005	6.61459	6.90461	6.76892	6.71732	6.72341	7.40647	6.80504	8.52339	6.94772	7.06995
APOOL	7.16956	6.63052	7.22534	7.05549	7.39019	7.91495	6.78386	7.3836	7.32321	6.77482	7.42282	6.69144	7.0894	7.51515	6.86228	7.33217	7.71191	7.17186	6.56005	6.19697	7.03999	7.18262	7.79391	7.69529	7.25382	6.68237	7.30695	7.44535	6.49435	7.74107	7.67163	6.48581	7.53519	7.82416	6.8543	6.98371	6.89868	7.11037	7.21963	7.58046	7.52154	7.3396	7.29279	7.35182	7.02004	8.37721	6.06973	6.15274
APP	10.5351	10.0268	10.4182	9.90837	10.7593	9.23655	9.45225	10.1972	8.86151	9.8761	9.55767	10.5881	10.5033	10.1648	10.1622	9.7559	10.4019	9.67493	10.0809	10.4264	10.0084	9.20506	10.2177	10.1708	10.202	9.08754	9.12536	9.73029	9.84753	10.4365	10.0449	9.35259	8.91982	8.6933	9.45921	9.15892	9.78264	10.1941	10.4364	9.9754	10.8098	10.2861	10.9279	10.5601	10.5645	9.51278	9.59673	10.2572
APPBP2	7.80889	7.75537	7.2633	7.35175	8.01625	6.8576	6.7474	7.71238	7.45112	7.56442	7.42347	7.87615	8.01293	7.69222	8.36764	6.97019	7.49947	7.56332	7.36926	7.67307	7.57389	7.25296	7.69772	7.66264	7.45084	7.50202	8.07984	7.08249	7.04657	7.35099	7.97701	7.40758	7.48046	7.33866	7.78436	7.49094	7.11439	7.41951	7.48982	7.91462	7.98368	7.73813	7.87524	7.29031	7.5897	7.88183	7.07584	7.77516
APPL1	8.3813	7.40405	7.74531	7.56161	7.87516	6.77387	7.30959	7.20482	7.96296	7.88717	8.46515	8.36843	8.0033	8.49429	8.17374	7.91037	8.01128	7.41574	6.80894	7.04935	7.16996	7.63073	7.9201	8.19822	7.80834	7.89647	8.12138	7.75308	6.99003	8.59387	8.49806	6.93864	8.47022	8.35801	8.11311	7.42065	7.53513	7.40776	7.57218	7.2586	7.63546	7.97863	8.01338	7.65198	7.54546	8.65543	7.05511	8.19595
APPL2	6.09811	7.36715	6.49703	6.90936	6.75787	6.38838	6.49021	7.60955	7.09845	7.45626	7.19997	6.5262	7.22984	6.89137	6.80929	6.48619	6.19242	6.0844	6.71477	6.78935	6.33554	7.10805	6.87611	6.76022	7.1317	7.19611	6.94391	7.02356	6.96165	7.51137	7.95227	7.20908	6.08367	6.98084	7.24001	7.28494	7.24841	6.60724	6.43668	6.60921	6.98231	7.00419	6.95404	7.25318	6.46563	6.29135	6.60724	7.68745
APRT	7.65636	7.64586	8.76728	7.55291	6.84458	8.56857	7.51828	8.28757	7.84646	7.47632	8.06279	8.01889	7.58852	7.57478	7.61455	7.35583	7.43435	8.45352	7.84538	7.56004	7.4275	7.88799	7.48666	7.95448	8.19092	8.93123	7.95855	8.60803	9.05813	7.82323	7.44497	7.54848	6.91612	7.23724	7.33673	7.83391	7.37759	7.79551	8.14847	7.66509	8.08481	8.1499	8.10493	7.95247	8.02872	7.30161	9.09858	8.24772
APTX	7.88068	7.79567	7.46885	6.82532	7.5181	7.57788	7.35085	7.03895	7.93441	7.51705	7.69974	7.15741	7.44625	7.37185	7.6917	8.04715	7.75031	7.39761	7.06336	7.10863	7.14036	7.18363	8.03479	7.83621	7.29515	7.54733	7.66009	7.17758	8.05028	7.67371	7.51253	7.43239	7.57394	7.05511	7.53358	7.23238	6.77302	7.36581	7.49761	7.55942	7.03277	7.36367	7.68096	7.94564	7.6576	7.32885	8.03402	7.74844
AQP1	10.1395	9.6716	9.97856	10.9196	9.58441	11.2663	10.8351	10.435	10.1258	10.6371	10.7539	10.5249	10.8985	10.706	10.158	9.72157	10.8704	9.20939	11.3656	10.2159	9.81253	10.4101	9.72897	10.243	10.8287	10.586	10.9978	10.801	10.0949	10.5068	10.7252	10.4612	10.0665	9.30967	10.1532	10.0778	10.1174	10.1502	10.3314	11.0196	10.6614	11.0903	10.6383	10.4521	10.3136	9.54723	10.7942	11.3807
AQP2	5.52502	6.66121	6.27084	6.53561	6.3268	7.24213	6.69989	6.52009	6.68423	6.47756	6.69705	5.7614	6.93473	6.6284	7.18186	6.86709	7.55927	5.98664	5.80082	6.47592	5.88383	5.81169	6.70466	6.63779	5.32344	5.89005	6.30526	5.60949	7.06041	6.88859	6.19456	6.3085	6.46111	6.33475	6.45591	7.85969	5.82485	7.57	5.57591	6.33475	6.05795	5.3432	5.84325	5.76772	6.18523	6.74714	6.7551	6.5555
AQP3	4.93313	6.89781	4.48662	6.2438	6.06141	6.43563	7.10318	6.07017	6.35968	5.99266	6.63998	6.14411	6.47606	6.0584	3.98575	4.98567	7.14043	5.55926	6.26703	6.50839	5.56657	7.22879	6.25111	6.06793	6.14117	5.75229	5.31262	6.30498	6.04794	6.29392	5.88718	7.85647	6.00681	5.6516	5.75012	6.72082	6.33228	7.37932	6.92471	5.14634	5.7365	5.34724	6.10274	7.25893	5.04444	5.45413	7.00805	5.37482
AQP4	2.86587	3.1757	4.442	1.57747	0.949134	1.47526	2.28026	1.29076	4.11332	4.76467	2.73212	2.91356	2.68903	2.63758	3.41398	3.99496	2.97401	0.903498	2.57146	3.18535	1.1271	2.09116	4.4999	1.49182	3.75527	2.44699	2.32987	3.11375	0.620107	3.62035	3.4409	0.990133	5.54083	5.67989	1.38718	1.99388	2.42506	3.2366	1.06705	3.248	2.67038	2.69004	0.600517	1.06705	3.61615	5.06866	3.22506	0.0228936
AQP5	3.22398	2.44764	3.28806	1.89758	1.39408	2.22523	2.86045	3.5493	3.82134	3.15735	3.52222	1.96847	1.78347	2.61619	2.63981	3.16147	3.1863	2.80627	1.46622	3.75597	3.65044	3.23479	2.09716	1.38878	2.93724	1.84369	3.51739	1.97565	4.14877	4.13997	1.8038	3.23479	2.63317	3.31665	2.05649	3.68412	3.02242	4.1001	2.20521	2.81546	0.775527	2.00257	3.21956	3.49022	3.5378	1.75917	3.49022	2.69703
AQP6	4.70573	5.3871	5.61851	4.85164	3.70695	4.42327	5.35272	3.78604	6.02115	5.15117	5.02545	5.2493	5.47179	5.28281	4.74443	5.66975	4.8297	4.23323	4.55026	4.88972	4.55676	5.8558	6.04005	5.71417	5.06869	4.60152	5.02854	4.84997	5.13709	4.92337	3.57587	3.39456	5.2172	6.11157	4.49117	5.63595	4.09498	5.63595	4.38448	4.8981	4.39678	4.84288	4.05578	5.46775	5.37901	4.61586	5.47843	4.15533
AQP7	3.40539	5.41822	6.32388	5.15795	4.61256	5.801	7.15881	7.08461	7.4964	5.43323	5.55569	7.45179	4.35759	3.73078	9.5485	6.00187	7.96621	6.49431	4.88275	5.28511	4.79228	5.38337	6.29022	4.23007	6.49642	6.60812	8.3757	5.0662	6.36124	4.32189	3.9054	6.42173	7.27152	7.56121	6.99183	5.96846	5.43514	5.29386	6.63646	6.83793	6.44506	3.8288	4.11858	5.86771	5.14812	6.57861	6.10118	4.88683
AQP8	5.17135	3.28273	5.62117	5.13165	5.17527	4.314	5.16348	4.70019	5.49586	3.7265	2.22694	5.13566	5.77088	5.06286	2.96285	5.79275	4.88023	4.07843	2.97537	5.56226	6.04403	4.05138	4.52154	4.08846	5.24768	2.72093	4.57308	2.2823	4.3342	5.25115	4.30786	5.2598	5.76237	4.14876	4.99485	3.97263	5.08231	6.1053	6.06564	4.01017	3.97263	2.39873	5.21429	4.74015	5.15026	2.22804	5.53594	2.39873
AQP9	7.13756	5.77264	7.53137	3.44748	4.18469	7.23243	4.71446	3.48259	3.88336	4.46033	8.02374	4.73124	6.5125	2.4915	5.07031	9.82893	4.71656	1.17515	2.9888	3.95626	5.60161	6.86174	7.47679	6.01644	4.61483	5.13529	2.54966	7.72552	5.60967	7.03851	4.95768	5.97308	1.9542	1.85404	6.40173	4.4234	6.05536	4.91323	5.58845	6.30874	6.27757	6.30488	5.93395	7.88663	5.0072	3.80358	7.82284	6.07381
AQR	7.92462	7.92964	7.24199	7.70437	7.34262	7.87375	7.57211	7.539	7.77156	7.48053	7.83742	6.57731	7.63352	7.45817	7.73695	7.93363	7.89327	7.63199	7.52262	7.61122	7.82874	7.5696	7.77852	7.90115	7.70069	7.04072	7.44326	7.70821	6.55429	7.74861	7.63786	7.81955	7.31857	7.41272	7.75894	7.88653	7.78916	7.81768	7.82754	7.5894	7.67258	7.83146	7.69841	7.95537	7.71408	7.30304	7.13109	6.63997
AR	6.34477	6.82893	6.24041	7.14351	7.20661	6.75706	6.89177	7.38527	7.68948	7.18651	6.7636	6.1726	6.181	6.58608	7.41289	6.24098	6.94775	7.57336	7.24568	7.18673	7.41423	6.65451	7.37268	6.57638	6.90984	6.63875	7.20002	5.80307	6.86415	7.61682	6.34608	6.89884	7.63602	7.61559	6.97613	7.00137	7.20304	6.91201	6.87878	7.2289	7.23776	7.06859	7.09068	6.0158	6.83217	7.42909	6.12174	5.85812
ARAF	8.09077	8.2269	8.18025	8.33848	7.25269	8.41549	8.77041	8.07355	8.43593	7.93754	7.77176	7.85722	8.43714	8.2245	7.66073	8.58136	8.2468	8.09059	7.28006	8.43296	8.35799	8.45361	8.36302	8.23586	8.45997	8.28813	8.27235	8.14552	7.66717	7.51852	7.70653	8.06901	8.289	8.7786	8.23799	7.78114	7.42213	7.25247	7.93241	8.07523	7.80368	7.89833	7.86096	8.11793	7.83497	8.28669	8.81738	8.31704
ARAP1	6.81749	7.26362	7.06978	7.53151	6.95708	7.10128	7.63164	7.52805	7.33893	8.58828	7.72681	7.53082	7.25535	7.4248	6.56572	7.09956	6.89027	7.07282	7.93748	7.99766	8.27862	7.69094	7.3888	7.49078	7.95752	7.34775	7.28945	7.44777	7.16888	7.57534	6.98591	8.17749	7.14219	5.94395	6.638	7.45284	7.60538	7.68522	7.83042	7.21411	7.52424	7.76903	7.89929	8.06981	7.16826	6.87712	8.14547	7.5393
ARAP2	6.0433	6.51492	4.44515	5.79348	6.44621	3.745	6.29257	5.12972	6.24201	6.74874	6.03229	5.64901	6.13307	5.2216	5.97382	6.99855	6.19994	5.29227	4.67987	5.57875	5.74858	6.27839	6.81517	6.14468	5.73103	5.18079	4.56647	5.93471	4.57463	6.23537	5.63976	6.06299	5.97074	5.10225	5.18247	6.44976	6.22606	7.64577	6.20908	6.46338	5.24679	5.69947	4.4965	6.84199	5.11408	5.52918	6.16096	3.4067
ARAP3	6.74711	6.85862	6.33024	6.83136	7.23467	7.11127	7.64685	7.4023	7.14561	7.54364	6.50179	7.16254	7.86838	7.13309	7.40456	7.68305	6.90649	6.00495	7.62621	7.67623	7.34356	7.3563	7.02211	6.71611	6.7418	6.38352	7.25247	6.39695	6.84367	6.41105	7.26315	6.75512	6.7809	6.69683	7.20735	6.93474	7.11462	7.77463	7.60836	7.56945	6.92249	6.45809	6.28566	5.75652	7.02714	6.85522	7.45861	7.69797
ARC	3.47829	5.13218	6.88951	6.21768	5.56692	2.90401	8.42739	5.29957	2.9582	2.70305	2.08414	2.74607	3.37542	3.30994	3.29072	9.87026	6.72214	5.33402	3.12789	6.23402	4.40712	3.78468	3.6288	2.68518	2.75462	4.52188	2.67091	5.71712	2.5976	3.43829	3.39364	4.94623	1.76283	2.90028	2.12343	6.14932	3.0093	4.09743	3.20574	4.38502	4.98609	5.73024	4.31462	5.60374	5.74668	4.76993	5.66835	6.22208
ARCN1	7.48051	8.22346	8.50099	7.49443	8.43791	7.65372	7.68371	8.10607	7.19951	8.42055	7.38848	8.62197	7.70212	8.06572	7.94904	7.55781	7.7297	8.36069	8.76265	8.7628	8.55947	8.03431	7.54096	7.99518	8.24749	7.77385	7.916	7.34624	6.77246	7.89097	8.06158	8.41205	7.71438	8.28478	7.22944	8.11006	8.50387	7.85895	8.4211	7.42819	8.24305	8.06926	7.52721	8.08434	7.51018	7.21582	8.24746	8.68677
AREG	4.47352	4.49082	5.65218	3.5789	4.56092	3.41269	4.49654	3.49529	4.71752	4.17465	1.75577	2.30613	6.18682	3.22387	4.45579	5.85903	6.56919	4.03975	2.36266	3.33715	2.90741	4.66904	3.8643	3.68986	2.60025	3.59772	3.49882	3.10853	2.44659	3.73497	3.46418	2.16064	4.37821	4.45045	3.84204	1.83046	4.85917	5.66317	4.73582	2.67314	3.00842	2.85086	3.10433	4.67727	3.53861	4.61615	3.19406	3.94702
AREL1	7.16259	6.82377	7.34053	6.15987	5.91534	5.85389	5.82407	6.20685	6.88969	7.24022	7.21309	6.43063	7.22506	6.71741	6.02285	7.60039	6.46992	6.0358	6.82646	6.36303	6.65129	6.58486	7.02096	7.31778	6.44443	5.75782	6.08223	6.66311	5.17654	6.93518	6.70675	7.04005	6.05213	6.36799	6.92323	6.8413	7.10726	7.67949	6.7809	6.96184	6.35946	6.10841	5.6955	6.35946	7.41954	3.83744	7.11544	6.46505
ARF1	9.86624	9.56719	9.89194	9.83898	8.44677	9.93543	9.8417	9.74583	9.68558	9.53855	9.74455	9.96066	9.55744	9.6205	9.15338	10.1947	9.88267	9.74195	9.78201	9.61534	9.55671	9.55814	9.59957	9.6416	9.58193	9.84087	9.53717	9.91669	9.665	9.45951	9.47378	9.55382	9.22115	9.12746	8.97569	9.20479	9.43792	9.70101	10.0086	9.21753	9.26985	9.92986	9.68675	10.0076	9.78393	9.66155	9.94519	9.41258
ARF3	8.73476	8.85885	9.40553	8.69817	9.02498	9.52259	9.30335	9.48112	9.0909	9.42321	9.77354	9.66312	9.29951	9.73392	8.40893	8.89682	8.74638	9.33613	9.84391	9.78526	9.46457	9.55132	9.53057	9.49745	8.89267	9.24685	9.02913	9.69642	9.08972	8.87053	9.03838	9.87087	8.12059	8.23467	9.01944	8.87546	9.00589	9.50245	9.73987	9.46938	9.55091	9.71728	9.51845	10.092	9.30202	9.06415	9.42252	9.5067
ARF4	11.3881	10.6065	11.1323	11.2165	11.4948	11.2751	10.8999	10.6094	10.7548	11.2434	11.0468	10.4099	11.3746	10.9224	10.8992	11.8452	11.869	10.5351	10.7369	10.5819	10.5581	10.7463	11.0907	11.1585	10.9478	11.1142	10.7579	11.3665	11.1165	11.2176	11.4882	10.6574	10.4141	10.1989	10.753	10.8885	11.3796	10.8509	11.5541	11.3059	11.1884	11.4133	11.1182	11.7756	11.6205	10.6376	11.0018	11.1755
ARF5	8.16189	7.81817	7.93882	8.02337	7.21985	8.28674	8.64879	8.77892	8.40066	8.43239	7.94939	8.35931	8.19126	8.21087	7.80434	7.01131	7.05521	8.06905	8.54708	8.52863	8.56038	8.26835	7.90793	8.31316	8.2046	8.36864	8.54255	8.1892	8.97347	8.16291	8.59571	8.4574	8.49385	7.77109	8.03013	8.37054	8.18527	8.95238	8.51248	6.79537	8.31527	7.99927	8.23876	8.87866	8.28658	7.74784	7.61209	7.65825
ARF6	9.36379	8.7819	8.74151	8.20868	9.20722	7.64331	9.27433	8.29951	8.07444	8.52039	8.19917	9.62025	9.06489	9.38407	8.66958	9.60778	9.28379	8.90083	7.65073	8.56487	8.68977	8.80022	8.41058	7.95286	8.56296	7.92283	7.89417	9.53556	8.23034	8.53553	8.29617	8.41866	7.94317	7.88027	8.54538	8.7459	8.98356	9.40362	8.84764	8.53323	8.43081	8.93523	8.4641	9.51737	9.08959	8.033	8.24108	8.85771
ARFGAP1	7.12743	6.9256	7.4759	8.24558	7.08796	7.50757	7.80739	7.5184	7.96847	7.98599	7.15423	7.47713	8.18179	7.59981	6.70856	7.51692	7.31116	7.30035	7.84897	8.17433	8.30483	8.21199	7.71281	7.5939	7.22383	6.83299	6.98317	7.5711	7.00126	7.45774	7.3053	8.1113	7.07918	7.39552	6.65156	7.40936	7.23718	8.26333	7.3358	7.45716	7.4868	7.60159	7.48446	7.75834	7.60477	6.78468	8.72859	7.46673
ARFGAP2	7.86841	8.45297	8.42097	8.40464	7.61993	7.77683	8.57938	8.78205	8.4441	8.09024	8.07089	7.93134	7.84626	8.31794	8.17157	7.87844	7.94179	8.31317	8.06584	7.96378	8.57419	7.95204	8.55415	8.39628	8.19206	8.38023	8.76137	8.02341	8.32032	8.6589	7.94837	7.95936	8.31611	8.00329	7.66095	7.44942	8.03319	7.82954	8.01151	8.03588	8.36148	8.53997	8.6023	8.21322	8.31396	8.29881	8.29445	7.88361
ARFGAP3	9.54218	8.74836	8.70037	8.47942	9.29096	9.16793	8.90545	9.03101	8.94375	8.94645	8.80537	9.78165	9.63975	9.32347	9.18199	9.49803	10.2547	9.32995	8.67438	8.69335	8.61475	8.9449	8.90883	9.05554	8.60927	8.99095	8.18222	9.6069	8.43805	9.17245	9.24613	8.59172	8.6053	8.08217	8.82991	9.34577	9.34802	8.87878	9.06596	9.15799	9.11469	8.98499	9.09558	9.39554	9.08509	8.63844	9.14914	10.4049
ARFGEF1	7.5192	7.6007	6.85799	7.41724	6.90929	7.28492	6.69429	7.07344	7.43299	7.54461	7.52117	6.49872	7.58425	7.05247	6.97228	7.53366	7.13392	7.3006	7.20069	7.24427	7.3877	7.50377	7.68173	7.25119	7.30462	6.65796	7.1127	7.21663	6.10424	7.33188	7.49569	7.44579	7.59687	7.79744	7.51656	6.25182	7.14044	7.17537	7.43915	6.78357	6.96149	6.87791	6.99297	7.41897	7.20625	7.26858	6.67144	7.30136
ARFGEF2	6.67816	4.29293	5.36567	5.26088	4.72338	5.3219	5.55673	4.47536	4.94847	6.7415	6.6112	5.87865	5.9492	4.60383	5.33726	5.65454	6.04688	6.52326	6.29127	6.20219	6.50111	6.76023	6.04893	4.47908	5.049	5.1297	4.60383	5.89543	4.30063	5.47589	4.48528	4.68127	5.57087	5.28046	5.52577	5.45337	5.58174	5.83932	4.63542	5.97865	5.46017	5.5089	5.37879	5.70869	5.72702	5.54063	6.30172	5.99361
ARFIP1	8.57254	8.04056	7.79062	7.64128	7.90529	8.08002	6.88003	8.09422	7.73352	8.15209	8.66954	8.43811	7.28315	7.62005	8.07795	7.49054	7.92713	8.69359	8.25619	7.85012	7.96577	7.81473	8.33135	8.36145	8.07847	8.15452	8.16463	8.29827	8.16118	8.35587	8.59125	8.1634	7.49075	7.28199	8.07056	8.19645	8.32259	7.87364	8.19676	8.44368	8.69933	8.66212	8.79438	8.11381	8.46167	7.76036	7.72475	7.80125
ARFIP2	6.84399	7.58307	8.00636	8.55369	7.41742	8.09563	8.40664	7.94906	8.22432	8.18454	7.30379	7.50786	7.91597	7.31909	7.21188	7.81433	7.8455	8.34693	8.13261	8.08527	8.18836	8.29697	7.87404	7.87161	6.93753	7.71432	7.31838	7.53802	7.75366	8.10222	8.00088	8.19528	7.68155	7.92459	7.31007	7.06785	7.41417	7.23369	7.02796	8.24784	7.76221	7.8893	7.93274	7.99973	7.91433	7.33786	8.95822	8.37559
ARFRP1	6.34119	6.79659	6.78132	6.59675	6.09657	7.40557	6.64883	7.07369	6.96709	6.58942	7.22744	6.68631	6.6395	6.45309	6.54017	7.31878	6.3101	7.09783	7.14643	7.29973	6.89205	7.1483	7.07859	6.79723	6.92528	6.98799	6.22609	6.98172	6.82933	5.95408	6.32524	7.02426	6.50958	6.71299	6.52754	6.77379	6.87205	6.9319	6.72405	6.4966	6.38236	6.47822	6.73064	6.91861	6.4676	7.07339	7.69344	6.38519
ARG1	1.31424	4.7995	4.74852	4.71946	4.40177	5.2046	4.95328	5.12071	3.66118	5.17859	4.19444	4.43732	5.29252	3.6778	3.83762	7.40788	4.60062	3.57533	2.92581	5.14699	4.35201	4.42715	4.98177	4.39149	2.83281	3.64585	2.93969	4.51884	4.83451	3.64123	4.24104	4.88499	5.04821	3.76855	4.88747	4.50571	5.35105	6.61318	3.10054	3.97607	3.73303	1.46879	3.00294	4.81915	4.97679	4.49644	4.87413	4.39939
ARG2	6.34309	6.4871	5.96185	6.45182	6.3358	5.74199	6.84528	5.91629	6.15933	5.42477	6.07854	6.05136	6.32084	5.51832	5.95372	6.148	6.20082	6.15898	6.14506	5.91241	5.6015	7.01489	6.48844	5.96999	5.93814	6.1303	6.28987	5.58356	7.1429	6.43907	5.98129	6.01161	5.66768	6.75221	5.73507	5.40863	6.22176	6.43431	5.8929	5.80379	5.6756	6.28316	5.90414	6.42249	5.84336	6.72932	6.25115	7.29689
ARGLU1	8.20103	8.79668	8.96016	10.0279	9.35818	9.18189	9.31008	9.42228	9.08808	8.99616	8.20769	8.6413	9.96849	8.65622	9.94063	9.66558	9.53272	9.10054	8.8137	9.41633	9.55532	9.00176	8.32748	8.77133	8.54117	8.70338	8.82937	8.34367	8.75915	8.71419	8.48042	9.33181	8.83579	8.6953	8.91311	9.09792	9.39512	9.46394	9.60932	9.7439	8.64215	8.83553	8.44349	8.95633	9.24459	8.80952	9.27768	8.3662
ARHGAP1	6.63204	7.38583	6.50859	7.69887	6.57137	6.94056	7.35245	7.70689	7.81078	7.42713	8.52314	7.30847	8.09298	7.42956	7.29309	7.58052	7.57157	7.58609	8.00491	8.41817	8.34739	8.27518	6.68531	6.45614	6.2199	6.49636	6.50971	5.86554	6.91339	6.83924	6.84778	7.92028	6.75546	5.77824	7.05007	7.77494	7.24738	8.2076	7.99615	7.79875	7.1675	6.97081	7.1229	7.82633	7.06914	6.71868	8.1461	6.17945
ARHGAP10	7.84483	7.77559	7.56852	7.04527	7.5908	7.09693	7.53943	8.25871	8.2728	7.4578	6.8019	7.42304	7.3489	7.73065	7.97811	6.84057	8.01354	7.88132	7.70997	7.93157	7.9186	8.26844	7.58115	6.95803	6.87782	7.2895	7.52671	6.97441	7.36381	7.80399	7.54192	7.76468	8.16363	8.01255	7.49483	7.65356	7.76708	6.6378	7.33111	7.77019	7.48084	7.41003	7.18223	7.40329	7.63083	8.05191	7.50366	7.43272
ARHGAP11A	5.52965	2.77877	4.47254	1.40266	2.67516	1.40266	2.60188	1.95492	5.22232	4.37201	4.76604	2.40134	3.62477	3.87154	-0.810951	1.60562	2.08448	3.27101	4.45816	5.27131	1.33924	3.84407	4.00223	4.60267	3.27101	3.11312	2.88857	4.12774	3.12183	5.64028	1.92803	2.66251	1.36502	0.974178	3.46737	4.84879	4.29779	4.62764	3.95828	5.10689	0.810293	3.63628	3.40548	4.65087	4.4604	1.11873	2.15863	3.68778
ARHGAP12	6.97195	8.15275	7.93677	7.32555	7.89225	6.53668	7.07656	7.60333	7.49183	7.98247	8.32069	7.31053	7.47792	8.26451	8.23911	5.73752	7.10022	8.09854	7.57945	7.70431	7.99782	7.09838	7.28428	7.60529	8.14881	7.56791	7.96593	7.2376	7.72446	7.86769	7.66567	7.26852	7.8098	7.38669	7.88828	8.14289	8.06268	7.79352	7.72773	6.86089	7.65389	7.75964	7.98017	7.44594	7.46891	7.50517	6.08985	8.06712
ARHGAP15	7.14673	6.37004	7.17087	6.39506	6.98393	7.43879	7.55412	6.42665	6.88804	8.00561	8.3927	7.06741	7.6881	6.45436	6.56285	6.97653	5.95749	6.25857	8.22903	7.4039	7.29782	6.7981	7.11947	7.56256	6.92264	8.54666	7.14862	6.81339	8.01051	7.31282	7.87295	7.05988	6.86376	7.01987	8.54031	7.66923	7.5267	7.90388	6.49783	8.05683	7.2964	6.05556	6.81497	6.94944	6.93793	6.86239	7.54235	6.20134
ARHGAP17	7.93121	9.02987	9.32366	8.95133	9.28666	8.11387	9.18683	9.11505	8.89054	9.15522	8.95711	9.00337	8.73395	8.7258	8.21982	8.82835	8.7	9.16054	9.50292	9.13362	9.43459	9.58328	8.62414	8.98251	9.41696	8.73942	8.95914	8.98762	8.41208	8.47523	8.9887	9.27411	8.56231	8.511	9.19086	9.20026	8.87621	8.93244	9.39868	9.26006	9.18808	9.02209	8.72523	9.37952	8.47755	8.28693	9.01768	8.45479
ARHGAP19	5.91921	5.93619	6.18523	5.61018	4.39131	4.18516	4.62928	5.15209	4.89624	5.43822	5.43822	4.24692	5.39079	5.98455	6.43167	5.06857	3.84742	5.64485	5.20224	6.05112	5.51786	6.20158	4.83658	4.35867	3.95586	5.27877	5.57821	4.58452	4.07183	5.03368	5.43244	5.81855	4.96316	5.95726	5.66188	5.65611	6.02012	5.51575	4.57785	5.68473	5.75367	5.30291	5.38014	3.85904	3.94719	4.53091	5.61197	5.52538
ARHGAP22	6.5872	6.79942	5.13571	4.56579	4.81489	6.38531	5.87541	5.61276	7.06042	7.14927	7.821	7.08211	6.13193	6.50377	5.42489	6.79731	4.44682	4.37987	7.28057	7.38454	7.4948	6.22889	5.694	6.22889	6.62243	5.95765	5.40356	6.77335	5.97717	6.80409	6.35075	7.43783	5.23789	5.10822	5.82482	5.23789	6.64285	5.38324	6.82486	5.61259	6.60602	7.08395	6.99404	7.4131	6.57943	5.45057	6.63642	7.34913
ARHGAP24	7.09554	7.49289	6.71319	6.40554	7.36251	6.0617	7.29867	7.6852	6.88173	6.23906	6.93768	6.79466	7.04267	6.68808	7.10692	6.13701	6.10456	7.14192	6.8506	6.79667	7.29474	6.50445	7.42225	7.30883	7.00842	6.74543	7.08119	6.13454	6.4312	7.67206	8.22422	6.79357	6.04608	7.2981	7.0247	7.45776	7.52317	6.72264	6.3235	6.43038	6.90717	7.4958	6.81719	6.93565	7.27627	6.44847	7.07521	7.24286
ARHGAP25	7.30968	6.1606	6.81364	6.40968	6.42563	6.10309	6.23826	6.86477	7.01371	7.73897	7.98283	7.8233	6.68913	7.19734	6.17847	7.52983	5.01469	5.9399	7.40607	7.39518	6.94097	7.51519	6.79829	7.53378	7.08277	7.29354	6.79005	7.2635	7.44327	7.19349	6.75877	7.68296	5.67294	7.2277	7.21463	6.73804	7.08671	7.28092	6.95702	6.74409	7.54777	7.38579	7.45237	6.19441	7.11274	6.82618	7.39355	6.45868
ARHGAP26	3.93764	2.74878	5.23673	4.43958	5.21185	4.94619	3.03023	5.10745	5.02347	5.28039	4.95837	5.42079	3.65256	5.48984	4.8019	3.49847	4.9878	5.48422	3.14913	5.56452	5.44813	5.44041	5.28112	4.35482	5.58916	4.30486	3.30926	4.41493	4.03056	2.90373	5.04227	4.59207	4.59445	5.30828	5.53016	5.62503	5.03894	4.70678	5.30281	4.11893	4.34995	3.38044	4.39199	5.23554	4.80317	3.74895	4.22753	3.38044
ARHGAP28	4.69059	3.94486	5.91632	4.33512	4.14015	5.61018	5.6269	4.39021	4.98629	6.0692	6.75528	4.89723	3.97474	5.19195	4.55009	5.43588	5.39536	2.08745	4.89963	5.82276	6.15136	5.98286	4.95852	5.66981	5.04098	5.23016	5.52883	3.37581	5.38278	5.26504	5.30763	5.38163	4.74409	2.36729	5.44405	4.97778	5.27003	6.12868	5.42881	3.4831	5.56839	5.94439	5.32167	6.49229	4.98531	5.55471	4.16879	5.2875
ARHGAP29	7.37787	7.61564	7.4938	9.03724	8.97999	9.05554	8.77447	7.78388	7.59066	7.93672	7.22258	7.06431	8.36787	8.87485	9.4296	6.82943	6.76158	8.62088	8.4001	7.92757	7.81189	8.17728	7.55176	7.16108	7.93126	7.31563	8.94607	7.37558	7.84116	7.35169	8.48717	7.31087	6.7863	7.7457	8.35768	7.72038	7.94825	9.31038	8.82794	8.01503	7.40499	7.98324	7.1675	7.62593	8.91998	7.58857	7.04646	6.86797
ARHGAP32	5.07871	6.13206	4.84803	6.49191	6.01019	5.94821	6.56174	5.68299	6.21342	6.67009	5.92637	6.27763	6.93242	6.00217	6.58445	7.15404	5.89207	5.85562	5.79761	5.74016	6.04249	5.68859	6.8912	5.70641	5.85676	5.34103	5.6317	5.85619	4.51535	5.67507	6.79396	5.86525	6.03784	6.6715	5.95245	6.464	6.30786	5.86593	5.6342	6.43417	5.55014	5.13013	5.62328	5.40702	5.96529	5.46363	6.12007	7.13021
ARHGAP33	4.08855	6.02292	4.66364	4.95764	5.87048	5.46216	6.16946	5.65838	4.23077	5.80545	4.08855	5.18735	5.90309	5.892	5.25663	4.11454	5.26261	4.80779	5.1696	6.97252	6.59948	6.39789	4.10268	4.85026	4.40599	5.5756	4.85766	4.29609	3.83773	4.0108	4.23034	6.39736	4.97057	5.80731	5.1296	5.34091	4.52981	5.44097	5.82796	4.04589	5.75799	4.99433	5.29318	4.23121	6.27555	4.51377	5.71442	4.63765
ARHGAP35	5.04169	5.48991	5.56978	6.16593	5.80135	6.18865	6.19763	6.14279	6.55017	5.56609	6.60309	6.44634	6.22411	6.26285	6.4879	5.86495	6.25248	6.31366	6.60088	6.06063	6.01741	6.25456	6.22941	5.28771	5.78744	4.84515	5.75004	5.7354	5.14408	6.15353	6.20275	6.30765	5.53459	5.5845	5.74444	6.43369	5.91934	6.26211	6.43063	5.97468	5.78779	6.27918	5.84366	5.56805	6.57068	6.28257	5.4712	5.9705
ARHGAP4	6.13065	4.19872	6.41185	4.85002	4.07565	4.36681	6.59588	5.41993	4.72856	6.60433	5.99975	5.50748	6.0312	6.45087	2.63055	4.75222	4.53358	5.28595	5.98324	6.24252	5.80326	6.00978	5.8406	5.09973	6.10226	6.3363	4.24432	5.81669	5.49647	5.07805	4.99571	6.17416	4.13661	4.6324	3.93412	6.50844	5.40627	6.39431	4.25424	6.24458	5.69672	5.75412	5.65865	5.69136	6.22442	3.88387	7.37018	5.3132
ARHGAP44	5.99723	6.91717	6.93552	7.57673	6.61087	6.03242	7.47052	6.3702	7.35552	6.42615	5.5257	6.55833	6.12013	6.8657	6.8657	8.95187	7.35245	6.10289	5.9978	6.79521	7.00848	7.1163	6.63248	6.44229	5.55923	5.56459	6.28349	6.66205	6.22848	6.65253	6.00232	7.2804	5.45833	5.72847	6.14964	6.94858	6.74748	7.3808	7.00474	6.72174	6.27777	6.83307	6.42174	7.60417	7.4029	5.78514	6.88919	7.14086
ARHGAP45	7.29245	7.52514	6.98059	6.91628	6.70967	6.70967	5.94696	7.14068	7.71684	7.72094	7.76248	8.35902	7.69191	7.78448	6.12883	6.98225	7.11225	6.72382	7.46872	7.32441	7.49633	6.68614	6.93662	7.67046	7.36005	8.37896	7.18635	6.52885	7.28814	7.11665	7.11394	7.80787	6.08579	6.47284	7.07053	7.89492	8.02179	7.57946	7.35124	6.80843	7.67992	7.79986	7.58795	7.94839	7.35357	6.02525	7.93612	6.3023
ARHGAP5	7.28523	8.43346	8.40583	8.06568	8.39398	7.58881	7.67072	8.02035	7.82518	7.77657	8.47294	6.90052	8.15934	7.81995	8.45152	8.17763	8.9684	7.83532	7.48261	7.07539	7.78165	7.64327	7.94395	8.77107	7.97051	6.83163	7.83876	7.75009	7.67912	7.79505	8.06856	7.83418	7.90768	7.52348	7.79395	7.66544	8.16592	7.5512	7.86769	8.11693	8.38887	8.37411	8.462	7.7156	8.44259	7.97252	6.50838	7.78674
ARHGAP6	8.37149	8.46376	8.34297	7.39767	8.42033	5.94464	6.86331	8.77492	8.18382	6.55084	6.7602	7.17315	7.8666	8.00865	8.68164	6.59367	7.60337	9.77143	8.11908	7.51211	7.4777	7.06661	7.46303	7.71235	7.70509	6.59824	7.79332	6.59236	7.11778	6.72046	7.51906	7.41909	7.92428	7.6202	7.62887	8.0105	8.47029	7.72096	7.49607	8.52696	7.73956	7.93051	7.44535	7.20958	7.56015	7.86186	7.47555	5.53827
ARHGAP8	3.05333	2.85884	3.34676	4.89866	2.52492	2.45914	3.45082	2.48146	2.77489	2.54609	0.979109	5.03894	3.31212	3.99449	4.0406	2.69844	2.30174	4.73305	1.11377	1.69232	0.727412	3.01925	3.32376	3.04684	2.82797	2.76445	3.69698	3.12699	2.84348	3.1007	2.52113	3.35823	4.05992	2.20718	2.26038	2.70172	3.97423	3.92927	3.03417	3.81817	1.51439	3.11985	4.24102	3.27651	3.34854	1.60192	2.15182	2.20718
ARHGDIA	7.48834	7.4574	8.13233	8.83394	7.11436	9.02421	9.04002	8.72449	8.49775	7.605	7.52279	7.65847	7.62998	7.39321	6.54208	8.72624	8.05884	8.5448	8.83003	8.64283	8.27032	8.85052	7.95814	8.24886	8.31278	7.52612	7.49935	8.63948	7.16742	8.1597	8.07052	8.61016	7.21566	7.98706	7.63772	8.31429	7.88604	8.66068	7.64988	7.9665	8.41275	7.88773	7.75087	7.04673	8.03789	7.58374	9.32562	8.76939
ARHGDIB	10.4808	9.57106	9.53878	8.90606	9.68106	9.20619	9.31454	9.92852	9.54895	9.87245	10.3817	9.32544	10.0634	10.0018	9.13446	9.99412	8.81184	8.92671	10.0781	9.71997	9.44765	9.75457	9.30664	9.58125	9.92566	10.1781	9.22436	9.86282	10.3625	9.70249	9.38679	9.83619	9.23839	9.49091	10.6535	10.187	9.89497	9.45548	9.1595	9.45919	9.6005	9.00661	9.27034	9.60491	9.6126	9.13579	9.82382	9.32095
ARHGDIG	4.86635	4.50072	5.03182	5.86464	5.01639	5.42964	4.79264	5.88475	5.43382	4.61764	3.34473	5.33959	4.41885	4.60946	4.30847	5.31529	5.09175	5.60351	4.78082	4.89074	4.23428	5.65072	6.13487	5.57731	2.52149	4.84747	4.80646	4.64419	5.45043	5.75014	5.46208	4.45689	4.9614	6.50764	4.77816	5.25121	6.05341	6.64452	5.44439	4.43864	5.41799	5.21919	3.69838	6.24231	4.08604	3.95384	4.03521	2.28919
ARHGEF1	6.94925	7.533	7.50806	8.03436	7.66528	8.12329	8.20934	7.97505	7.99009	7.32699	7.13964	6.78553	8.38924	7.54472	7.43537	8.03231	7.6989	7.66249	8.08543	8.18015	8.37258	7.9452	7.57126	7.4147	6.86596	7.0809	6.8426	6.83291	6.9986	7.54625	7.2131	8.13234	7.29403	7.42854	6.61177	8.08621	7.30962	8.00735	8.17867	7.98683	7.2245	7.26528	7.31829	8.20051	7.90592	7.22864	8.14518	6.90845
ARHGEF10	7.27627	6.84656	6.77234	7.12856	7.0384	6.50787	7.16332	6.6163	6.65837	7.49773	7.30749	7.88019	7.13614	6.81724	7.02886	6.01123	6.54308	7.17889	7.3062	7.56545	7.29523	7.31401	7.21133	7.30751	7.43886	6.85964	7.66081	6.80735	6.07768	7.09498	7.68014	7.23884	6.06085	6.6076	6.54214	7.51566	7.28076	7.48104	7.31403	7.29495	6.9061	7.04652	7.09898	7.33157	7.09596	6.08571	7.34394	7.25055
ARHGEF10L	7.99436	8.32876	8.1224	8.20281	8.46208	7.35029	8.08953	8.4912	8.05431	8.70057	8.03346	8.88627	7.572	8.93169	7.9519	7.91004	7.89779	8.72087	8.49832	8.72505	8.72354	8.64989	8.27749	8.49503	7.95739	7.47986	7.8867	8.51588	7.86383	8.0592	8.32213	8.89095	8.20294	8.59889	7.57423	8.067	8.28582	8.49473	8.33937	8.02627	7.82174	8.13565	8.07262	8.63426	8.567	8.20867	8.85203	7.55494
ARHGEF11	6.11354	5.78233	6.16971	7.40982	5.94274	7.32052	7.01567	6.92421	7.03328	5.695	6.7036	5.81145	6.4457	6.3111	5.78483	6.0681	5.65889	7.02442	7.17134	7.49973	7.38432	7.51303	6.26285	6.5764	6.5629	5.30609	5.7328	6.85495	5.30094	6.39047	6.2581	7.21014	6.01724	6.22609	6.99274	7.30466	6.38457	8.51225	7.07749	4.7678	6.06239	6.00564	5.52932	6.65766	5.9081	6.39272	6.89564	5.59965
ARHGEF12	5.29862	4.40713	6.23781	5.30595	5.22318	4.7267	6.32165	4.85715	6.29055	5.70445	5.44361	5.27453	5.61141	4.5165	5.12354	5.90038	4.96222	5.65138	5.58994	6.0807	5.88464	5.45233	5.90234	5.48932	4.7629	4.16577	5.91274	5.16662	4.67427	5.56431	5.79978	5.64466	5.21793	5.78848	4.75776	6.00748	6.03638	6.22502	5.69474	5.27951	4.67644	5.22843	4.82636	5.70169	5.939	4.74195	5.69125	3.91767
ARHGEF15	6.22597	6.99096	6.56763	7.30955	6.77719	7.44838	8.01449	6.61791	6.89806	7.00329	6.43279	6.67425	7.54821	6.63175	7.29647	7.08118	6.65787	6.61021	7.54617	7.42584	7.24536	7.53452	6.79549	6.24738	6.63211	6.62507	7.16808	6.39711	6.2332	6.69276	7.12885	6.74245	7.14481	7.49906	6.85666	7.45458	6.51753	6.84298	7.02927	7.66751	6.25027	6.74969	6.19169	6.74969	6.62075	6.68593	7.03193	6.74312
ARHGEF16	6.37051	5.17721	6.08429	6.36797	5.88094	4.49883	6.72822	6.26331	4.67147	6.61343	6.18039	5.81209	6.38589	6.38589	5.3715	5.7078	6.12105	5.67278	6.13134	6.91535	5.95801	6.14271	6.68506	5.04371	5.86192	5.2007	5.39735	5.25287	5.50998	6.01656	4.71699	6.63696	4.46883	6.65069	6.49805	5.99899	6.32676	7.54511	6.37138	6.51404	6.23132	5.28768	5.40456	6.56967	5.04499	5.03189	5.42283	4.02379
ARHGEF17	5.43978	7.83663	7.07858	7.66758	6.41081	6.72976	8.24968	6.93859	6.75533	6.98196	7.67563	5.80019	8.21757	7.01779	6.98773	4.99411	6.5382	7.29031	8.13294	7.81157	7.83376	7.86866	6.91628	6.77259	7.23739	6.0882	6.89109	4.88594	5.68914	6.06231	7.62465	7.62666	7.07714	7.19948	6.3247	4.68405	5.56064	7.72266	7.86124	8.27083	6.73087	6.24662	6.92263	6.00934	7.66173	7.0194	8.22141	7.26774
ARHGEF18	8.30018	8.40097	8.73775	8.80621	8.53955	7.85989	8.17693	8.8233	8.54568	9.23126	9.00106	9.35773	8.4586	9.03475	8.21646	8.62991	7.99459	7.96335	8.90457	8.51179	8.74626	8.36532	9.19077	9.42911	8.87976	9.30536	8.78772	8.9261	8.71822	8.83465	8.71357	8.4688	8.06659	8.07419	8.25106	8.38624	8.57793	8.70792	8.99583	8.82747	9.25316	9.18008	9.00628	9.09795	8.38867	8.46702	9.51092	8.4944
ARHGEF2	7.24894	8.02536	7.90174	8.18504	7.82983	8.93156	7.97464	8.43555	7.91396	7.84388	7.66826	7.37999	7.71762	8.03893	7.63602	7.79738	7.41842	8.50936	8.23519	8.54887	8.72558	8.52859	8.07209	7.89592	7.6711	7.90601	8.01034	7.47343	7.1631	7.28381	7.88922	8.28086	7.70629	7.5906	6.71477	7.61205	8.23701	8.76459	8.01653	8.30222	7.57273	7.95361	7.39706	7.24298	8.47456	7.38285	8.57826	7.90168
ARHGEF26	5.55545	5.76229	5.87399	4.8698	2.30324	2.85914	4.92682	4.01658	5.16111	3.23328	4.28738	2.1096	3.86002	3.72495	5.00972	3.72495	5.96721	4.56829	5.18598	5.16538	5.91982	2.22344	3.89772	5.04726	4.31098	5.48753	3.73321	1.77666	3.72495	2.45373	4.5281	4.38473	2.01224	4.56015	4.5105	4.89879	4.45432	5.01672	4.21052	5.69411	3.95807	5.39596	4.42052	4.61243	5.45451	3.19661	4.25503	2.79185
ARHGEF28	5.26818	5.67756	5.01905	5.65059	4.21691	3.88432	6.06942	4.63272	6.26067	4.6098	3.00341	5.27317	6.41489	6.021	6.57799	4.59703	4.83693	4.29039	3.71121	3.92472	4.95226	3.48191	5.4867	4.89028	5.87775	3.73661	5.86135	3.44363	3.89695	5.34688	6.1363	4.31972	5.43127	5.59879	4.50302	5.70641	5.40256	6.10651	4.92823	6.30437	4.5869	5.62594	3.9301	3.96069	3.53891	4.13778	3.94548	5.38931
ARHGEF3	8.74943	8.95634	8.7615	8.99253	9.95838	8.48753	8.68832	9.16516	8.21786	9.2873	8.61445	9.25898	9.58913	9.42582	9.16078	7.8725	8.31472	8.75985	9.39728	8.54021	8.90549	8.93579	9.34867	9.01908	8.77708	8.58061	8.83927	9.18896	9.29957	9.49267	8.84081	8.7236	8.65515	8.20971	9.58296	9.48875	9.34731	8.71208	8.96888	9.17301	9.20582	8.90577	8.9728	8.6584	9.01075	8.69678	8.88998	8.99222
ARHGEF38	4.85428	5.5239	5.8751	5.87131	5.5374	6.13754	6.83367	5.25091	6.23801	5.79587	5.02364	5.20641	5.54529	6.39583	7.04659	5.52727	5.10017	5.60159	6.09104	5.63775	6.72731	5.83083	5.83083	5.52233	4.66935	5.35026	5.59364	4.3721	5.54039	5.85617	4.31603	5.06946	5.97775	6.80763	5.44291	5.59082	6.3599	7.70428	4.25243	4.87143	5.94584	6.26957	5.61351	4.60813	4.63773	5.48194	5.25407	3.90028
ARHGEF4	3.35433	5.249	4.45236	3.91122	3.13321	3.91122	4.32176	5.04415	5.84903	6.40007	5.38748	5.50484	3.42076	5.18459	5.463	5.28295	5.11128	4.79886	4.46022	2.28875	4.16712	3.39626	5.91543	4.55193	5.53156	4.2698	5.79033	3.43287	5.61556	5.22777	5.01902	4.43484	5.52945	5.15682	4.55649	5.15682	5.32262	5.2021	4.08531	5.51779	3.15963	4.7675	3.56926	4.10232	5.18717	5.11788	5.77293	2.89544
ARHGEF40	7.27381	7.41002	7.86398	7.38588	7.86782	6.59398	7.39129	7.44014	7.39667	8.2962	8.1498	8.74855	7.74631	8.10796	7.09882	7.28558	6.58446	7.55209	7.73447	8.18768	8.29755	7.37248	7.98227	7.90529	7.90042	7.50168	7.71178	7.52258	7.0743	7.84134	8.13645	7.93156	7.16558	7.22761	7.69768	7.68934	7.90775	8.19747	8.1296	7.68376	7.42908	7.16353	7.75331	8.02809	7.8741	6.42148	7.74531	7.62368
ARHGEF5	5.40738	7.2099	4.73551	5.89513	5.08683	5.6875	6.36469	7.10917	5.54988	6.88279	5.13681	5.33965	6.02677	4.19717	3.54933	5.06052	4.01001	6.56882	6.07272	6.31785	6.6618	6.93495	5.95758	6.28722	6.51442	6.2559	6.499	6.27165	5.92557	6.39636	6.17342	5.90305	4.12451	4.75728	5.61265	6.203	6.44959	7.21378	6.55654	5.92752	6.05342	5.79193	5.98782	6.60789	7.00955	5.34137	5.56293	5.56105
ARHGEF6	8.94799	9.19541	8.84136	8.64622	9.27422	8.16157	9.0212	8.93303	9.26393	10.1037	10.0846	9.84999	9.29121	9.37717	9.60912	7.60813	9.28842	9.41439	9.14947	9.96195	9.89152	9.64503	9.02202	9.42569	9.88368	9.08972	9.52007	9.28749	8.50957	8.94613	8.9367	9.75511	9.92574	10.2519	9.37472	9.6756	9.56675	8.91562	9.07249	8.88233	9.33423	9.31332	9.23926	8.81416	9.16939	10.4088	8.91409	8.54523
ARHGEF7	6.76903	7.47468	7.37053	8.04504	7.66058	6.99531	7.7552	7.15877	7.40961	7.47823	6.87455	7.2118	8.22736	7.37181	7.81756	7.19977	7.16301	7.37856	7.54439	7.29554	7.48132	7.32596	7.42604	7.33424	7.14789	6.85157	8.02354	6.52483	6.67447	7.18468	7.60085	7.19297	6.97521	7.97447	7.3576	7.35376	7.43198	7.77976	7.59749	7.55567	6.72895	7.14058	6.55982	7.21574	7.34217	6.97	7.27851	6.78465
ARHGEF9	6.49902	5.83496	6.06125	5.50444	6.39593	4.70029	5.01851	6.32849	5.60368	6.5543	7.06854	6.76399	6.49772	5.98008	5.84212	4.04343	4.79718	5.73293	6.68863	6.41095	6.5362	6.364	6.31212	6.47726	6.46381	6.33602	6.25288	5.9758	5.47363	6.15907	6.67209	6.46034	6.21497	6.07866	6.31198	5.86801	4.48425	7.0889	5.90762	6.25889	6.15812	6.27859	5.80771	5.80771	5.96617	5.83697	6.52188	6.46674
ARID1A	7.54317	7.68983	8.04495	8.43003	8.28194	8.38846	7.78997	8.32425	8.38236	8.35772	7.95612	7.60764	7.86404	7.92085	7.88953	7.87604	8.11028	7.80279	8.07114	8.45966	8.68001	8.14046	8.47743	8.6826	8.0862	7.74216	7.78971	7.94426	7.28213	7.92216	8.4945	8.33459	8.00631	7.64097	8.15241	7.75292	7.78363	8.53131	8.31492	7.93152	8.41509	8.03821	8.21503	8.40833	8.27772	7.88537	7.72141	7.15387
ARID3A	5.34127	5.05383	6.0273	6.39817	6.80313	6.53906	5.58736	6.62753	5.94791	5.20225	3.67114	6.09942	6.1572	6.24312	6.31904	5.47586	6.59766	5.66567	2.48514	6.14933	5.75989	5.66407	4.74236	6.12083	5.47769	5.60857	5.8112	5.83969	5.44623	6.60336	6.20354	6.33788	5.59486	6.46974	5.10068	6.55572	6.62595	6.78719	5.5336	6.08579	5.45511	4.65045	5.48653	5.91887	5.4155	5.13444	6.57989	5.05656
ARID3B	4.68371	4.38291	3.52092	2.65058	3.01015	3.20607	4.19585	3.69014	4.32743	5.39589	4.6605	4.96069	4.20997	3.22153	5.83108	4.01223	3.13019	3.13019	4.26689	2.92368	4.30848	4.75814	3.40676	4.29011	4.36256	5.12137	2.98894	5.51043	4.09074	3.06968	3.29313	4.53649	3.39336	3.39336	3.77993	3.84293	4.19224	5.98402	6.2632	3.65987	2.78243	3.74698	2.19345	3.69557	5.5875	3.48264	4.66614	4.26685
ARID4A	6.68727	7.9279	7.46651	7.29689	7.52077	6.59825	6.53613	7.21112	7.34246	7.1899	7.196	6.23623	7.56806	7.37338	7.712	5.9949	6.98769	7.31436	7.06164	6.9892	7.61149	7.22924	7.26802	7.05658	7.18079	6.56492	7.36576	7.08951	6.16024	7.1238	7.88183	7.09234	7.20901	6.58453	7.07222	7.34392	7.63826	7.70329	7.12022	7.22034	7.14137	7.35327	7.20847	7.33252	7.48941	6.72491	6.29929	6.95707
ARID4B	7.93473	7.49928	7.5522	7.11185	7.51667	6.84724	6.98757	6.94022	7.40739	7.42224	7.03004	7.46121	7.68864	7.62283	7.52482	7.8848	7.90197	7.61346	7.49068	7.10551	7.1591	6.9766	7.12649	7.21027	7.2444	7.41114	7.82697	6.9367	6.67505	7.1347	7.3244	7.00481	6.72369	7.00547	7.44808	7.41847	6.88037	7.45012	7.49798	7.27298	7.47097	7.90961	7.76026	7.57726	7.53578	7.33083	7.10198	6.53946
ARID5A	5.40632	5.86873	6.6795	7.79947	6.01613	7.24894	8.44121	6.7235	6.32629	4.70533	6.05361	5.13864	7.44887	7.06987	5.87035	7.36609	6.84528	5.38342	6.91996	7.35223	6.99041	7.82065	6.10927	5.87754	6.50896	6.256	3.40497	5.44804	5.98925	5.69534	4.7812	6.73786	6.41935	6.97092	7.64687	7.12011	5.47655	6.20632	5.10543	7.42925	6.2753	6.82167	4.55406	6.32321	6.15367	4.02983	7.02263	7.14488
ARID5B	8.24207	9.56292	8.90921	8.84362	9.03306	9.00162	9.25271	8.91483	8.91446	7.51283	7.8897	6.56473	9.08631	8.46221	9.13823	7.44865	8.80093	9.56509	8.75795	8.38515	8.10288	9.66318	8.08916	8.0833	8.71882	8.22225	8.01929	8.16665	6.77036	8.30841	8.39829	8.02096	8.76922	7.18189	8.54243	8.41572	8.78697	9.25709	9.12733	8.83019	7.029	6.80376	7.84293	9.3789	7.34813	8.24529	7.31676	8.95083
ARIH1	7.5962	7.78189	8.27447	8.25268	8.0033	7.45488	8.25206	7.80535	7.58864	7.42954	7.6866	6.94703	7.95869	7.53098	8.00136	7.72882	8.12118	8.07132	7.59444	7.81941	7.77346	8.08494	8.10368	7.97115	7.93167	7.18649	7.81747	7.81039	6.60743	7.87204	8.0329	7.69764	8.33901	8.42847	7.84493	7.65019	7.58273	8.01163	7.68441	7.8105	7.27373	7.5886	7.35389	7.81486	7.53883	8.28413	7.14808	7.80065
ARIH2	6.80563	6.75018	6.57622	7.08904	4.26654	6.66727	6.42247	6.49124	6.857	6.72929	6.607	6.72562	6.93657	6.67965	6.79913	8.0069	7.3879	7.041	6.72449	6.45058	6.63493	5.97356	6.14694	5.99639	6.07065	6.4796	5.19619	6.48872	6.39207	6.03244	6.20531	6.62019	7.44112	7.84812	6.93148	6.76797	6.15212	6.13122	6.09922	6.44205	5.6877	5.82361	5.94664	6.17269	6.16245	7.27164	6.46941	6.89298
ARL1	9.0309	8.17824	7.97093	8.68521	9.0038	8.73631	8.66968	8.3756	8.84841	8.70601	8.67334	7.94893	7.84036	8.64992	8.38838	7.92544	8.52278	8.5722	8.5352	8.16757	8.42857	7.69718	9.12736	9.33669	8.97896	8.8432	9.11223	8.8626	8.64048	9.20222	9.09681	8.49517	8.81368	8.48249	8.724	8.62922	8.59983	7.84945	8.50784	7.92645	8.49084	8.55839	8.56015	9.07335	8.61124	8.4018	9.08649	9.62862
ARL14	-0.0488019	3.27483	4.16222	0.995774	0.755534	0.665312	0.665312	0.0984878	2.48166	2.64913	3.62935	2.71519	0.559616	-0.512585	0.392748	3.23398	3.77281	2.23543	2.3862	0.894954	1.91053	1.17478	1.83735	2.15469	4.31912	-0.0755338	0.141159	1.13753	2.96171	1.44658	0.611777	3.27717	2.45224	1.00266	0.424617	0.838432	3.04205	1.59977	3.70494	4.3229	0.838432	-0.702296	3.09927	3.04205	0.150181	1.69091	2.12957	0.648848
ARL15	5.52914	7.26309	5.86058	6.17162	6.95887	6.3792	7.05226	6.73241	6.59028	7.56864	5.2611	5.80179	7.4517	6.50886	6.65358	5.73086	6.20997	7.0209	7.00891	6.3069	2.83276	5.85138	6.91713	6.33523	6.17852	6.73849	6.67845	6.69937	6.37426	6.77313	7.02752	6.02595	5.69074	5.39447	7.03645	6.64974	6.81599	6.32117	6.27828	7.95156	7.28181	6.73189	6.6259	6.06623	6.95852	6.01235	6.40162	6.26167
ARL2	9.36983	8.64506	9.47966	9.04422	7.91563	9.19642	9.22945	9.44369	9.08592	8.84686	9.18487	9.90062	8.3448	9.33982	9.00662	8.37834	8.32219	9.5518	9.2125	8.96326	8.93793	9.08747	9.45234	9.5752	9.42224	9.14512	9.46581	8.99671	10.2018	9.38968	8.99059	8.71462	9.73394	9.32458	8.87063	9.22782	8.71115	8.54043	9.4467	8.91226	8.49505	8.97477	9.31213	8.97739	9.07363	8.72883	9.54173	9.39119
ARL2BP	7.9814	7.62003	7.1403	8.06314	8.03508	7.77116	7.96653	7.62437	8.07017	7.75116	8.40456	8.29649	7.67612	7.56086	7.51307	7.14842	7.26101	7.75798	8.00454	7.92464	7.88622	7.93269	7.90208	7.79515	8.46098	8.2427	8.26457	8.5056	7.99041	7.90716	8.5803	7.94615	7.58823	7.60916	7.54822	7.54922	7.25024	8.15339	7.85171	7.9816	8.01906	7.83698	7.82758	8.1007	7.71126	7.7949	8.98588	7.90816
ARL3	8.10294	7.76427	7.68391	6.9566	7.28409	6.6441	6.89879	7.32971	7.24596	7.09558	7.18665	6.95497	7.04563	7.44207	7.06161	6.29777	6.36462	7.4013	6.8815	7.35316	7.50596	7.25343	7.17923	7.02945	7.60563	7.90636	7.87296	7.58363	8.19682	7.51356	6.98451	7.40305	6.83611	7.13234	6.67993	7.95598	7.38613	7.93304	7.12913	6.85197	7.13234	7.23426	6.93232	7.32351	7.6708	7.05311	7.65779	6.82007
ARL4A	7.49808	8.40289	8.41951	8.74535	9.30873	8.47966	8.26193	8.38079	8.51546	7.95428	7.44858	7.25832	8.29404	7.71488	8.21803	7.38078	7.86752	8.96457	8.33451	8.42045	8.5434	8.06298	7.81928	7.95501	8.10082	8.60964	8.80664	8.04414	9.06345	8.35262	8.11844	8.17405	8.02139	7.58196	8.44739	8.52289	8.46717	8.44258	8.38489	9.20776	8.238	7.59854	7.51355	8.31415	8.27115	7.83678	8.16333	8.7883
ARL4C	7.60148	7.74839	8.37067	7.85829	7.60552	8.01806	7.7102	8.45861	8.2845	7.84775	6.65835	5.95826	9.67526	8.05829	7.44114	7.79264	8.36335	6.97945	8.13307	8.42499	8.37026	8.4215	7.26632	6.69121	7.20117	7.85724	6.01337	7.99465	6.20922	6.97798	8.37092	6.75692	6.02328	6.48977	8.25919	7.08891	7.31335	7.43307	7.44496	7.7344	7.85831	7.74368	7.67449	8.20982	7.88329	6.62591	9.31799	9.16876
ARL4D	7.91496	7.62416	6.87219	7.4228	7.38007	7.05277	7.21231	7.17917	8.44383	6.69367	6.64093	6.85659	5.77787	7.09968	6.71036	6.44339	7.04654	8.49283	7.27927	7.6167	7.63561	6.14448	7.61338	7.77172	7.38424	7.3421	7.68216	7.37443	7.74929	7.66013	7.07725	7.35653	6.84001	7.22775	6.82068	8.28608	7.46837	8.11388	7.46837	6.4943	6.74049	6.98562	7.30629	7.37517	7.08417	6.63689	7.85341	7.12897
ARL5A	9.37517	9.46404	9.73279	9.88925	10.3058	9.51558	9.33387	9.5922	9.74606	10.3576	10.2538	10.1933	9.96559	10.0659	9.87825	9.88815	10.1339	9.57626	9.4546	8.9723	9.51666	9.23579	10.0554	10.0193	9.79551	9.84668	9.66015	9.99009	10.6791	10.3554	9.73884	9.89623	10.2388	10.2478	9.91235	9.45938	9.45286	9.07915	9.43942	9.82108	10.3106	9.7278	10.2586	9.64012	9.62583	10.4468	9.48275	10.134
ARL6IP1	10.3887	10.0193	9.73383	9.21416	10.0131	8.69704	8.61491	9.61788	9.41449	9.69488	9.84592	9.64737	9.72573	9.74072	10.5716	9.56299	10.2854	9.50506	9.34142	9.32305	9.112	9.22293	9.37971	9.97832	9.43879	9.82301	9.96943	9.29152	9.93242	9.64419	9.54102	9.70332	9.24405	9.04652	10.1216	10.0114	9.93984	9.15954	9.27632	10.0699	10.1042	9.46999	9.97066	9.7835	9.64829	8.72876	9.60517	10.5278
ARL6IP4	7.86252	8.66889	8.60081	8.90857	7.63188	8.7012	8.69821	8.7261	8.91584	8.60369	8.25512	8.56428	8.73918	8.33154	8.48788	7.92972	8.04707	8.85608	8.71553	8.49189	8.59172	7.88419	8.57532	8.69923	9.07127	9.0032	8.8625	8.78266	9.36785	8.17849	8.20014	8.42504	9.12393	8.88461	8.35861	8.59815	8.32782	7.34786	8.589	8.33089	8.40523	8.65737	8.48915	8.4077	8.42728	8.83523	9.13026	8.42606
ARL6IP5	12.0664	12.2293	11.6792	11.1648	11.9998	10.8724	10.975	11.7452	11.3353	11.8081	12.0744	11.7232	11.0032	11.869	11.7326	10.5394	10.8205	11.8209	11.9216	11.6238	11.7308	11.6727	11.7898	11.9045	12.0129	12.0569	12.1515	11.6742	12.2731	11.7998	11.8059	11.8948	11.3536	11.1537	11.3534	11.5459	12.1232	12.0533	12.272	11.6213	11.572	12.0223	11.8954	12.1914	11.9941	11.3891	11.6748	11.4271
ARL8B	10.5484	10.4655	10.3327	10.5153	10.4386	10.1764	9.826	10.2274	10.3197	10.3747	10.4514	10.2984	10.6621	10.6503	10.4327	10.7673	10.7636	10.736	10.3395	10.1441	10.1327	10.3066	10.098	10.448	10.236	10.3128	10.4105	10.3965	10.0505	10.4142	10.3979	10.4354	10.5244	10.5014	10.4738	10.5745	10.4486	10.2233	10.4081	10.5664	10.2337	10.2999	10.2301	10.6926	9.89359	10.6046	10.0434	10.5188
ARMC1	8.62673	7.92198	7.61363	8.42496	8.61022	8.40257	8.23396	8.20706	8.61607	8.25911	8.14767	8.13956	8.09954	7.81122	8.13248	7.98532	8.43254	8.60216	8.69714	7.9348	8.10827	8.19679	8.42238	8.67802	9.14551	8.43573	8.47009	8.72036	8.42238	8.31262	8.52426	8.06133	8.83762	8.63403	8.45608	8.49693	8.45124	8.15604	8.26704	8.3547	8.43946	8.3624	8.29502	8.21489	8.15914	8.80477	7.67441	8.41254
ARMC4	5.51424	5.97334	4.39223	6.30356	4.1366	5.66794	4.63687	5.67324	6.76303	5.83807	5.72773	4.69472	6.07673	5.70122	6.18384	5.97487	6.11398	5.14479	4.04683	3.97165	5.34732	5.65888	6.43872	3.74051	5.93049	4.7965	6.06938	4.96212	5.45273	5.97038	5.61673	4.21609	4.88413	5.77002	4.09911	5.55518	6.31587	6.214	5.42006	6.71626	5.27423	4.17929	5.37621	5.07132	5.97731	4.36543	5.64538	5.09364
ARMC6	6.39891	6.05289	6.51505	5.25015	5.52721	6.52968	6.70507	6.38614	7.21365	6.8313	6.63902	6.43037	5.66337	6.53311	5.36413	7.38012	6.64481	6.50347	6.65279	6.40241	6.84354	7.11836	6.38654	6.1271	6.76706	6.41649	6.10566	6.6593	5.75141	5.93183	6.36119	6.71048	6.40338	7.33214	7.07955	6.52323	6.28846	6.92378	6.86307	5.72065	5.5756	6.29155	6.0215	6.276	6.08225	5.79876	7.30664	5.84958
ARMC7	5.80129	7.04462	6.99094	6.02632	6.21531	6.04955	5.18913	5.86453	7.08394	7.31751	6.31323	7.25398	6.19722	6.48299	5.77673	6.44868	5.53576	7.33988	7.13892	7.02128	7.49954	6.51114	6.59845	5.50419	6.57997	6.74117	5.25722	6.68886	6.16291	6.27571	6.21192	7.47849	5.56802	7.64893	5.4638	7.3884	6.44796	6.7007	6.57957	6.18583	6.49844	6.00275	6.41563	6.25332	6.46032	6.21155	7.33059	6.05155
ARMC8	7.96762	6.84344	7.17338	6.43824	7.28619	6.41122	6.7079	6.17695	7.25521	7.50915	6.90321	7.3112	7.42704	7.06403	7.68782	7.67264	7.87253	7.78084	6.41332	6.54562	6.56267	6.64235	7.35834	6.8172	6.83085	6.95817	7.36661	6.53215	6.47546	7.00129	7.26334	6.67692	6.97879	6.89073	6.947	7.02427	7.21204	7.27856	7.63276	7.5115	6.89594	6.75775	7.0195	7.40107	7.40181	6.6877	6.77137	6.15585
ARMC9	5.02749	4.07978	3.43141	4.55788	2.72106	5.78064	3.95146	4.40998	3.26013	5.58614	5.83662	3.70246	6.02584	4.92377	4.49023	2.59044	3.30083	2.67768	4.58507	5.39255	5.58591	5.81167	4.10257	5.13901	3.55773	2.72985	3.70285	5.23445	3.99105	4.09826	4.79019	4.12821	1.71574	4.86559	4.4346	5.25744	5.06669	5.44186	4.04376	4.80976	3.79676	4.27915	3.39186	4.67586	4.85951	2.93905	4.94772	5.79688
ARMCX1	9.9266	9.89145	9.0388	9.16872	10.4562	8.43517	8.51762	9.9197	9.00122	8.91058	9.0307	9.94125	9.42568	9.88318	10.6939	8.05726	8.92509	9.71763	9.0773	8.90799	8.91436	8.80639	9.38993	9.38593	9.21637	9.48158	10.3251	8.87971	10.0542	9.5675	9.73955	8.64083	9.8062	9.74776	9.51138	9.76491	9.76342	8.67145	9.11782	9.27885	9.73871	9.82488	9.53756	8.71932	8.86373	9.88142	8.55299	9.98508
ARMCX2	8.27578	8.94457	8.24532	7.82508	9.14455	8.05843	7.86422	8.84321	8.38419	9.25764	9.59287	9.443	8.21869	8.09784	8.65794	6.78048	7.79356	8.48679	8.66951	9.15631	9.16877	8.53837	9.34745	9.31447	8.97369	9.20792	8.49352	8.89796	8.85775	9.00126	9.33716	9.14589	7.99773	8.06252	8.85529	8.73002	8.79147	8.25887	8.49279	8.51675	9.67785	8.77563	9.68869	8.92101	8.16483	7.90431	8.64581	9.76976
ARMCX3	9.21657	8.7104	8.78976	8.62376	9.80023	8.78918	9.11922	9.36331	8.99395	9.4251	9.28689	9.58333	9.77841	9.23786	9.65606	8.48121	9.48219	9.53072	9.36185	8.71803	9.22112	9.03289	9.36432	9.1885	8.87672	8.7438	9.11582	9.32321	9.26956	9.21009	9.3972	8.86375	9.44407	9.21428	9.65738	9.70992	9.81835	8.66231	8.85039	9.34038	9.33505	9.34429	9.06508	9.16774	8.79673	9.10848	9.00384	9.06585
ARMCX4	2.26303	3.57252	2.84088	3.97671	4.08805	3.59483	3.85516	3.3791	4.50382	4.14772	2.76041	5.09667	3.93915	3.84846	5.273	3.69162	2.99211	3.12926	3.82484	3.96812	3.91703	5.20367	3.076	2.45392	3.43329	3.28952	3.93182	3.4014	2.74016	2.53616	3.80886	4.84435	3.35774	3.78547	3.61943	4.15749	4.55309	4.40707	3.66493	4.29925	3.10717	2.47037	3.33559	3.33559	3.89707	3.61943	4.56793	3.63779
ARMCX5	7.54822	7.2313	7.34302	7.27096	7.60908	6.89576	6.31027	7.22682	7.32917	7.33195	6.76809	6.81457	7.06336	7.08577	6.59764	6.73656	6.48721	7.51029	7.16287	7.11195	7.03928	6.52605	7.50565	7.7306	7.45997	7.52474	7.75204	7.4471	7.03624	7.59564	7.40809	7.03102	7.08765	7.22137	7.26058	7.4428	6.79528	6.5628	6.78679	7.16373	7.20559	7.19604	7.52374	6.62298	7.38057	7.18321	7.34072	7.6218
ARMCX6	9.52979	9.37831	9.1141	8.47311	9.51101	9.17647	9.36547	8.86269	9.42224	10.0706	9.60298	9.52953	9.15164	9.22515	8.89763	7.91436	8.28186	9.15627	9.66464	9.47446	9.50046	9.38928	9.67883	9.79397	9.54252	10.046	9.8676	9.63345	9.75004	9.74573	9.59385	9.49769	9.15786	9.38036	9.53492	9.77581	9.24087	8.93221	8.90872	9.2071	9.86128	9.30324	9.65281	9.1871	8.89336	8.94123	10.4196	9.8247
ARMH3	6.12197	7.87016	7.37318	6.93193	6.00678	6.3525	6.41878	6.64622	6.72244	6.69748	6.72825	6.14175	6.72821	6.55559	6.8127	5.36834	6.93535	6.97065	5.43052	6.75558	6.97994	6.66083	6.79896	7.10041	6.92926	6.7249	7.37762	6.72881	6.40409	7.00597	6.97711	7.41669	6.95963	7.49427	6.88367	7.27269	6.23131	5.72368	6.13283	6.5999	6.75816	6.91498	6.94196	6.05891	6.05528	7.11754	7.29832	7.0078
ARMT1	8.80807	7.79836	7.57096	7.15286	8.28895	7.38357	6.59241	8.04952	7.51458	8.07638	8.47681	8.5076	7.72307	8.60338	8.65355	7.5302	7.79779	7.22704	6.94311	7.08048	7.31839	7.80828	7.91904	8.33954	8.03507	8.80431	8.15132	7.87729	8.70811	8.36983	8.07173	7.87676	8.34812	8.13987	8.34866	7.33441	7.55847	7.34361	7.67559	8.49792	8.31229	8.24192	8.12576	8.09167	7.79705	8.61358	7.10476	8.43237
ARNT	6.55658	6.66418	3.99431	6.65754	5.86324	6.04061	5.4298	6.85676	5.83665	4.34255	6.32341	6.02379	5.30033	6.3101	6.31409	3.69227	3.72737	6.72809	6.32469	6.64604	6.62142	6.4662	6.28725	6.03689	5.99537	4.0999	6.17617	6.28522	5.8109	5.85787	5.73701	6.79577	4.42621	5.87975	6.04035	6.38497	5.88583	7.56529	6.35133	6.04574	5.20959	5.40746	5.09266	6.75196	6.42986	4.13808	6.31242	5.85511
ARNT2	3.98674	4.51345	3.6259	3.42473	4.16956	7.00757	4.51345	4.29854	3.78018	6.02473	5.195	5.63295	5.51239	6.09573	3.12834	2.75575	3.41835	2.79972	5.36824	5.68699	5.08528	3.69041	3.98433	3.38961	5.43486	5.89957	4.78898	4.7578	5.69156	3.69041	6.51333	5.38892	5.93954	6.21261	5.29463	4.3852	3.21392	4.50802	2.98542	5.0315	4.92685	3.89113	4.62632	4.25768	2.78901	5.83456	5.98571	5.83699
ARNTL	6.79271	6.03036	7.07591	6.45479	6.45869	5.64022	6.48643	7.11299	6.37762	4.07147	4.95298	4.6667	5.84821	6.05296	7.61354	7.43441	7.4209	7.42709	4.09343	5.94285	5.58785	6.25799	6.17919	4.95122	4.76971	5.26281	5.52221	5.43773	5.88787	5.81963	4.99571	6.32346	6.59627	5.84427	5.53097	6.28597	4.06157	7.5951	6.39696	6.34253	6.28597	5.87524	5.55027	5.28823	6.12765	6.01392	5.22961	6.07524
ARNTL2	3.91881	6.71767	6.80717	7.20308	6.49474	7.14303	7.07246	6.16433	6.7416	6.07285	7.18478	6.94301	5.8878	6.38778	5.40322	6.05062	5.48872	6.40457	6.65111	6.63064	6.8664	6.56646	6.6278	7.68337	7.64307	6.52871	5.44125	7.95284	7.0008	6.61282	6.32829	6.54656	4.91436	4.09958	6.59503	7.27759	7.11663	6.77176	6.79572	6.33741	6.63499	7.61707	7.08615	6.51415	6.82436	6.2485	7.09231	6.56013
ARPC1A	8.56494	8.92606	8.2797	8.32868	8.23926	8.67636	8.38449	8.83835	8.91949	9.16471	9.43867	9.83846	8.52019	8.32509	8.73169	8.23159	7.98815	8.36223	9.03347	8.781	8.57952	8.80554	8.91597	8.91012	9.33298	9.55408	9.56476	9.35455	9.32122	8.96833	9.15368	9.04291	8.69432	9.04011	9.18798	9.15101	8.68107	7.78233	8.71859	9.001	9.29672	8.60776	9.11023	8.49021	8.2227	8.85309	8.83202	9.42211
ARPC1B	9.97243	9.26938	10.0064	9.99381	9.51759	10.5533	9.8386	10.3174	10.2177	10.4857	10.7728	11.5098	9.81135	10.6518	8.99739	9.45945	9.33939	9.94438	10.5987	10.498	10.6057	10.5169	10.2153	10.2788	10.3372	10.4806	9.67313	10.603	11.0214	10.5574	9.96991	11.0501	9.16897	9.05289	10.0869	10.0025	10.5131	10.1958	10.3634	10.0194	10.2221	10.335	10.8113	10.7473	10.2038	9.05534	11.262	10.9829
ARPC2	10.897	10.1512	10.514	10.5975	11.0908	10.7442	10.401	10.8041	10.5883	10.9396	10.8867	11.3787	10.7814	10.8774	10.3524	11.0288	10.7004	10.8962	10.9712	10.805	11.0824	10.5262	10.2799	10.9376	10.8497	10.5236	10.8725	11.2079	11.5729	10.7872	10.4715	10.9232	10.9987	10.7536	10.953	10.6074	10.7675	10.336	10.7148	10.4819	10.5896	10.8252	10.766	11.2757	10.7495	10.6122	11.3892	11.3011
ARPC3	10.1208	8.51911	8.88433	9.28261	9.53674	9.56831	8.82779	9.92723	9.37888	9.32732	9.60084	9.02977	9.12453	10.0105	8.98422	9.3295	9.10577	9.18819	9.58443	8.82626	8.97942	8.89955	9.19246	9.73153	9.18418	9.70637	9.2466	9.66847	10.614	9.65964	9.1501	9.37196	8.83866	8.67404	9.46015	9.4254	9.34893	9.0536	9.10707	8.7741	9.58021	9.5497	9.44455	9.66835	8.99822	8.72398	9.80208	10.6751
ARPC4	6.65187	6.49658	8.01387	8.03188	5.53325	8.43641	8.35397	8.32929	7.56001	8.01205	7.48221	8.44379	7.3784	7.66242	6.90714	7.64135	7.31601	8.45411	7.8743	8.37792	7.82654	8.79466	7.11491	7.67769	7.67183	8.14084	6.66807	8.44685	7.21588	7.55398	7.25285	8.42678	6.81091	6.55317	7.04538	6.86982	7.37992	6.78482	8.06519	8.1497	8.34265	8.74195	8.53547	8.40718	8.19472	7.35273	8.74195	7.2946
ARPC5	10.2048	9.22111	9.13279	9.22633	9.82367	9.60727	8.84448	9.26448	9.56593	9.54711	10.348	10.4862	9.81145	9.78896	8.8938	9.28996	8.74205	9.28217	9.56093	9.58196	9.597	9.70636	9.54175	9.1095	9.98445	10.0983	9.64694	10.1662	10.1433	9.83508	9.64605	9.9574	8.29337	9.70181	9.65842	9.77704	9.03227	10.1187	9.60635	9.65615	9.29701	9.73097	9.15824	9.96071	9.59088	8.89172	10.0534	9.62628
ARPC5L	9.20021	8.22306	8.47699	8.96603	8.64071	8.96011	9.97031	8.61441	8.48145	9.11859	8.72578	9.01725	8.84937	8.81104	8.19901	10.131	9.03425	9.20471	9.06644	8.7304	8.65107	8.92399	8.95038	8.49354	8.85862	9.86919	8.3018	9.31838	9.07326	8.62128	8.55728	8.78237	9.45819	9.30227	8.92556	8.45889	8.4853	8.42459	8.47748	9.12483	8.80029	8.51232	8.66781	8.43802	8.68326	9.73981	9.20626	9.517
ARPIN	5.81378	6.7592	6.29297	6.83524	6.7488	7.22901	6.08881	6.08881	6.4758	6.9247	6.18849	7.4238	6.08566	6.44109	5.75408	5.92804	6.27593	7.58547	7.1384	7.31786	7.72756	7.28552	6.84315	6.66862	6.91387	6.32124	6.12982	6.40845	5.47354	6.44041	6.21738	6.89932	5.97267	6.15449	7.07079	6.48587	6.29186	7.40621	7.02107	6.56692	6.90201	6.58997	6.72264	7.00883	6.93067	5.46334	7.08822	5.51123
ARPP19	9.04536	7.3726	7.92963	8.01613	8.57137	8.37497	7.83255	7.53088	8.30153	7.7022	8.35606	8.11272	8.2811	8.26565	8.54548	8.67802	9.03917	8.16877	7.3338	7.31976	7.23606	7.52189	8.47913	8.05546	7.60124	7.9279	8.3642	8.07904	9.11916	8.63908	8.10954	7.58678	9.06571	8.79668	8.91212	7.74831	7.9422	7.43924	7.69311	7.86738	8.14449	8.17588	7.87808	8.09541	7.70379	9.11023	7.48512	8.49916
ARPP21	2.49093	3.2147	2.60237	1.69623	3.87313	4.50067	3.96379	3.079	4.54038	2.96306	2.45229	2.77479	2.40248	2.94431	2.61609	4.01377	3.84403	1.95046	0.684777	1.86596	2.72172	3.09998	4.29484	4.56731	1.28018	2.31724	5.02491	3.12674	3.36109	3.90261	4.92752	2.72172	4.70808	4.58644	4.85822	3.81719	3.74207	4.05755	2.89131	3.4687	2.32627	1.81721	2.05775	1.40007	2.35989	5.15579	2.18074	1.47518
ARR3	5.19239	5.91704	5.37998	5.54499	5.37685	4.9804	6.65579	5.342	6.59224	6.28736	5.17502	6.32205	6.84467	6.59686	5.86046	7.12992	7.03304	4.93112	5.8974	5.50545	6.05309	5.27857	5.64008	5.22927	5.20949	5.25949	6.08767	4.59663	4.4708	4.05265	4.87598	6.18545	4.21247	6.19739	6.29551	5.36486	5.63498	5.70946	6.9075	6.39351	5.33272	5.24858	4.41417	5.91465	5.07123	5.6603	7.05589	5.10096
ARRB1	6.09502	7.40267	7.67939	8.1131	7.6212	6.36776	7.69839	6.78921	7.60304	8.02992	8.74378	8.66664	7.71878	7.89994	7.5274	6.67588	5.79122	6.05129	8.02342	8.1153	8.42909	7.90383	7.65095	8.04137	8.38086	7.28335	7.41285	8.12593	7.28318	8.1665	7.90856	8.16785	6.2972	6.40014	7.48897	8.18148	7.46567	7.77167	7.66958	7.50429	8.2553	7.90768	8.57885	7.99236	7.86811	6.9095	7.83225	7.8407
ARRB2	7.69357	7.79515	7.76824	6.70588	4.96635	6.40845	4.74541	8.67339	7.64874	7.73611	8.88865	8.19791	6.68737	6.55117	5.99487	8.11547	6.74778	6.5882	8.007	8.49539	8.0902	7.98508	6.54173	7.71883	6.78385	6.93576	6.32669	7.73498	7.43378	6.93969	5.93044	8.95997	4.11291	5.61056	8.01499	7.40918	8.3612	6.25913	7.86745	5.42263	7.46098	8.45339	7.87813	8.15713	7.9469	6.2157	8.02752	7.65213
ARSA	4.61741	6.22286	5.78461	5.01269	5.72747	6.19115	6.41466	5.94255	6.26816	6.54561	6.97043	6.79122	5.02359	6.65256	5.61872	5.23818	4.43215	4.88652	6.95534	6.63372	6.01473	6.69995	6.28178	6.20139	6.81427	6.25633	5.42632	6.29966	5.82685	6.59448	6.54954	6.03029	5.84975	5.29113	6.02962	5.73109	4.8927	6.98618	7.14504	6.44037	6.33887	5.12137	6.36513	5.16633	6.66796	4.31116	7.14868	5.76357
ARSB	6.236	6.11155	6.31867	5.96012	6.1401	6.18744	5.35809	6.28563	6.63724	6.61879	7.02209	6.36327	5.99375	6.0723	5.55588	5.5316	6.00996	6.45242	6.61311	6.37718	6.50953	6.77729	6.4198	6.5313	5.81259	6.49791	5.92172	7.00677	6.38381	6.83434	5.95553	6.75001	5.82767	6.03127	6.41295	6.27459	6.583	6.44635	6.66371	5.7519	5.99365	6.3743	6.20185	6.70308	5.96394	5.48883	7.02075	6.23144
ARSD	3.12675	6.07103	5.58085	3.5876	3.84619	3.55156	4.53698	3.15143	4.54584	4.78075	3.69037	4.21794	4.72485	3.68341	4.75167	3.72871	4.19055	5.54878	6.10675	4.19055	4.39309	5.38125	3.82634	3.19399	4.32977	2.86876	3.52823	3.40016	3.04788	3.44588	4.6119	5.95086	3.45678	3.49845	4.89912	5.33083	4.72439	3.7559	4.43456	4.43252	4.44266	3.79028	4.65029	4.30975	4.26956	3.36582	5.61465	4.48256
ARSE	5.31719	5.65777	4.78218	4.36143	4.52372	4.83235	6.26886	3.90188	6.04195	5.90689	4.40333	5.77396	5.4948	4.92649	5.74499	5.99901	6.10038	5.19593	4.94931	4.31301	5.36179	4.9674	5.81781	5.26183	4.91037	5.15706	5.29696	4.00303	3.09365	5.01859	4.32211	5.09849	4.08456	6.09469	3.83602	6.31729	4.08456	7.43607	3.89084	5.34846	5.38579	5.73391	3.58121	6.29262	4.24714	3.77807	4.56661	5.70757
ARSF	4.1911	4.94164	5.03634	5.43875	4.38238	4.94164	5.89479	3.87442	5.35553	4.38903	5.95163	2.57994	3.44498	3.88682	5.34071	4.69133	3.70132	5.01151	5.11839	5.83396	5.5213	5.06921	5.15541	5.71678	5.36937	2.39741	5.23942	4.63632	2.82409	4.99023	4.34429	4.89979	4.85738	5.55098	5.31327	6.25547	3.82512	5.04687	5.38508	5.6905	4.25628	3.60335	2.55226	3.79587	3.53154	5.2967	4.29577	5.49587
ARSJ	6.61575	6.02963	5.61645	4.91299	5.90516	6.51297	2.58541	5.38666	5.41229	5.35174	5.66309	6.17578	6.18099	6.03024	5.78923	5.38113	6.86625	5.1848	4.41209	5.26804	4.57818	2.17724	5.70953	6.27386	5.47675	5.41197	5.21112	5.00348	6.01311	6.52914	6.39675	4.71214	3.4766	4.64555	5.69964	4.82521	5.61324	5.36055	4.81271	5.97726	5.8077	6.28755	6.06068	5.45282	5.77468	4.71496	5.78377	7.77631
ART1	5.21974	5.93562	5.76845	6.16097	5.67837	5.78602	6.3762	5.61704	6.56303	5.96799	6.25129	5.57607	6.40204	5.67945	6.03973	6.87549	6.44183	5.41442	5.47067	5.56874	6.01614	5.97216	6.11012	6.14626	4.39685	4.51786	5.40369	5.55881	6.28575	6.5925	5.76799	6.12515	6.76042	6.06546	6.02377	5.95459	5.70499	6.97454	6.36625	4.7579	3.43167	5.39613	5.37331	5.5031	6.22695	6.23192	6.7366	5.45102
ART3	5.0256	2.57097	6.02456	4.73278	5.96951	6.23527	6.05151	3.88935	6.81641	6.77623	6.02998	6.08862	5.34319	5.84292	5.88694	6.08346	6.0403	4.39736	5.32724	3.38475	2.46182	5.47808	7.69437	4.07093	6.12861	5.20807	6.06054	5.39036	5.56247	6.71036	5.81095	5.17832	9.52327	9.31508	6.35718	4.73448	4.78839	6.14474	4.79789	5.30595	4.12207	3.17571	4.12207	4.69337	4.15852	9.01724	4.979	3.71579
ART4	4.14356	5.2916	5.72815	4.27006	4.6944	4.41125	5.31877	4.22603	5.85163	5.50896	5.1433	4.37101	5.83711	5.37104	5.19602	5.48146	5.90956	4.49735	4.48294	3.52828	5.08462	5.39135	5.19831	5.05986	5.22098	4.97783	4.31084	4.44631	3.38827	5.08953	4.68306	4.31891	5.34903	4.99358	5.00919	5.89859	4.66184	5.47725	5.59091	5.59573	4.88697	4.39227	3.32592	4.66184	5.00919	4.8522	3.84301	4.5316
ARTN	4.88675	6.00692	3.73253	3.98773	2.86892	3.454	3.62465	3.61218	4.35963	3.26187	3.16433	4.2148	4.59209	3.62438	4.89133	3.85583	5.54043	3.37834	2.94548	3.97508	4.2046	5.01867	3.79691	3.89881	2.592	4.41926	3.77432	2.50325	3.90588	3.04964	3.54024	3.59118	4.93372	5.29112	3.47556	3.94375	2.79414	5.17239	4.72406	3.78566	2.90981	2.87254	4.0013	4.28534	2.57059	3.4301	4.99387	2.98086
ARVCF	6.14425	6.47841	5.11985	6.66704	6.75388	6.86959	5.57063	6.19181	6.04254	7.5816	7.33753	7.88544	6.34639	6.62754	5.70504	5.47846	5.63808	6.76596	7.65868	7.3468	7.31023	7.0962	6.4359	7.1799	7.29017	6.54598	5.34424	6.88612	5.1723	6.46143	6.673	6.82722	7.01939	7.49062	6.70128	6.78339	6.26933	7.93247	6.6205	5.65116	5.14984	5.89819	6.3445	5.8716	6.9795	6.16832	7.71684	5.75162
ASAH1	10.5638	9.4172	9.85878	9.4172	9.80549	9.26456	8.75146	10.1451	9.90077	10.0459	10.2973	10.651	9.64366	10.2958	10.1552	9.64553	9.936	9.35435	9.70204	9.61667	9.58637	9.59468	9.72178	10.0711	9.83698	10.1423	9.68432	9.88442	10.9735	10.3623	9.6288	9.8367	9.88836	9.69079	9.59385	9.66599	10.4372	10.3965	9.53317	9.39943	10.4011	9.82869	9.59846	10.6684	9.57056	10.0493	9.85953	9.84773
ASAP1	6.93249	6.63833	7.57038	8.5087	7.78625	8.22029	7.6837	7.41513	8.04467	7.70498	8.16473	7.2527	8.43025	7.08307	7.55685	8.5187	7.70502	7.39171	8.11628	7.87314	8.06381	8.13682	7.60708	7.58761	7.88866	6.6247	7.27554	7.94526	5.99474	7.69391	8.41284	7.69092	7.39455	6.61341	7.95467	7.52739	7.90541	8.25127	8.62095	7.87621	7.41858	7.16434	7.30173	8.02863	7.58016	6.65049	7.94131	8.26178
ASAP1-IT1	4.87493	7.15458	7.03443	6.90132	6.41393	3.6738	7.54932	3.50191	6.59736	7.64645	6.00258	6.30375	6.73119	7.51191	6.40886	8.16796	7.37316	5.64117	5.66112	7.30979	7.76744	7.56545	6.01055	5.32469	5.05876	4.96084	3.05269	4.36359	5.36366	5.4596	3.82154	6.9404	6.05355	5.65857	6.70404	7.32114	6.87659	6.87659	7.40475	6.40413	6.5554	6.73833	6.15445	5.68872	6.84745	5.77942	3.77489	3.02346
ASAP2	8.57469	10.2853	9.62418	9.55655	11.0476	8.64388	9.74711	9.58003	9.62602	10.4691	10.0287	9.86735	9.42609	10.5427	10.2183	9.92121	8.54348	9.13245	10.2592	10.1835	10.456	9.01299	10.2964	10.4076	9.95998	8.59001	10.245	9.34415	8.95939	10.0197	10.3182	9.90581	8.20171	8.18009	9.28956	10.0737	10.5283	10.4006	10.5639	9.72344	10.1746	10.6815	10.5168	10.594	10.701	9.18266	9.63029	9.61212
ASAP3	7.34795	7.92327	8.06185	7.87989	7.54335	5.73481	7.6514	8.21381	7.78596	8.15843	7.23745	7.52858	7.52008	7.41819	7.47177	4.70555	7.04364	8.2181	7.91902	7.99702	7.83762	7.23133	7.95693	7.7125	8.02357	7.73938	7.61365	7.97087	7.39074	7.53188	8.78309	7.67866	7.68685	8.20938	7.26276	8.04482	7.73728	6.8881	7.29453	7.35476	7.22458	7.61278	7.12992	7.22745	7.03203	7.20729	9.14847	7.97417
ASB1	5.53619	6.57107	6.26253	6.37522	6.00504	5.94388	6.45227	5.79106	6.6184	6.73055	6.61695	6.7557	6.46716	6.1911	6.43406	6.7115	5.88248	5.69913	6.29376	6.50356	6.41004	6.39211	6.75823	6.52115	6.24478	5.91345	6.3683	6.07211	5.64352	6.66969	6.33063	6.79779	7.10904	6.9587	6.0981	6.60369	5.64212	6.20451	6.0981	5.81953	6.06492	6.1864	6.04457	6.27434	6.24574	6.47203	6.13038	6.03771
ASB13	8.60759	9.20816	8.92691	8.06219	8.30876	7.61094	6.43145	9.16327	8.46412	8.22046	8.02482	8.64934	8.07918	8.34393	8.02136	7.7649	7.71358	9.62438	7.91362	8.58943	8.51325	7.39345	8.17747	8.97491	7.97033	8.23735	8.04109	8.28682	8.91513	8.34604	8.66012	8.74291	7.98706	7.40737	7.83841	7.88202	8.23469	8.3457	8.38074	7.89686	8.67653	8.46166	8.96091	8.15927	9.21236	8.55761	9.15323	8.19887
ASB4	2.38893	2.67178	4.96247	2.94601	1.83005	3.73569	2.87263	1.6292	2.75536	2.87263	3.96148	3.68177	2.3499	2.6268	4.80373	2.57179	2.76399	1.73318	2.69703	3.22238	2.39287	2.18852	5.14149	3.32565	1.97878	2.18852	4.34535	1.76627	2.21271	4.23784	2.79634	2.79634	4.40853	3.84064	3.12243	3.24151	3.99063	2.9408	1.20063	3.09959	1.71014	3.52085	2.46243	2.51696	3.87974	2.1026	3.18869	2.40557
ASB6	5.44638	7.07236	6.21503	6.7207	5.27241	5.58937	6.26996	6.55809	5.06407	5.4017	5.31454	6.93007	6.62912	5.79882	4.7796	6.57125	6.2431	6.00682	5.61384	5.54998	5.82058	6.68253	6.217	6.07512	5.92984	6.93014	6.14376	6.73779	5.83029	5.24996	6.52721	6.43511	5.24077	5.23381	5.70078	6.27366	5.52361	6.12311	6.32221	6.5161	6.4914	6.69603	6.87421	6.1805	5.45041	5.85865	6.30065	6.42699
ASB7	6.35388	5.95167	6.23299	5.10291	6.11782	5.23074	5.48789	5.87118	6.56148	6.30568	3.43749	5.70227	5.52367	5.77373	5.6797	6.2441	6.44633	4.84183	5.77896	5.91664	6.44633	6.23813	6.30271	5.56551	3.8445	5.30457	6.4034	5.51761	6.25796	5.53573	4.68645	6.35752	5.00189	5.3572	5.53958	6.30721	5.99983	6.1084	6.10054	5.94885	6.03134	6.28335	5.77158	5.9402	6.13023	5.25345	5.46186	5.5916
ASB8	7.74413	7.25084	6.71927	6.20667	7.86025	6.90985	7.51446	7.14217	7.67158	7.75961	6.77364	6.0759	6.6445	7.46424	7.46564	7.35509	5.88391	7.05413	6.48121	7.03511	7.23953	6.96348	8.18959	7.14901	6.14191	7.77334	8.11368	7.01679	7.75353	7.58089	7.32007	6.63175	8.90911	8.92063	7.69019	7.07885	6.79188	6.99713	6.70196	6.79291	6.80471	6.66303	6.95906	6.68895	6.78255	8.39805	6.44264	6.81536
ASB9	4.50642	5.62822	6.02092	5.96599	6.08976	5.92227	5.05693	5.60633	6.41772	7.07474	4.80277	5.22389	6.34769	6.40094	6.12673	5.42372	5.42372	5.91474	6.17073	5.43952	5.78352	4.77701	5.43755	5.13453	4.77119	6.21237	7.08247	5.63606	5.21495	4.47582	5.60781	6.71563	5.42841	4.41805	5.89617	6.30905	5.75205	6.5586	6.25143	6.80984	5.85002	5.02028	5.49731	4.35875	6.2194	5.19941	6.41109	5.68652
ASCC1	7.8515	7.95084	7.84287	7.37575	7.53385	7.96341	7.69189	7.07259	8.38975	7.56373	6.75391	7.01008	7.12335	7.87309	8.25437	6.5847	6.17681	7.98763	6.89063	7.31915	7.99602	7.65514	7.86803	7.83863	7.31335	7.80137	8.21678	7.21411	7.81175	8.29597	7.9889	7.31066	8.23031	7.84933	7.4835	6.94785	7.39082	7.35496	7.21363	7.71361	7.82899	7.74687	7.62393	7.63142	7.11583	7.83139	7.67899	7.63888
ASCC2	6.2866	7.1144	7.40233	5.74682	4.26223	6.82416	6.08392	7.0892	5.7332	6.73404	6.57515	6.81722	6.56671	6.22549	6.25817	5.94486	6.08249	6.66323	7.43665	6.99418	6.77194	7.06403	6.20898	6.22191	6.40123	6.1536	6.31946	6.75255	5.40575	5.9368	6.21689	6.22191	7.46128	7.19715	6.59787	6.83141	6.16087	6.89778	4.81385	4.44123	6.45041	6.59787	6.41001	6.10016	4.25252	6.8618	7.1119	7.48889
ASCC3	7.73968	7.33884	7.67931	8.03635	7.59987	8.36724	7.30716	7.61227	7.64349	7.76835	7.91848	6.33097	7.67383	6.57722	7.0121	8.24846	8.43128	7.65701	7.80437	7.50524	7.56864	7.74483	7.84869	8.44352	7.61756	7.29024	6.902	8.2494	6.77424	7.84719	8.30481	7.81653	7.41198	7.52865	7.97078	7.75951	7.65795	7.93995	7.34239	7.29687	7.98114	7.55011	7.64036	7.69099	7.35211	7.28376	7.19197	8.59169
ASCL1	3.58812	4.97482	3.97384	2.85889	2.32763	3.16162	3.45899	2.53567	4.72648	4.38889	4.11569	4.49012	2.36076	2.99736	3.63226	4.97334	3.79272	4.62233	3.48785	4.52043	3.31309	1.95233	4.08473	2.95899	4.26498	1.89513	3.32844	4.34971	3.9785	4.91199	3.89107	3.71161	2.69932	2.78999	3.55511	2.74547	4.41044	4.53801	3.96135	3.31897	2.87461	3.96135	3.83345	4.76013	3.69119	4.29559	5.18176	2.18484
ASCL2	-0.994513	2.17957	1.53761	-0.484966	-0.994513	-0.484966	0.579832	-0.123437	0.156988	1.45091	-0.994513	-0.484966	-1.35399	1.39174	0.554112	0.107189	0.107189	0.107189	-0.0694409	0.416775	-1.76752	0.801574	0.268439	-1.01611	0.107189	0.107189	1.12005	0.416775	-0.730434	1.39174	0.801574	-1.01611	1.24096	0.894813	-0.2845	1.29245	-0.70464	0.558507	-0.329911	-0.198351	0.335382	-0.530124	-0.836199	2.70152	0.464224	0.129253	-0.329911	-1.15001
ASCL3	3.84567	6.29743	4.68348	5.46251	3.81853	6.01061	5.54768	2.6622	6.18637	3.66537	3.60389	4.22668	4.47162	5.76946	4.77614	5.9452	5.51298	1.64908	4.51021	4.443	5.31977	3.58924	3.33223	5.22681	4.97993	5.14287	5.72422	5.33478	5.0696	4.96938	2.67068	2.30674	4.30364	5.57264	2.78322	2.78322	6.10732	5.99279	4.87423	5.78632	2.63794	5.44209	2.78322	5.55397	5.13549	5.06118	5.58492	2.91232
ASF1A	8.27375	7.87019	7.32478	6.53661	7.56001	7.1054	6.36477	7.48285	7.02439	7.44974	8.01196	8.67113	7.14197	7.36603	7.52368	6.22365	6.88038	7.04489	7.50632	7.33751	7.36355	6.79347	7.75246	7.84277	8.2271	8.41371	8.11768	7.6558	8.73323	7.59981	8.1709	6.95982	8.24674	8.45943	7.87329	7.375	7.09841	7.23211	7.46547	7.44527	7.84235	7.48493	7.57329	7.18815	7.38835	8.26242	6.41495	7.52397
ASF1B	5.07397	6.56212	5.23325	6.44243	6.73718	6.98535	6.39843	6.10957	6.85039	6.37986	6.06671	5.48718	6.24556	6.47272	5.73486	6.17192	6.58903	4.7911	6.0709	5.75902	5.60969	6.66729	6.98543	6.56954	5.40574	5.78765	6.29077	6.33016	6.17455	6.51109	6.24937	6.15873	5.82647	5.16651	5.87833	6.60882	5.95167	7.37855	5.16651	6.49823	6.10536	4.52424	6.17461	6.73473	7.02272	5.84621	6.80845	5.99223
ASGR1	4.33548	3.36877	4.00144	2.23659	1.71818	3.93092	5.31569	4.37303	2.95821	3.52737	5.1283	2.06875	3.79765	3.93292	1.43329	2.29326	4.86326	3.92157	1.77562	2.85675	5.53654	2.74876	2.54833	1.75608	4.35792	4.03194	2.64552	4.91566	5.64828	3.70343	4.03728	2.52317	4.35442	3.23343	2.07321	2.8454	4.93067	5.28803	4.15847	4.31789	4.3302	1.97628	1.0979	4.96581	3.32763	1.97628	5.76197	1.75272
ASGR2	2.67307	4.04306	3.83667	3.27823	3.57776	3.86073	5.10116	3.63242	4.46994	5.26866	3.76261	3.99908	4.66254	4.77436	3.30282	5.13232	3.41992	4.17325	3.90416	4.48504	4.58996	6.52716	2.76164	2.82119	3.47543	3.88613	2.55482	3.93376	2.90103	4.04156	2.90103	4.37282	3.25356	3.66862	5.41616	5.45504	4.48759	3.88264	5.55028	5.21143	2.9927	3.63078	2.92286	3.53722	4.75377	2.37786	4.0712	2.68294
ASH1L	7.29802	8.07236	7.63236	8.4724	8.03757	8.43671	8.37255	8.16703	8.84822	8.33214	8.49124	7.66192	8.55541	8.47871	8.53022	8.66367	8.78051	8.59339	7.77512	8.32374	8.59339	8.46774	8.65105	7.49151	7.93816	6.86422	8.02144	7.17858	7.91734	8.25258	7.83937	8.20845	8.57464	8.41901	8.26684	8.32906	8.67086	8.26774	8.56134	8.41181	8.54508	8.59069	8.50895	8.30269	8.51362	8.74708	6.68465	6.7996
ASH2L	9.16835	9.04051	9.13661	9.05409	9.21552	8.79684	8.65784	9.26034	9.54732	9.45164	9.86202	8.80204	8.40539	8.86989	8.89015	9.3631	9.38235	8.94406	8.6819	8.96662	9.02887	9.10081	9.95793	9.28527	9.16874	9.24255	9.69191	9.55144	9.17257	9.88981	9.43557	9.08319	9.45318	9.52834	9.44751	9.13747	9.04274	9.08065	8.87329	8.89543	9.63914	8.73183	9.21627	8.70208	8.81293	9.9923	10.1663	8.68338
ASIC1	3.75576	5.60751	5.98684	5.51596	4.89805	4.08036	5.68741	4.79014	4.70418	5.18404	4.36368	3.80861	4.78822	4.24221	4.55316	5.39714	4.55804	5.24591	6.17496	5.47011	4.56411	5.46363	5.5334	4.23157	5.82501	3.40546	5.56342	4.39314	3.18038	4.79133	4.49585	4.74503	4.80329	4.31902	5.43212	3.79749	4.93547	6.00215	4.81057	5.35585	5.10984	3.9406	4.01987	5.38974	4.0703	4.77378	5.50442	4.79597
ASIC2	2.1476	3.66918	2.63637	3.49086	2.5703	3.78305	3.90389	3.63508	4.00257	4.1083	2.73057	2.87612	3.28516	4.28962	2.96018	3.58948	3.29246	2.43638	3.15538	4.31596	2.96018	2.95111	3.87338	2.46167	2.68308	4.73728	4.54108	2.52311	2.77774	3.03956	2.86688	2.818	3.01071	3.65092	4.83441	3.52469	3.74711	3.96704	2.90584	3.52469	2.18414	2.79128	3.887	3.6903	2.66505	2.42109	3.1074	2.57314
ASIC3	3.84482	4.5504	4.26005	5.18697	3.80919	5.16828	3.97328	4.62472	5.61841	5.30015	4.28166	5.2511	5.59189	5.71632	5.30998	3.53381	5.50361	5.25413	3.16222	4.93852	5.3015	1.84477	4.77036	4.75581	4.53139	3.9265	2.94102	4.53139	4.31513	6.10795	3.56922	5.36406	2.27398	3.45623	5.0027	5.42833	4.65333	6.63423	5.64818	2.95045	4.94807	4.51173	2.40073	3.9787	6.0161	4.97025	5.36935	4.9139
ASIC4	3.42217	4.84826	3.94594	2.99478	2.91475	4.14159	3.93497	5.2835	4.61108	3.32929	2.85205	3.42217	3.46906	3.6685	3.54378	4.41381	3.45635	4.06673	3.67426	4.48158	4.65474	4.2452	4.01354	1.94824	3.57415	3.26282	3.33833	3.28368	4.80133	4.08575	3.48799	3.69144	3.81053	4.48774	2.99304	4.45877	4.5833	3.46019	3.66547	3.20521	1.99446	2.86851	3.53314	5.83649	4.39833	3.05021	4.67094	2.80027
ASIP	4.59074	1.73785	3.28069	5.24331	4.938	5.8132	4.69685	3.10387	5.03482	5.39327	4.83099	4.26417	5.22571	4.18855	4.15907	5.17869	3.80246	1.7695	1.85002	3.587	4.68734	4.90614	5.32931	5.80056	4.30963	3.11859	5.25789	3.90352	3.83339	4.83811	4.56684	4.9392	4.16897	3.05884	3.41171	5.72601	2.98807	4.58799	5.88886	4.86686	2.31641	5.46026	3.72188	5.40637	5.30061	2.17891	5.12735	4.27055
ASL	7.00187	7.8688	7.3513	6.93328	6.2847	7.06589	7.72101	7.34077	7.33017	7.37557	6.69425	7.18984	7.33736	7.10312	7.39178	6.99764	6.72184	6.47991	6.78996	7.10074	6.85567	7.58087	7.64008	7.1771	6.69424	7.49643	7.70296	7.6567	7.48758	7.60854	7.0482	7.25918	6.97482	6.56336	7.20761	6.88854	7.00761	7.2144	7.07817	6.99133	6.97758	7.27374	7.57414	7.25211	6.82093	6.55941	8.13722	7.97103
ASMT	2.76738	1.99637	3.50841	3.02192	2.48971	3.94204	2.45179	1.7873	4.10226	3.7476	1.7873	3.2449	2.39127	3.27796	2.78775	2.68156	2.5967	4.82775	1.97094	2.95728	0.969621	4.26611	3.41588	1.66945	3.86546	2.67605	3.61503	1.13185	3.99284	3.65881	2.07316	2.0649	2.13631	2.03217	2.50531	3.27226	4.60843	4.72862	4.13988	3.68231	1.69987	2.20102	1.65101	2.62161	2.86179	1.49119	3.09204	3.33493
ASMTL	7.65977	8.06913	8.1179	7.63571	6.87462	7.82462	8.05394	8.389	7.90199	7.7433	7.90293	8.21961	7.72084	7.53363	7.938	7.14287	7.06832	7.78789	7.8444	8.12861	7.6734	7.80099	7.91519	8.19972	8.23164	8.33027	8.4885	8.17228	8.84598	7.75033	7.92919	7.6965	7.36382	7.7752	7.97904	7.7563	7.68177	7.83024	7.58083	8.0638	8.33363	8.32882	8.54649	6.8654	7.7752	7.73518	7.8374	8.05483
ASMTL-AS1	1.94583	3.22925	2.76795	2.53072	2.05642	2.76795	3.10828	2.16104	3.22925	3.34311	2.16104	2.76795	2.53599	2.85472	2.64925	3.09392	2.91787	2.08959	3.17534	4.98762	2.64925	3.00825	2.61236	2.1401	2.28294	2.1401	2.49644	1.47449	2.57462	2.7552	2.1401	2.61236	3.31793	2.45194	2.77639	1.1229	3.5377	3.85495	3.33695	3.2384	2.2538	1.85683	2.71755	2.90419	3.55332	1.97015	3.47843	2.45194
ASNS	7.04091	6.29105	7.82866	6.98882	6.1682	8.80575	6.70749	6.52115	7.24441	6.77981	6.2218	6.29355	7.1853	6.75396	6.83587	8.79546	7.88533	7.56169	6.65653	7.30879	7.26821	6.69638	6.93899	6.30197	6.31482	7.15789	6.54786	6.65432	5.21977	5.94157	6.38191	7.30299	6.48442	5.9178	7.25145	7.70814	7.57823	6.06999	6.7466	6.5575	7.08658	6.94948	6.6	6.4318	6.63067	6.08408	7.93077	8.32316
ASNSD1	9.412	9.5059	9.48863	9.6571	9.70978	9.03666	8.80284	9.31172	9.14368	9.0443	8.65023	7.91189	9.01498	9.34675	9.37414	9.73073	9.84373	9.79662	8.67795	8.41395	8.50101	8.80709	8.96613	9.30766	9.05981	9.26527	9.74199	8.96518	9.82475	9.4522	9.25426	8.34142	10.1878	9.94813	9.64105	9.19673	9.15018	8.228	9.16881	8.92281	9.2258	9.23845	8.97419	8.9266	8.39398	9.83556	9.00488	9.58068
ASPA	2.61875	6.71501	5.19467	3.57535	7.02893	4.56498	7.29935	6.75882	6.96314	7.37253	6.52667	7.08123	6.66159	4.2745	7.30399	2.85659	6.43976	6.60799	5.93656	6.23008	4.83311	6.63272	6.1194	5.14308	7.37483	6.92477	8.13643	4.39413	6.9409	3.91779	6.86674	5.65232	7.86875	7.14359	7.22394	6.2685	6.72647	3.31293	6.38688	6.78144	6.64332	5.23105	6.26582	3.44882	6.03739	7.92287	5.55215	4.18752
ASPH	7.94267	7.68292	8.02099	7.87754	7.994	6.88727	6.86215	7.50418	7.63131	6.52644	8.17774	8.68727	8.14293	8.04156	8.85802	8.34456	8.73843	8.54627	6.86246	6.89923	7.29716	7.58247	7.60643	7.06945	7.08415	7.13604	7.9705	6.93829	7.557	7.93394	7.06913	6.65288	8.98324	8.73267	8.49975	7.32069	7.35436	8.15895	7.4976	6.9648	6.3323	7.24538	6.80922	7.15258	7.05512	8.6609	7.80486	7.47324
ASPHD1	2.74096	3.60484	3.20925	2.47454	2.04264	3.24063	3.70336	2.52181	3.72715	3.79668	3.36086	3.62999	2.32314	2.69222	4.14493	3.83318	2.72033	3.28329	3.28329	3.326	2.98312	3.10351	3.14987	2.66374	3.44935	3.54706	3.76509	2.48458	3.00774	2.69222	3.52786	3.00774	1.97118	3.40478	3.54446	3.37655	3.87192	4.40291	2.5315	3.76743	2.66857	2.80832	2.02595	3.70703	4.05724	2.02595	3.84734	3.62053
ASPM	3.04837	4.37205	3.12609	2.57475	4.56865	2.0234	2.96593	2.87817	3.90846	7.20717	6.44715	3.26936	5.28178	5.45306	1.33331	0.667125	2.65922	1.35497	5.06808	4.53835	5.05343	4.96341	2.46854	5.82543	4.06253	4.1681	1.74367	4.62238	3.48657	5.28741	4.88825	5.04132	3.09604	3.74225	5.4116	4.59811	4.55345	4.52295	3.46709	4.70455	3.84015	3.77967	3.22382	5.48441	3.39009	1.43654	5.00934	3.56894
ASPN	10.4276	9.95392	8.53257	10.8644	11.4544	10.9643	11.7369	10.2773	10.5722	12.9498	9.90807	9.35247	11.1784	11.4202	8.70407	8.89797	11.012	10.156	11.9897	10.7686	10.025	8.68618	10.8216	8.88033	10.0247	11.1439	11.6943	11.6776	11.083	11.2327	11.8933	11.3936	10.8116	9.67116	10.127	11.479	12.139	11.2908	10.2451	10.5297	11.1792	11.821	10.6293	8.53482	9.8868	10.5749	11.0152	11.5249
ASPSCR1	4.77655	5.62635	5.85895	5.46994	3.61708	6.31707	6.24344	6.66824	5.99709	3.81083	5.20506	5.10053	5.7646	5.91219	4.79776	4.54648	4.22987	6.46093	5.84618	5.39188	5.78735	5.75627	5.00779	5.56878	4.6188	5.50986	4.45056	6.15319	5.31757	5.4226	4.90924	5.77704	3.56378	4.98359	4.502	4.70231	4.26195	6.16062	4.94101	6.29558	5.77121	4.43812	6.22997	6.35106	5.27921	5.98147	5.40377	6.16062
ASRGL1	6.38758	6.69627	7.09457	7.91848	7.63215	8.46181	6.39531	7.0373	7.43417	5.6175	7.83734	6.89696	6.75333	6.32785	7.45916	6.67276	7.31149	7.27103	7.84413	7.65864	6.63049	6.82578	7.63178	7.54339	7.47543	7.9796	5.95246	7.1171	7.569	7.71166	6.15188	6.80048	7.09517	7.8788	8.1196	7.85613	7.4629	7.21917	7.09407	7.7752	6.84065	6.34472	6.90332	5.59567	7.38303	6.44418	7.25674	6.72324
ASS1	8.77085	9.78073	10.1502	10.1984	10.0737	10.1796	9.96759	10.1671	9.42823	8.93087	8.66201	9.33192	7.75035	9.31679	10.5319	8.99807	9.04874	10.5627	9.29537	9.12539	9.04466	9.74942	9.62797	9.96572	10.0545	9.95108	10.0701	10.2967	9.8656	9.58732	9.53439	9.60359	9.41464	8.93809	9.46577	8.76654	9.38187	9.69235	10.0689	9.70403	10.0697	9.47579	10.2059	9.38811	9.58573	8.72576	9.74101	9.90205
ASTE1	7.18036	7.37205	6.56381	5.66408	6.18961	5.07254	5.37019	6.16428	6.04117	7.4824	7.13816	7.65129	6.67152	6.20751	6.34217	5.16348	5.09013	6.08982	7.20038	6.86767	6.66393	6.30823	6.98797	6.99118	6.23969	6.72843	7.50237	6.6544	7.00957	7.0024	6.90916	6.98555	6.0283	5.74361	6.03606	7.03909	6.77033	7.09491	6.54421	6.72645	6.73157	7.12079	6.72645	6.59674	6.90778	6.27832	6.53848	6.85636
ASTN1	4.91608	4.51187	3.42145	3.39075	2.32951	2.93615	4.92946	2.32951	5.18416	2.58719	4.50347	3.51056	1.62778	4.85241	3.91223	2.18334	4.131	3.51998	4.9739	4.19309	4.00647	1.62778	4.95913	2.36676	4.54208	1.56209	4.30627	4.36804	4.08452	2.9619	3.55919	4.22066	4.0685	4.98709	5.17998	4.98709	4.00591	3.47317	2.35636	5.21158	1.455	4.21055	0.717619	4.62401	5.27699	2.83719	3.16714	1.88634
ASTN2	5.61171	5.42556	3.87864	3.0148	4.01624	4.56357	3.11534	4.45676	5.5745	5.37389	5.27988	4.78211	4.44123	4.31481	4.22708	3.63875	5.62224	3.51447	3.98571	3.95604	4.87133	3.40141	5.17596	4.01902	5.37253	6.10966	4.9378	5.09218	5.50445	5.31371	4.85335	3.68413	5.50476	5.08618	5.20338	5.65236	4.83604	5.08618	4.56226	4.46992	4.18346	4.79578	4.84394	3.65523	5.39891	3.12288	2.57334	4.91282
ASXL1	7.4518	7.26988	7.57765	8.08715	7.58593	8.10283	8.10737	7.87368	8.06398	7.95041	7.49429	7.62929	8.22862	8.06798	7.66727	8.16484	7.97258	7.82321	7.9605	7.74336	8.06823	8.0453	7.74015	7.7504	7.83348	7.41404	7.56708	7.52249	6.83084	7.57215	7.88815	7.84129	7.60963	7.76869	7.91582	7.95633	7.63937	8.22581	7.81315	7.6897	7.78976	7.47512	7.52366	7.87594	7.72341	7.12126	8.22386	7.57685
ASXL2	8.49779	8.7107	8.47561	8.23108	8.34143	7.52703	7.45865	7.82504	8.08348	8.45206	8.41799	8.16583	8.34482	8.46498	8.0923	8.21904	8.12236	7.67161	8.26266	8.11719	7.93467	8.30638	8.20837	8.52801	8.49419	7.3237	8.05792	8.42059	7.42371	8.70262	8.467	8.26477	8.20441	8.39017	7.67475	7.56987	7.59449	8.65803	8.26945	8.29102	7.68235	8.20142	7.89748	8.52436	8.49708	8.38501	7.72406	7.87691
ASXL3	2.64336	5.20848	3.11491	2.56419	2.85416	1.93756	3.73631	3.9254	3.43474	5.82751	4.84129	3.26229	2.61306	2.43315	3.19808	2.80425	4.55069	2.16227	2.52575	4.98414	5.35277	4.82919	3.59348	3.30962	3.01382	3.32034	4.27982	1.91537	4.95145	3.05249	3.19808	4.99489	2.21665	4.69342	3.7841	4.70788	3.48519	4.4297	4.1294	4.51095	3.93797	2.83692	3.52444	4.1294	3.95732	3.20064	2.6962	1.97754
ATAD2	4.81833	5.69514	5.83537	4.34275	5.02343	3.83466	3.80603	5.70012	5.10432	6.39074	6.30372	4.03976	5.69922	4.80379	5.05448	2.74302	5.18152	5.31299	5.25848	4.44834	5.31108	6.08983	5.58452	5.97941	5.38239	5.57964	4.16827	5.6546	4.27533	4.93866	5.78647	5.6546	4.46427	5.08115	6.06042	5.37927	4.54118	5.19476	5.19737	5.82694	5.10619	4.87146	4.43073	6.03612	4.91568	4.42223	5.6358	5.61595
ATAD2B	5.02241	6.44049	6.08032	5.85669	5.9182	5.53231	5.88262	6.40231	6.60401	6.5261	6.26981	5.61997	6.4074	6.0018	6.00977	6.15909	6.49106	6.43823	5.79533	5.68513	6.13926	5.5676	6.47648	6.66882	6.04908	5.49249	5.08958	5.62586	5.42071	6.2954	5.70509	6.67973	5.52555	6.22509	6.48605	6.09203	6.55608	6.18244	5.9143	6.23205	4.86562	6.12297	5.768	5.83861	5.80888	4.77019	6.25946	6.2796
ATAD3A	6.48753	6.74551	7.3915	6.19262	3.9528	6.8127	6.29747	6.38674	7.50018	6.04004	6.19262	6.74196	7.21193	6.51511	5.8968	6.83411	7.95328	7.13923	6.7794	6.58308	6.4392	6.15369	5.85965	6.46935	4.27971	6.24461	6.22166	6.02784	6.09322	6.4596	6.04016	6.82736	6.49282	5.26155	4.53713	6.65877	6.82803	5.9892	7.46634	7.15752	6.41252	6.25674	6.18254	6.99717	7.00436	5.67885	7.08319	6.31888
ATAD5	5.3217	3.84734	5.06279	5.01997	5.65847	5.44221	5.06279	5.31573	6.34108	5.10447	6.50045	6.24166	5.69408	3.68203	4.75178	5.25155	6.1596	4.82973	5.75236	4.19399	6.68682	5.74935	6.18734	5.72199	4.80917	5.7081	6.19828	3.93117	5.19441	5.80974	5.53319	5.87862	5.02466	5.56699	5.41955	6.38235	5.71794	6.9898	5.54282	5.28886	4.57749	4.83319	5.14967	6.24421	5.57097	5.04826	5.09427	4.32341
ATAT1	6.33036	6.65677	6.25303	6.80829	6.58751	6.97084	7.14189	6.42619	7.39638	7.09411	6.67251	6.49832	7.82204	6.80093	6.93145	7.10606	7.14954	6.2006	6.31217	6.86977	6.30484	6.66461	6.77924	6.93145	6.88569	6.39939	6.38619	6.19539	6.29337	7.06838	6.66859	6.66061	6.19927	5.94546	6.73512	6.90243	6.3546	7.03091	6.83121	7.41475	5.92267	6.65364	6.33634	7.25218	6.82618	6.28521	7.39195	6.53314
ATF1	8.77068	8.00747	8.09045	8.01148	8.77575	7.63645	6.62259	8.45602	7.96994	7.6869	7.74634	8.77744	8.70506	7.75036	8.26627	9.13141	8.97589	8.03023	6.85278	7.8362	7.67553	7.20477	7.74036	7.89624	8.09012	8.3265	8.39867	7.84093	8.42811	8.1863	8.19901	7.86708	8.67166	7.7563	8.07381	8.11305	8.30286	7.52875	7.56082	7.89765	8.36778	8.35328	8.17259	7.85015	8.17127	8.5923	7.01857	8.90227
ATF2	7.68152	6.55756	6.22496	6.35215	6.82742	6.51396	6.06091	6.50575	6.23863	6.3458	6.63682	6.23181	6.97378	6.39508	7.16195	6.48074	7.14527	6.8834	6.3661	6.34609	6.30703	5.95054	6.76046	6.43142	6.01749	6.26621	6.72262	6.01948	6.75885	6.20086	7.10114	5.67688	6.99398	7.21737	5.46732	5.94046	6.6474	6.10175	6.23248	6.66598	6.41126	6.38332	6.00116	6.5819	6.77153	6.12558	6.41585	7.19433
ATF3	7.84368	8.47531	8.43565	9.9047	9.58232	9.12804	9.16431	7.93615	8.38796	6.81616	6.02448	5.48946	8.91355	7.75432	7.35278	8.57861	9.55838	7.72511	6.29778	10.0366	10.1954	10.8379	7.38392	6.91981	6.9726	7.35335	7.00829	6.4528	7.16771	7.34225	7.17997	6.11229	7.56853	7.89341	7.09969	8.99947	7.03992	7.63917	6.9883	8.44937	7.1478	7.70673	6.78681	9.09975	9.28755	6.60976	8.02812	9.2947
ATF4	11.804	11.2912	11.4836	11.4774	11.3003	11.312	12.2048	10.9801	11.5013	11.1916	10.3464	10.7407	11.2352	11.3827	10.9187	12.5222	11.3322	12.2388	11.4977	11.6105	11.5155	11.4006	11.3888	10.9709	10.5995	11.6003	11.4624	10.5922	10.8909	11.1657	10.9591	10.8046	12.5114	11.946	11.5145	11.2443	11.0863	10.4812	10.7705	11.0076	11.0688	11.1177	10.9738	10.7008	10.6166	11.6831	11.8157	12.1737
ATF5	4.57672	5.02889	6.59207	6.05404	5.25362	5.76391	6.04016	5.43923	6.13066	5.08363	5.01158	5.22801	5.36379	5.05548	5.03295	5.98221	5.80233	6.54546	5.5828	5.88241	5.7617	6.038	5.7693	5.79189	5.3751	5.29636	4.8319	5.69507	4.75966	4.9014	4.6762	5.6078	5.86365	6.68334	5.37401	5.37401	6.18021	5.83531	5.17945	5.11912	4.72759	5.13956	5.17945	6.0882	4.65443	5.23225	5.75227	4.98871
ATF6	7.54818	7.42667	7.89546	7.59127	7.00015	7.54818	7.57672	7.45888	7.52534	7.74608	6.13876	7.21012	7.27799	7.74467	7.05495	8.23703	7.84134	7.65359	8.06621	7.39072	7.23109	7.7337	7.37064	7.7248	7.06316	7.17445	6.97687	7.89878	6.70617	6.36598	6.99082	7.4671	7.18988	6.47888	7.46132	7.35993	7.55126	7.3519	7.53317	7.26764	7.68754	7.65309	7.88034	7.77372	7.37226	7.04212	7.4366	7.29827
ATF6B	7.29328	8.29128	7.72831	6.45523	6.76816	6.72506	7.37359	7.63228	6.65261	6.96995	6.42786	7.1716	7.42089	7.46995	7.2833	7.46013	7.65623	6.39972	6.61598	7.71233	7.78873	7.65672	7.0332	6.45538	6.0582	7.02979	7.15842	7.02569	6.97236	6.20599	6.51395	7.57539	6.90436	5.58393	6.52342	7.89268	6.48172	7.90932	7.3532	7.37975	7.96131	6.78625	7.45648	6.84261	7.45404	6.24467	7.84057	6.26718
ATF7	5.29079	6.10195	5.39996	5.67777	5.62495	5.98717	4.18778	5.57382	6.6346	6.03635	6.38261	5.30883	5.83136	5.82786	5.66664	6.19387	5.5602	5.72692	5.47504	4.76147	6.21813	6.63246	5.94997	5.65896	5.7139	6.02865	4.05411	5.17293	5.50037	5.55613	5.62989	6.08438	5.21211	6.42335	5.91071	5.33376	5.92476	5.88211	5.75208	6.03464	5.33376	5.98265	4.71718	6.05042	5.78005	6.19759	3.92362	6.20586
ATF7IP	7.3441	7.63974	7.41417	6.97436	7.27385	6.87456	6.77505	7.41507	7.52472	7.79211	7.76066	8.13053	7.7249	7.42874	6.98602	6.93893	7.11244	7.276	7.38091	8.10873	8.24152	8.13686	7.64818	7.59337	7.17619	7.50877	7.40434	7.33503	7.18558	7.07512	7.61079	7.8832	7.92346	8.07355	7.64631	7.12964	7.22965	7.48188	7.4056	8.01834	7.34427	7.70717	7.38335	7.61758	7.41733	7.36621	7.61936	7.0165
ATF7IP2	7.13756	6.4204	6.12284	5.24215	6.41063	5.95703	6.05341	4.92445	6.83335	7.41305	5.37166	5.63785	6.91911	5.16249	5.97924	5.06453	7.23376	6.23613	5.84417	6.55069	7.18967	6.4013	6.48103	5.93052	6.1423	6.53308	5.81294	5.15189	5.99087	5.7352	6.01009	7.02029	5.75763	6.53579	6.63377	6.50408	6.24949	6.46687	6.43495	6.24109	6.12146	6.11081	5.99353	6.36521	6.50527	5.40212	6.70106	4.9569
ATG10	5.5994	4.35828	5.54281	6.35381	6.12612	5.78157	6.18355	5.14448	5.59063	6.14168	5.51514	5.46768	6.23051	5.43986	5.1051	6.26307	5.7286	4.92963	5.92084	4.93493	4.94548	5.82478	5.85699	4.6791	6.01384	6.24631	5.41492	5.80392	5.6039	6.35471	5.14253	5.98213	5.66753	5.48966	5.82994	6.33485	4.68734	6.27185	5.86891	5.94368	4.97326	5.55457	5.58443	5.69778	6.0779	5.30353	5.45115	5.07965
ATG101	7.33296	7.30449	7.24311	7.80182	6.72182	7.67548	8.60109	7.51476	7.82583	7.79528	7.92842	7.79528	7.73203	7.34063	7.30882	8.58255	7.57379	8.19998	7.54561	7.71164	7.45892	8.27055	7.39864	7.36943	7.06981	7.99679	7.62277	7.75731	7.95095	7.28646	7.54863	7.36279	7.39654	7.29586	7.3703	7.31195	7.79366	6.37405	7.3627	7.70987	7.80145	8.0767	7.54878	7.5176	7.67134	7.87287	8.07569	8.63389
ATG12	8.37712	6.74976	7.11258	7.15051	7.6073	6.71636	6.66791	6.94157	6.85264	7.08987	6.43094	7.48925	6.76592	6.56993	7.44407	6.79945	7.77073	8.20357	7.25887	6.67926	6.85162	7.26027	6.45578	6.7775	7.28258	7.69903	6.95865	7.73556	7.59755	6.75523	6.95694	6.95266	6.35826	7.34165	7.1812	7.51297	7.01103	7.5065	7.23721	7.46961	7.37023	7.16915	7.31986	6.97942	7.01327	6.88775	6.64709	7.66418
ATG13	7.86593	8.31705	7.85567	7.9993	7.29033	7.45199	7.36478	7.70935	7.25706	7.58149	8.06829	7.72795	7.64344	7.58887	7.73431	7.37701	7.34373	7.90974	7.87782	8.06094	7.97663	7.9199	7.2719	7.65467	7.89586	7.45206	7.83064	7.36742	7.78113	8.08504	7.68308	7.99518	7.40758	7.06585	7.4567	8.06607	7.92179	7.18125	7.83021	7.68774	7.91087	7.58663	8.10606	8.01133	7.89121	7.56077	7.73244	7.41498
ATG14	7.3525	7.98062	7.95457	8.38555	8.84218	7.31041	7.9366	8.32158	7.94703	8.14179	7.81916	7.48878	7.92364	8.49473	8.45454	7.32797	7.31222	8.33591	8.56224	8.16125	8.36336	8.29946	7.79808	8.40973	7.71452	7.70002	8.25944	7.30347	7.79969	7.60696	7.9645	8.17054	8.54385	8.60031	8.23306	7.93778	7.98786	7.96653	8.17043	8.00008	7.98101	8.39886	6.93185	7.79649	7.69052	7.77018	8.15489	7.84377
ATG16L1	4.16387	4.9129	6.30686	5.80571	3.66734	4.99485	5.68513	2.96104	4.78637	5.80571	4.22782	2.72643	5.67475	5.87344	5.30032	5.49744	4.06168	3.56499	4.8925	5.52301	5.68875	5.59713	2.88151	4.02972	3.91789	5.30711	4.43634	3.60147	5.00762	3.39279	2.39865	5.89479	5.0004	5.14841	4.55576	5.01788	5.24899	5.66311	4.93151	5.32216	3.7519	5.12695	4.56354	3.96536	4.729	2.6338	5.06074	4.41719
ATG2A	7.45368	8.29376	8.11356	8.12634	7.43871	7.14281	7.84739	8.49775	7.80708	7.79451	6.94698	7.64016	7.38157	7.91454	7.35934	8.63089	7.65747	8.29425	7.61198	7.50032	7.77279	7.71029	8.13805	7.57011	7.62218	8.16004	8.28259	7.01541	7.30916	8.07012	7.66698	7.58149	7.83304	9.03377	7.54	7.71505	7.48809	8.0784	7.69969	7.95076	7.07016	7.56261	7.23358	7.87173	7.83501	8.24532	7.72049	7.06633
ATG2B	6.65957	7.1302	5.86962	6.24423	6.41227	6.17936	5.65386	5.78007	6.61174	6.93763	6.44008	6.81321	7.26044	6.2666	7.00455	6.33397	6.76835	5.57399	6.00228	5.99712	5.59516	6.72307	6.90877	6.43838	6.35789	5.50338	6.89035	6.56484	6.42967	6.57607	6.55352	6.15945	6.07469	6.2124	5.88884	6.6221	6.94562	6.5711	6.40883	6.88672	6.2819	6.58755	6.3026	6.17498	6.56433	6.52147	5.97188	6.90801
ATG3	9.05108	7.97119	8.34995	8.22864	8.55995	8.50976	7.76559	8.31293	8.22059	8.06102	8.44144	9.25637	8.48251	8.39922	8.12304	8.98718	9.08292	8.55242	7.63933	8.30333	8.13762	8.08352	8.09183	8.17225	8.3804	8.63744	8.41032	9.03425	9.06823	8.59096	8.27924	8.36516	8.20509	8.03954	8.71432	8.80043	8.64597	8.05532	8.26827	7.99976	8.38181	8.51787	8.48641	8.58425	8.33155	8.10028	8.4965	9.43156
ATG4A	7.92772	7.56022	7.6886	7.71683	7.85473	7.79489	7.33368	7.6818	8.47626	7.81257	8.20748	7.26645	8.4905	7.80114	7.50419	7.13168	7.14597	7.77479	7.81955	7.765	7.89229	7.98008	7.55864	7.83127	7.86081	8.21998	7.76093	8.22776	8.29361	7.29164	8.12934	8.04064	8.42842	8.56816	8.01449	7.57087	7.6071	7.40062	7.64434	7.76458	7.52683	7.40681	7.6071	7.87748	7.40928	8.17732	8.08408	7.80368
ATG4B	6.86024	7.09985	7.43237	7.50548	6.03596	7.16599	7.99289	7.93624	7.50162	7.40509	7.61073	7.62839	7.78971	7.91143	6.98502	8.09351	7.44107	6.85882	7.19839	7.25253	7.58256	7.89059	7.5208	7.2196	7.18286	7.06578	6.58192	7.13382	7.07606	7.05198	6.89558	7.99533	6.58986	7.4042	7.27459	7.9497	7.66484	7.06565	7.45504	7.21105	7.07321	7.18147	7.6381	6.90075	6.45631	6.95452	8.23105	7.82508
ATG5	7.85541	7.86547	7.41464	7.71055	7.71055	8.13664	7.02336	7.2126	7.88083	7.30024	7.91705	7.97631	7.35392	7.24053	7.66044	7.99779	8.10321	8.38607	7.44196	7.4128	7.81752	7.53182	7.53578	7.86646	7.83687	7.88641	7.92287	7.98368	8.06614	7.85679	7.73112	7.23395	8.30473	7.81405	7.7191	7.66418	7.3096	7.75763	7.67618	7.61256	7.60453	7.59196	7.79284	7.76086	7.57746	8.15856	7.71578	7.80309
ATG7	7.17303	6.73672	6.78138	7.02324	6.56293	6.282	6.69713	7.35027	7.30387	7.46227	7.54019	8.02397	7.08179	7.49137	6.35853	6.94785	6.62452	6.94542	7.36454	7.13693	7.49277	7.4541	7.21864	7.1014	6.79905	6.43225	6.28214	7.31185	7.72575	6.90054	6.72908	8.17034	6.86008	5.77624	7.2769	7.0096	6.99732	7.0338	7.28178	6.67312	7.01874	7.30588	7.33418	7.71946	7.05164	6.46117	7.96183	6.70899
ATG9A	7.3355	7.38007	7.39761	7.65661	6.86807	7.75885	7.21436	7.98335	7.8952	7.74803	7.21115	6.76688	7.60432	7.73291	7.4575	6.68529	7.2887	7.56631	7.97183	7.35712	7.80202	7.54477	7.87138	7.11828	7.53889	6.84662	7.31076	7.60125	6.29692	7.68444	7.88389	7.6836	8.27358	8.20896	7.22932	6.8621	6.39636	7.40473	7.70092	7.57123	7.39021	6.55303	7.09697	7.52848	7.36504	8.11762	7.92752	7.04754
ATIC	9.07426	8.85293	9.52088	8.93643	8.64512	9.61579	8.61555	9.12113	9.42974	8.8591	8.86524	8.24535	8.14346	8.62109	8.47842	9.22594	9.09622	9.10254	8.99168	8.60872	8.89034	8.68412	9.24914	9.57576	9.11905	9.36633	9.03571	9.44789	9.30976	9.39283	9.12839	9.33247	9.80802	9.67671	9.32044	8.99704	8.86313	8.5833	8.82476	8.33051	8.92658	8.89757	9.12517	8.90078	8.69088	8.72259	9.51403	9.066
ATM	6.16143	7.67657	6.77199	6.13808	6.69657	5.76582	6.27539	6.63412	6.55911	6.79406	7.54801	7.26064	7.60065	6.8687	7.24715	5.58432	6.48791	6.26596	6.58702	6.39199	6.87238	6.80391	7.10186	7.57232	7.0431	6.20026	6.72992	6.47228	5.75339	6.46703	6.80118	7.03927	6.45948	6.27311	6.94466	6.90483	6.94766	7.64725	7.23225	6.60173	6.62383	6.73196	6.55201	7.44379	6.91877	5.38802	6.18631	5.52496
ATMIN	8.19167	8.32951	8.22652	8.1317	8.2769	7.18057	7.7465	8.07017	7.91819	8.3865	8.19582	8.02368	8.41793	8.2558	8.36526	7.84032	7.90127	8.22849	8.23009	7.87123	7.99824	7.7771	8.30442	8.30407	8.43841	8.04345	8.34188	8.22352	7.78828	8.12622	8.26	7.80136	8.36996	8.64015	8.49898	8.24074	8.04331	8.0091	7.90655	7.97041	8.08094	7.77623	8.17898	7.64411	7.58885	8.36014	8.59188	7.86648
ATN1	6.72519	6.15564	7.34279	6.90619	5.93402	6.52496	7.69817	6.50333	6.69738	5.47023	5.59032	6.13173	6.44832	5.52389	5.85805	6.42904	5.9101	7.38234	7.47612	7.04236	7.18692	7.77075	6.39388	6.39111	6.70727	5.85407	5.03704	6.6835	5.01621	6.41817	6.73067	7.3007	6.30544	7.13214	6.84516	7.16942	5.8848	7.28932	6.97466	6.54802	6.11917	5.54375	5.36806	6.461	6.66932	5.31402	7.6929	5.46952
ATOH1	2.405	2.44835	2.405	2.99923	3.81472	2.87483	5.17258	1.72524	3.05784	4.3573	2.36041	1.88734	2.49993	2.90521	1.49827	4.23386	3.07113	2.2001	2.7572	1.95091	1.78314	4.18768	1.97742	2.93653	0.845557	3.04207	3.82667	3.53875	2.35619	4.04165	3.05665	3.86432	1.69051	2.4789	3.50198	3.81951	2.87506	3.57659	5.34025	1.94431	1.22933	1.36329	2.27152	3.6466	1.86584	3.088	3.75963	3.61214
ATOX1	8.47658	7.82568	8.62113	7.41866	7.58258	7.53819	8.356	8.69473	8.59157	8.9055	8.88461	8.99103	9.02112	8.28233	8.3345	7.11656	7.453	7.97172	9.00923	8.2813	7.94235	8.78943	8.41353	9.04733	7.7782	8.36253	8.46522	8.31334	9.52967	8.30826	8.39873	8.41545	7.36192	6.71392	8.41112	8.05642	8.41687	8.2032	8.51281	8.1773	8.8466	9.08868	8.90051	8.50491	8.25876	7.29413	9.28817	9.09073
ATP10A	5.5453	5.53479	4.84705	5.71807	5.7312	4.95361	5.73306	4.96569	6.84767	6.24725	4.43139	5.26664	6.04859	5.59642	5.57556	4.85254	5.86805	5.99334	6.35871	5.20421	4.59968	5.84621	3.8026	5.2504	4.90179	5.59814	5.21797	5.61533	5.21692	5.85528	6.07495	5.77128	3.89708	5.46379	5.40002	5.78415	5.07396	6.1072	5.81161	4.93297	4.91274	6.25576	5.41307	5.04717	6.66919	5.12566	6.72389	4.63557
ATP10B	4.62417	5.41809	5.3261	5.58402	5.77545	5.63026	6.28513	5.35833	6.48936	6.19789	5.85456	5.2549	5.78613	5.81709	6.16157	5.92752	6.45669	5.55879	5.36374	5.38261	4.8409	5.55117	6.46024	5.8071	4.72514	5.11663	5.73742	4.41364	5.88716	6.45075	4.69394	5.50675	5.71227	6.51271	5.25802	5.92728	5.75282	7.29394	5.9779	6.02384	5.50946	5.52096	3.93179	4.5234	5.36502	5.56577	5.01697	5.11675
ATP10D	8.26229	8.69895	7.71179	8.21294	8.90016	7.14979	7.67542	8.41049	8.21934	8.17005	8.45348	8.37227	8.78939	8.43405	8.7459	7.19158	8.09223	8.48235	7.86832	8.33744	8.41221	8.01488	8.49589	8.66966	8.30768	7.63182	8.05699	7.64137	7.83259	8.31056	8.83866	8.36606	6.91755	7.00419	8.29687	8.9357	8.78667	8.2482	8.35894	8.20258	8.58531	8.55567	8.64684	8.63752	8.31348	7.5094	8.10542	8.88514
ATP11A	5.24773	4.79585	4.77584	5.6298	3.70854	3.70854	4.63435	4.54975	4.53379	4.95789	4.64179	5.52564	4.97975	4.43451	4.95877	5.40705	4.67215	5.04111	3.96891	4.55917	5.03217	5.46822	5.06106	5.91396	4.2995	3.91186	4.7699	4.55316	3.55905	4.43127	4.83448	4.71632	4.74787	4.16127	5.02316	5.25693	5.2208	5.1608	5.04435	4.74256	4.95741	3.33494	4.11016	5.12971	5.29207	4.34029	4.61413	4.27317
ATP11B	7.79292	6.3401	7.02741	6.83062	6.98759	6.41554	6.54626	6.71986	6.2813	7.28956	6.48237	7.46	7.47252	6.91515	7.5595	7.6357	6.97071	6.66073	7.31239	6.11556	6.15817	6.67218	6.81337	7.31973	6.94341	6.5285	6.91472	6.71054	6.01751	6.84457	7.18784	6.07479	6.49363	6.74821	7.21982	6.87692	7.17798	7.59829	6.82479	6.41228	6.79685	6.84589	6.36519	7.38085	6.54699	6.01074	6.22979	7.05661
ATP12A	4.76796	6.30018	3.96533	5.65837	5.83382	5.54727	6.21497	5.36439	5.84215	4.51552	4.56211	5.02868	5.08396	5.24861	4.2631	5.97954	5.37183	3.75522	4.87362	4.99754	4.79449	5.88288	5.51181	6.16271	5.16373	3.49578	5.79563	4.94634	5.88288	6.03527	5.20947	5.89868	5.84409	6.07947	4.39964	4.97141	5.54207	6.61081	5.70591	5.91625	4.20108	4.78821	4.51415	6.12879	5.48322	5.04007	5.74969	2.80151
ATP13A1	6.96627	7.59136	7.76276	7.65608	6.46268	7.30326	7.76089	8.0357	7.58102	7.75154	7.7739	7.81232	7.80514	7.38949	7.118	8.15212	8.07077	7.48071	7.96106	7.75777	7.28827	7.65838	7.83297	7.65344	7.61626	7.06994	6.86459	7.13819	7.22973	7.85922	7.49675	7.26947	7.21799	6.35187	6.70278	7.18333	7.45402	7.73224	7.73224	7.45402	8.05432	7.96479	7.94893	7.62909	7.43788	6.86632	8.40694	7.89776
ATP13A2	3.17441	4.17007	4.8823	4.83152	4.09009	4.17007	5.27868	4.31896	5.53079	6.36766	6.04012	5.25906	5.01351	4.88057	4.05043	1.45812	4.01651	5.39876	5.83386	5.92414	5.722	5.95039	4.9877	5.34199	5.55406	5.15754	4.58074	5.10877	4.74312	4.29614	5.08103	6.08604	3.19367	5.16941	5.51506	5.32691	5.47953	6.63457	3.62902	3.81297	5.06658	5.02477	5.46747	3.99305	4.66521	4.95496	6.21352	5.01624
ATP13A3	7.9875	6.19764	7.51687	8.14204	7.77403	8.48207	8.44082	6.3578	6.92111	6.91406	7.42719	6.71549	8.37569	7.59468	8.05716	9.82789	8.62723	7.50524	7.20622	6.44979	6.55365	7.68745	7.64179	7.20074	6.69689	6.58446	6.48062	7.50927	5.81855	7.63869	7.59146	6.65244	6.53443	6.25337	7.93827	7.45358	7.89265	7.0298	7.75478	8.37591	7.36158	7.84204	7.51641	7.42028	7.85429	6.41391	7.88026	8.13295
ATP1A1	10.8095	10.0832	10.6694	9.7082	8.84346	9.75369	9.57084	10.1308	10.1913	9.1841	9.2182	9.88923	9.75831	9.76671	9.10965	10.6116	10.344	10.7538	9.90464	9.43983	9.41129	9.81586	10.1689	9.90142	9.7473	9.54377	9.30538	10.0624	8.84279	10.3154	9.78215	9.81644	9.37913	9.39392	9.78521	10.0348	10.149	8.81794	9.72018	9.73048	9.77372	9.94558	9.95661	10.065	9.75082	8.71124	10.2891	11.077
ATP1A2	6.4891	8.70658	7.4095	6.02695	7.28968	5.95141	7.29971	7.48894	8.15975	5.32427	4.50532	7.65191	5.40291	5.46253	10.9625	5.13875	7.4745	8.58586	6.97417	6.36838	6.12543	5.19198	8.88709	5.6165	7.07935	6.68657	9.19504	4.5195	6.71767	5.73022	6.16159	6.70287	10.15	10.069	8.86149	6.7302	6.33344	6.79994	6.22833	7.91838	6.17668	5.7021	5.55745	4.96804	5.76675	10.0448	4.36876	5.22356
ATP1B1	7.43877	8.86079	9.56313	8.58105	10.1663	7.28231	8.59429	9.53696	8.70732	10.217	9.72822	9.99488	9.17105	9.71837	9.06938	7.27201	7.13727	9.02655	9.66961	8.77726	9.25135	8.59853	9.72812	10.0414	8.57117	9.34685	9.26276	8.26884	8.85196	9.23297	9.76309	10.1694	11.1438	11.2475	9.58668	8.30447	8.47248	8.44813	8.04588	7.80482	8.76877	8.86046	8.86447	9.08709	9.06904	11.2487	9.13335	8.1355
ATP1B2	5.49205	6.42036	6.03024	4.65154	6.4131	6.13901	6.76287	6.03024	6.4312	6.67363	6.85083	5.61423	6.44742	6.3084	5.73419	5.73156	5.20958	5.49488	7.38418	7.01887	6.93806	7.30659	6.15712	6.03034	6.45952	4.5682	6.03806	5.39377	5.19884	6.09862	6.80396	6.12916	5.59219	6.37246	6.50313	5.93381	5.87904	7.36766	5.91067	7.27957	6.15144	6.30357	6.57814	6.07686	6.94666	6.18542	5.25449	3.76809
ATP1B3	9.65083	8.60605	9.85247	8.56058	8.43476	9.23856	8.89563	8.25213	9.04415	9.11511	8.81025	9.19302	9.80889	9.18637	8.40328	10.0778	9.88801	8.53238	9.24471	8.37634	8.40531	9.49988	8.78685	8.53394	8.5571	8.61607	7.83236	8.775	8.66711	8.85727	9.01387	9.01759	8.53379	7.91847	8.95039	9.8227	7.56509	10.0707	8.9039	9.64303	8.53379	8.98754	6.90227	8.05721	9.79056	8.6217	8.24248	8.72171
ATP1B4	2.7094	2.32999	4.13248	2.74759	4.17102	4.89022	5.53565	5.14431	5.65129	4.736	2.6705	4.13248	5.08465	3.52358	4.19034	5.94119	2.54516	1.70263	4.36163	1.73837	4.26264	6.52092	4.91572	5.10481	5.21538	2.49709	4.57242	-0.479732	3.13784	4.3904	4.8333	4.21126	8.09434	8.32908	6.21199	3.51816	4.04978	4.23918	3.11938	3.44157	0.583293	2.98196	2.68493	2.76088	3.58124	8.17126	1.58894	2.65492
ATP2A1	4.74038	5.36536	5.16644	5.46468	6.08224	4.75707	6.42425	4.97859	5.85408	4.97859	5.46468	5.67886	5.92919	5.85611	5.284	5.76525	6.03088	4.98278	4.94016	4.38256	4.10678	5.30315	11.5261	5.4943	4.49581	3.89101	4.08578	4.74065	4.466	5.38826	3.63976	5.12011	9.69785	9.19952	5.67936	3.87889	4.70344	5.17806	5.31442	4.36833	3.37578	4.13764	4.39745	3.2956	4.84309	9.01987	5.11116	4.32613
ATP2A2	8.197	8.51807	9.45016	9.24092	9.62115	8.86729	8.96638	8.66863	8.61259	8.35799	8.56699	8.77318	9.30917	8.78957	8.80177	9.16509	9.74359	8.43601	9.09868	8.81913	8.44165	8.48972	9.43382	9.07717	8.91335	7.90492	8.50528	8.85332	7.80341	9.15052	9.52521	8.75787	7.48818	8.01287	8.64152	8.83044	8.97395	9.11963	9.39571	9.17652	8.6435	8.74733	8.82165	9.28357	8.96021	8.26021	9.66253	8.93066
ATP2A3	2.73358	3.85397	3.84152	3.54144	3.23089	4.00797	4.58686	3.84152	3.48064	3.89078	4.25991	5.77611	4.64432	3.98815	3.52737	4.94515	3.59628	3.37251	4.88559	5.42459	4.55096	3.19525	2.52749	4.55433	4.37752	4.94361	2.4792	3.88428	2.68343	4.3987	2.91618	4.54758	3.97805	4.1189	3.94792	4.78887	3.47369	4.895	3.5171	4.52665	2.99794	4.46708	2.62959	4.19652	5.43341	2.93227	4.1453	2.78985
ATP2B1	7.91973	8.52239	8.88971	8.18732	8.21422	7.86917	8.015	9.03593	7.35896	7.55032	7.78408	7.34318	8.68063	7.87581	7.74185	9.58356	8.83803	8.22929	7.74494	7.87062	8.68479	7.40943	8.23451	8.11565	7.61242	7.50621	7.1032	7.77797	8.07359	7.87911	8.06238	8.24601	7.32075	7.28577	8.01873	8.00343	7.63001	8.33896	9.00216	7.55706	8.00583	8.25294	8.39961	8.55756	8.99533	7.94335	8.65727	7.7286
ATP2B2	3.10445	3.24601	3.43803	3.83892	3.4974	2.68668	4.25668	2.53772	4.59026	5.01473	2.12735	2.68668	2.04752	4.55032	3.61245	4.51496	2.64007	3.65872	3.26457	4.30192	4.0122	2.00566	4.11467	4.23245	1.76197	2.43711	3.37704	3.72328	4.09159	4.2289	1.77832	3.99172	5.34278	5.13738	3.48573	3.60158	3.72374	3.54508	2.90798	3.21292	2.23267	2.0414	2.31778	3.83441	3.89326	3.80384	4.09702	1.89409
ATP2B3	3.41985	3.93728	3.87229	2.61738	2.71286	2.1517	2.61738	2.1517	4.04708	4.45982	4.13787	2.40403	1.90216	3.75518	3.26578	3.16456	2.94327	2.71014	1.98997	4.3205	3.61023	2.78514	4.10461	3.30747	2.8747	3.32116	3.20864	1.90216	4.33608	4.11341	2.85714	2.83941	2.22662	4.11753	3.51472	3.68648	2.54211	4.77317	3.77073	3.89102	2.65051	2.5915	2.22662	3.5314	3.34032	2.83184	4.08669	1.84317
ATP2B4	8.21194	9.46047	9.308	9.47805	8.97668	9.28452	9.43068	9.15345	9.33914	9.57325	9.11575	8.94513	9.38887	9.68368	9.71396	9.09259	9.29458	8.70778	9.31113	9.43896	9.42366	9.28232	9.31656	9.52577	9.16421	8.38423	9.32137	8.79849	8.63862	9.28922	9.69555	9.17196	8.48272	8.65218	9.1775	9.58187	9.41955	9.07408	9.5312	8.97716	9.57933	9.51671	9.40592	9.45978	9.04876	8.71824	9.48258	9.61546
ATP2C1	7.19027	7.04155	7.07257	6.62673	7.84634	7.16641	6.80624	7.3169	7.17839	7.47604	7.0735	7.43866	7.58668	7.55036	7.75353	7.41534	7.62334	6.93726	7.13003	7.11776	7.35761	6.58562	7.3623	7.60909	6.91306	7.25982	7.15882	7.02394	6.89441	7.38055	7.30467	6.94826	7.08261	7.01947	7.34877	7.33509	7.14757	7.25027	7.19788	7.36336	7.25994	7.04881	7.23528	7.76862	7.6606	6.93703	7.1323	7.56567
ATP2C2	4.69682	5.28833	4.48876	4.05884	4.35105	5.08536	4.5913	3.96465	5.11525	4.41402	4.01233	5.01375	4.31634	5.64267	4.37788	4.86716	4.71822	3.83868	4.27468	5.46209	5.87464	4.04388	4.80763	3.88141	4.47219	3.55678	4.79718	4.64065	4.38482	4.04678	3.77045	5.21615	4.50483	5.65765	4.80242	3.98303	3.29305	5.24768	4.9154	4.38957	4.30269	4.3708	4.3708	5.4436	4.15355	4.67761	5.26119	3.79934
ATP4A	2.86261	3.81094	5.57987	5.96425	5.28317	3.42369	2.43537	4.533	6.02496	5.02333	3.6246	3.7209	2.4437	5.21378	4.79646	6.01336	4.81699	3.96787	2.59504	5.5278	4.74065	4.63905	2.85791	4.67958	3.76478	3.74736	4.26762	5.11664	3.98347	4.1426	4.43948	3.4993	4.60167	5.48538	3.89982	3.12651	2.63882	6.36806	6.14296	4.8529	4.14236	4.63773	5.22643	3.36484	3.08149	2.02976	4.48615	4.61382
ATP4B	2.9102	3.95058	2.04349	4.35441	4.14563	4.07069	4.45074	4.23176	4.31775	5.28695	3.53273	4.11398	4.51392	3.91911	4.21392	2.74005	4.26464	3.60597	3.23467	4.12423	3.20337	3.97308	5.08083	4.7276	3.6906	5.17205	4.54785	3.28942	2.10603	4.11392	2.25609	4.06843	2.99167	4.7369	4.15357	4.85925	3.93572	5.07411	4.04919	3.46493	3.40696	2.9075	2.61651	3.40696	4.3969	3.93572	4.42435	2.72089
ATP5F1A	12.0044	11.4251	11.5839	11.2142	11.2142	11.4744	11.0454	11.5239	11.3046	11.6501	11.8241	12.2041	11.6293	11.4638	11.8865	11.0212	11.3589	11.5213	11.6847	11.4911	11.6181	11.6792	11.1986	11.6188	11.5985	11.9803	11.4933	11.739	12.0893	11.5116	11.41	11.8817	12.305	12.2735	11.6676	11.6454	11.7621	10.902	11.3	11.4252	11.3531	11.4156	11.4829	11.426	11.3613	12.2107	11.6128	11.386
ATP5F1B	10.9829	11.0855	11.7665	11.0017	10.5633	11.4181	10.9566	11.4147	11.3607	10.4712	10.7595	10.6678	10.7306	10.9408	11.3561	10.9997	11.0511	11.2511	10.7724	10.7074	10.6186	11.0523	10.8743	11.0717	11.232	11.397	11.2624	11.3743	11.5745	11.1188	10.9499	11.061	12.3126	12.4569	11.2712	10.7212	10.8478	10.2322	10.527	10.4958	10.7789	10.8981	10.8989	10.8019	10.5657	12.3213	10.935	11.117
ATP5F1C	10.6903	11.2618	11.4158	10.7171	11.2226	11.0902	10.6723	10.8172	11.3451	11.4882	11.7566	11.0084	11.1863	11.0475	11.0429	10.9327	11.0462	11.2066	11.2616	10.6299	10.6869	11.0401	10.7789	11.2221	11.2802	11.9339	11.6079	11.519	12.0149	11.1862	11.081	10.8745	12.0648	12.2613	11.5685	11.2159	11.0616	10.4903	10.4953	10.9128	11.0449	10.8877	11.0937	10.9804	10.805	12.1974	11.1119	11.1499
ATP5F1D	6.6554	7.64301	7.81351	8.65124	7.14437	8.5557	8.09728	8.45822	8.66741	7.98055	7.76641	7.2689	8.01867	7.99822	7.74932	6.98058	7.69281	8.13255	8.18346	7.95407	7.51722	8.02232	8.0096	7.38674	8.36782	8.53936	7.91871	8.24259	8.20297	7.87947	7.87762	7.98801	8.92789	9.07575	7.54022	7.84909	7.28851	8.0135	7.35159	7.92188	7.35319	7.36507	7.86043	7.75352	7.84077	9.01226	8.30014	7.25865
ATP5F1E	11.3274	10.6723	10.5801	10.2951	10.8022	10.9191	10.6736	10.8553	10.9097	11.4635	11.0044	11.4562	11.482	11.4912	11.3765	11.1458	11.0932	10.4394	10.7713	10.5065	10.6674	10.6651	10.8242	10.8429	10.4007	11.3214	10.7941	10.88	11.7376	11.0805	10.768	10.7581	10.8218	10.4876	10.7762	10.7355	10.7527	10.618	10.8793	11.1533	10.8317	10.9613	10.8269	11.1805	10.5949	10.7038	11.6095	11.7167
ATP5IF1	9.7033	8.80266	9.14466	8.34162	8.59094	7.9048	8.50514	8.69149	8.85538	9.66495	9.13972	10.4592	9.04783	9.55033	9.07642	8.17023	8.03791	8.32093	9.09638	9.1268	8.76045	9.0514	9.62421	8.91876	8.63281	10.1113	9.44328	8.82006	10.3697	9.00824	8.77358	8.99614	10.0719	9.70504	9.18653	9.04191	9.12032	7.85942	8.63586	9.22039	8.87048	9.03651	8.91955	8.98393	8.93779	9.89108	9.34737	8.60929
ATP5MC1	9.8665	8.96059	9.73747	8.52107	8.71516	9.62554	9.67111	8.96512	9.16263	9.09199	8.98581	8.71413	8.21685	9.25822	9.21155	7.9906	8.99742	9.15677	8.86499	8.91353	9.43741	9.13816	9.55231	9.46678	8.8178	9.89357	9.55266	9.99736	10.0478	9.23994	9.2466	9.00733	10.2088	10.3313	8.71227	8.61633	8.96899	9.15999	9.64561	8.71102	8.76787	8.89535	8.97055	9.88389	8.9031	10.3539	9.73709	8.13575
ATP5MC2	10.1133	9.96044	9.82038	8.69851	8.20654	8.01446	8.46401	8.95083	8.63098	9.30488	9.54633	7.65793	9.18811	9.07406	9.43525	7.71853	8.37855	8.6571	9.07927	8.8855	8.65734	8.68558	8.38602	8.54519	9.17484	10.0298	9.39772	8.97939	10.2292	8.53851	8.66966	9.08408	10.4989	10.5852	9.13926	8.27191	8.54659	7.69673	8.13098	8.08687	8.89318	8.80695	9.03587	8.38663	8.1235	9.99244	8.65652	9.82703
ATP5MC3	10.8177	9.47423	10.0806	9.47839	9.78811	9.80874	9.20069	10.0802	10.3757	10.0282	10.2503	11.3169	10.1473	10.237	10.3384	9.44053	10.259	10.1668	9.92754	9.67646	9.47544	9.88832	9.66703	10.0088	9.87037	10.571	10.2351	10.3599	11.2646	10.063	9.66414	10.1973	11.3587	11.2581	9.91962	9.5135	9.49525	8.99252	8.84857	9.903	9.95929	10.0424	10.1093	9.9776	9.82926	11.3519	10.0881	10.45
ATP5ME	10.3289	9.41865	9.75747	9.55993	9.58298	9.65602	9.55439	9.44223	9.86796	10.2452	9.62819	10.8618	10.0617	10.4143	10.9813	9.46492	9.94548	9.58555	9.62867	9.48858	9.60954	9.25188	9.7381	9.41211	9.49277	10.2946	10.1227	9.68593	11.0641	10.0655	9.36023	9.29119	10.9353	10.6573	9.45492	9.51885	9.31185	9.58659	9.64068	9.72522	9.37799	10.0112	9.26912	9.74817	9.58441	10.8086	9.97437	10.3484
ATP5MF	10.9759	10.1365	10.5291	9.66717	9.33065	10.1168	9.57166	10.1075	10.2501	10.68	10.9383	9.98941	10.1742	10.2344	10.1755	9.72576	10.0395	9.94281	9.6844	10.112	10.2207	10.0419	9.92551	10.3959	9.96348	10.9231	10.3635	10.3397	11.6015	10.459	10.0348	10.3687	11.3889	11.1879	10.1795	9.58085	9.86703	9.74248	10.0047	9.66741	9.97015	10.0816	10.1784	10.6281	9.6379	10.9497	10.4088	9.96931
ATP5MG	11.8161	10.7836	10.816	10.8052	10.0212	11.0682	10.5053	10.8036	11.0643	10.7284	11.5035	11.0424	10.9924	11.1327	11.5643	10.2384	10.7598	11.0975	11.2278	10.5911	10.5164	10.7849	10.3854	10.9282	11.2426	11.6537	11.1444	11.2352	11.8865	10.8408	10.7154	10.8084	11.9122	11.9371	11.0031	10.6528	10.6406	10.2285	10.5337	10.6038	10.8515	10.9289	10.9024	10.7546	10.642	11.8084	10.902	11.2025
ATP5MPL	10.3356	9.82338	9.87773	9.08352	9.39805	9.50074	9.13035	9.87529	9.51022	9.96939	10.3903	9.8063	9.54155	9.32315	9.79116	9.01129	8.90795	9.73268	9.98379	9.34081	9.31621	9.47695	9.74886	9.92605	9.5463	10.6781	9.81096	10.0114	11.2368	9.74941	9.8714	9.86387	11.3956	10.9547	9.82785	8.98113	9.172	8.69145	9.32957	9.50489	9.63328	9.39615	9.55458	9.10647	9.21144	11.0841	10.0673	9.57303
ATP5PB	11.6287	10.8657	11.0529	10.7631	11.4171	11.411	10.8897	11.0678	11.109	10.7125	11.6283	10.7609	11.2192	10.8644	11.1285	11.3782	11.4857	11.0555	10.7808	10.5318	10.5146	11.0492	10.9621	11.277	11.0568	11.7726	11.4631	11.3272	11.88	11.4397	11.0387	10.916	11.7572	11.9578	11.2049	10.8909	10.8271	10.6214	10.9772	10.9609	10.9584	11.0216	11.0089	11.2086	10.891	11.9463	11.0468	11.0636
ATP5PD	10.4419	10.7638	10.8442	10.0767	9.82629	10.6254	9.9869	10.5931	10.3098	10.1184	10.5582	9.11706	9.62081	10.4988	10.5362	9.07599	9.67665	10.0636	10.4074	9.85466	9.69162	10.3145	10.3902	10.6544	10.3375	10.9066	10.7199	10.5922	11.5872	10.4085	10.2031	10.0521	11.5412	11.711	10.312	10.1531	9.93582	9.47038	9.54495	9.45368	9.78376	10.2526	10.1689	10.0034	9.69457	11.2483	9.47884	10.6563
ATP5PF	10.5131	10.8629	10.3599	9.92251	11.0306	10.5892	10.1588	10.5621	10.2428	10.2197	10.8205	10.4987	10.6574	10.95	11.6374	10.2139	10.7338	10.4334	10.4801	9.83974	9.85122	10.3006	10.5015	10.4302	10.1952	10.7163	10.5702	10.5641	11.4715	10.4335	10.4258	9.97356	11.7961	11.5076	10.5428	10.0835	10.0605	9.78499	10.3275	10.5434	10.2885	10.6131	10.2926	10.2546	10.4216	11.6751	10.2045	10.5694
ATP5PO	10.5642	10.2709	10.0902	9.82861	10.0581	10.0205	9.92891	10.1558	10.2842	10.2956	10.5295	9.66481	10.0036	10.3391	10.491	9.53702	9.96131	10.3696	10.1684	9.81055	9.70152	9.8433	10.0483	10.1389	10.3222	10.8927	10.6831	10.3391	10.9871	10.1951	10.074	10.1636	9.9006	10.1445	10.5755	10.1198	10.058	9.7683	10.3157	10.3493	10.4998	10.923	10.1934	10.4322	10.0996	10.2353	9.8115	9.72088
ATP6AP1	9.9803	9.45359	9.73638	9.44273	8.2428	8.95846	9.00797	10.4843	9.74494	9.02498	9.75239	9.85637	8.97341	9.3236	8.30395	8.33717	8.5416	9.33339	10.3027	9.79415	9.68132	9.94029	9.89308	10.1696	9.80573	9.5381	8.73379	10.2277	8.93458	10.0164	9.80069	10.1852	9.00962	9.78847	9.67902	9.18401	9.1753	8.29049	9.18314	8.21087	9.63702	9.55977	9.81843	9.84216	9.19523	9.28543	10.9287	10.1502
ATP6AP2	9.88907	9.35834	9.16078	9.56774	9.42784	10.1016	8.4465	9.40718	9.36735	9.28704	10.1334	10.4612	8.9357	9.88065	8.88157	8.96849	9.1196	9.49174	9.20772	9.60925	9.63327	9.40288	9.69689	9.80938	9.89788	9.56113	9.49059	10.1016	9.85381	10.2913	9.98868	10.0685	8.79445	8.80706	9.76916	9.85263	9.44704	9.2966	9.54718	9.10201	9.57718	9.62141	9.73318	9.89477	9.77453	8.57775	10.5998	10.3205
ATP6V0A1	7.0762	8.01182	7.51825	8.0484	7.67415	7.61396	8.75165	8.15316	7.57709	7.80868	7.70395	8.17552	7.31316	7.8683	7.30146	7.50643	7.17451	7.85746	8.11736	8.50925	8.37237	8.55539	8.02284	8.21109	8.16746	7.1437	7.57824	8.06805	7.17709	8.17584	7.71858	8.43408	7.07276	7.24452	7.55035	7.55136	7.59314	8.63763	8.16336	7.84881	7.75922	8.17068	8.28106	8.22828	7.94696	7.28298	8.38482	7.29052
ATP6V0A2	5.83014	4.92045	5.59846	5.62641	5.10238	6.2355	4.94169	5.01059	5.79722	4.27199	5.81787	5.05713	6.02748	6.15893	5.16689	6.2792	6.30279	4.85693	4.82854	4.97036	5.66309	5.55214	4.85948	4.63774	5.22661	5.88931	5.66462	4.78632	4.35499	4.84667	5.0447	5.8299	3.44088	5.00645	5.42581	5.83851	5.70245	5.77544	5.86885	5.28849	4.96359	5.45519	5.2547	5.56604	5.85756	4.85577	5.71953	5.48902
ATP6V0A4	4.12071	4.7025	3.22805	3.47038	3.75518	3.11494	4.95294	4.33313	4.96897	4.38303	5.06267	4.53253	5.61914	5.17439	4.29786	4.85591	4.64356	2.73973	1.84297	3.09687	5.02782	4.20731	5.80889	4.92155	2.73973	4.59498	1.86635	3.12733	4.74662	5.38862	4.70482	2.14128	5.232	4.6843	5.09394	3.79925	2.93133	6.1964	3.22602	5.3669	4.56298	3.36576	1.80197	5.06422	4.74545	4.94541	3.77644	1.51259
ATP6V0B	9.46911	9.22812	9.12083	9.23959	8.34806	9.48898	9.09699	9.83696	9.76061	9.29878	9.84012	10.0018	9.0336	9.42566	8.65706	9.76362	9.26563	9.17115	9.0585	9.11775	8.91549	9.41127	9.5158	9.58958	9.39336	10.0756	9.16699	10.0691	10.384	9.73992	9.29163	9.70629	9.40046	9.32233	8.94002	9.12125	9.09752	8.56817	9.56033	8.83428	9.53702	9.47694	9.48467	9.72939	9.65432	9.41068	9.80563	10.0268
ATP6V0C	9.08326	9.15682	9.76528	9.87722	9.12517	9.98989	9.68663	10.0947	9.89996	9.46164	9.60749	9.36773	9.45764	9.42715	8.57393	9.76336	9.46219	9.60491	9.96404	9.60029	9.47837	9.84504	9.65992	9.73983	9.84157	9.53095	9.25566	10.0622	9.50382	9.9694	9.69294	9.92213	10.0544	9.8553	9.25509	9.07254	9.13025	9.18258	9.32023	9.30397	9.58721	9.43303	9.54649	10.0918	9.15786	9.90184	9.931	9.73719
ATP6V0D1	9.5667	9.44613	10.1894	9.39036	8.54909	9.12994	9.19695	9.83886	9.81371	9.8213	10.0373	10.3911	9.20221	9.44756	8.31472	9.39654	9.04144	9.46676	9.25709	9.68899	9.68545	9.77845	9.70329	9.95179	10.1069	10.1265	9.55563	10.2474	10.0915	10.1243	9.89002	10.0174	9.45111	9.54698	9.51385	9.47269	9.76553	8.35699	9.37724	8.97997	10.0428	9.54278	10.1014	9.94629	9.70313	9.23406	10.5982	9.41053
ATP6V0E1	10.623	9.49564	9.14835	8.69009	9.06179	9.0933	8.48099	9.70313	9.19502	9.08104	9.5438	9.41518	9.31892	9.51354	9.58231	9.50167	9.53279	9.11167	9.02067	8.7692	8.93584	9.07111	9.19128	9.13332	8.82997	10.1267	8.84629	9.13484	10.5454	9.13898	8.92682	9.39837	9.27095	7.89443	7.94802	8.10574	9.87573	10.0673	9.92576	9.38661	9.30152	9.31829	9.61138	10.1319	9.66925	8.93514	10.0838	8.44072
ATP6V0E2	7.56977	7.78274	7.55188	7.11135	7.2389	5.62831	7.82225	7.70368	7.94025	8.64433	8.5973	8.33944	7.0517	7.67713	6.77432	6.14075	7.02531	6.89735	8.63785	7.67346	7.99099	7.70951	8.15217	8.54541	7.8467	8.21257	8.0973	8.20115	8.30512	8.54204	7.1674	8.09652	7.34782	7.65713	7.31836	7.6177	7.81413	8.63846	8.19324	7.59223	7.71827	7.81138	7.29224	8.34597	7.62922	7.43277	9.03036	6.53349
ATP6V1A	10.2674	9.05276	9.33976	9.17869	9.61902	9.0954	8.71576	9.37491	9.3425	9.6325	9.66082	10.3762	9.92706	9.78622	9.55645	10.147	9.29573	9.33333	10.036	8.81316	8.94296	9.82397	9.45654	9.79728	9.3228	8.96034	9.0124	10.0022	9.55637	9.58802	9.50094	9.72847	8.8084	9.17756	9.56801	9.59357	9.63046	9.48353	9.14505	9.17671	9.58837	9.40106	9.98558	9.82925	9.8189	9.23767	10.6431	9.64557
ATP6V1B1	3.94225	5.23078	4.17705	1.88083	2.05447	4.49989	2.6783	3.15021	1.61445	3.8583	3.63622	4.13428	5.10994	3.51982	4.17042	3.54943	5.60073	2.92022	3.69848	2.09186	5.01333	3.1882	3.56885	2.64964	2.06684	3.35173	2.57855	0.516065	2.42586	2.2113	2.89071	3.86679	2.30215	4.29783	3.22865	4.41058	2.27576	5.09327	2.49504	4.79367	2.62209	3.09936	1.42519	3.45238	2.16413	3.31168	5.54802	2.7554
ATP6V1B2	10.4372	10.3795	9.8271	9.89666	9.89726	9.69147	9.81372	10.0667	9.90557	9.28959	10.4773	9.38926	10.3122	10.149	9.40259	10.5939	9.11325	10.143	10.1009	9.89331	9.7904	10.5857	10.1197	10.0829	10.1357	9.94789	9.11525	10.5503	9.49117	9.89634	9.75008	10.4055	9.92401	10.1284	10.1426	9.611	9.33379	9.41372	9.84444	9.07627	10.1213	10.1955	10.1482	10.4562	9.47251	9.85091	10.8732	10.0322
ATP6V1C1	7.90772	6.98665	6.87394	6.44958	7.49754	7.59743	6.721	7.04664	8.01254	7.59743	7.8792	7.49001	7.76658	6.87644	7.81767	7.90317	7.98598	7.22322	6.60129	6.43188	6.75712	7.73304	7.59001	7.64056	6.67932	7.44155	7.34516	7.99106	7.69796	7.43421	7.52261	7.13155	7.30119	7.4787	7.69236	7.2401	7.11021	7.03008	7.15792	7.33612	7.00418	7.59477	6.91177	7.79875	7.0932	7.36285	7.41781	8.53809
ATP6V1D	9.22611	8.40153	8.22276	7.67135	8.45312	8.3672	8.22827	8.38623	8.84807	8.64348	8.89255	7.44823	8.20636	8.17681	7.50032	8.40173	7.76492	8.38719	8.42959	7.98976	8.19952	8.66054	8.80602	8.82752	8.37161	9.01695	8.69387	8.78278	9.09742	8.65326	8.56286	8.56618	8.78177	8.96243	8.7294	8.23861	8.114	8.22089	8.06445	7.79237	7.86974	8.41823	8.30944	8.64132	7.60254	8.42508	9.27284	9.11587
ATP6V1E1	10.46	9.72075	9.97143	9.65354	9.43523	9.76142	9.35927	10.3593	9.76603	9.56253	10.1979	8.4301	8.68168	9.76754	9.17438	9.25777	8.81937	10.1199	10.0031	9.63945	9.35856	9.7919	9.85298	10.3829	10.3239	10.4335	10.4178	10.5368	9.93336	9.60342	9.53828	9.95568	10.1221	10.0788	10.0287	9.81996	9.61282	8.76584	9.29816	9.37007	9.89393	9.82219	10.1338	9.26617	8.9974	10.0133	10.831	10.2921
ATP6V1F	10.3414	9.79679	9.86457	9.49519	9.0726	10.1607	9.97951	9.848	10.1412	9.84236	10.3109	10.8682	9.98589	10.1376	9.51683	9.68065	9.33913	10.6359	10.3651	10.1075	9.86834	10.0684	10.2008	10.1815	9.8719	10.0902	9.42549	10.5096	10.6486	10.2775	9.61075	10.2148	10.1101	10.1299	9.65078	10.0274	9.92367	9.46724	10.0947	9.22468	9.89035	10.1846	9.7961	10.4818	9.75529	10.2432	10.3198	10.2889
ATP6V1G1	10.2647	9.88645	10.4573	10.4213	10.5872	9.92763	9.28168	10.5272	10.1684	10.2903	10.0696	10.2195	10.0893	9.57192	9.44781	10.4595	10.2981	10.3994	10.0391	10.0029	9.8449	10.0728	10.4575	10.1642	10.1636	10.6841	10.5445	10.6375	10.7118	10.5635	10.4095	10.0157	10.3532	10.2177	9.58652	9.9018	9.94922	10.0164	10.1439	9.85062	10.3015	10.6828	10.3722	10.2891	10.1075	10.4322	10.2359	10.6641
ATP6V1G2	9.72546	9.82609	9.91748	9.93375	9.35025	9.86634	10.1942	9.82925	9.65353	9.45828	9.38963	8.22528	10.1652	9.72953	9.8062	10.1514	9.92713	9.68955	9.88428	10.2179	10.1893	9.83145	9.00753	9.16724	9.26177	9.41988	9.49669	9.11481	9.38987	9.15664	9.11339	9.9851	9.92819	10.2934	9.38845	9.29153	9.50153	8.73724	9.47715	9.37222	9.87137	9.60337	9.97997	9.50224	9.39611	9.71606	9.86824	9.75403
ATP6V1H	8.60309	8.14843	7.95198	7.46607	7.79398	6.6043	6.92244	8.10548	7.61059	8.22977	8.06435	8.42842	7.88952	8.5497	7.40874	7.27544	7.02679	7.84301	7.92338	7.44528	7.2997	7.8573	8.08919	8.06005	7.65445	8.23967	8.2312	8.5524	8.15766	8.15524	7.93189	7.72252	7.56073	8.10262	7.5967	8.05147	7.93523	8.09387	8.3714	7.89233	7.54404	7.56734	7.25968	8.74032	8.00997	6.81448	8.11564	7.01635
ATP7A	6.53062	7.57092	7.47786	7.03329	7.04203	6.09645	7.5255	6.86065	7.17672	7.14287	6.94493	7.02548	7.13594	7.18958	7.23437	6.4357	6.61917	7.39392	7.43089	7.02047	7.71112	7.64352	7.60227	7.17762	7.26315	6.66248	6.95306	6.62234	6.15435	7.08379	6.68291	7.30681	6.88481	6.46483	6.93231	7.02	7.05461	7.41112	7.3502	7.04567	7.62647	7.17347	7.71244	7.16255	7.51753	6.41143	6.97398	6.7045
ATP7B	5.70803	6.45631	6.86471	5.93377	6.74775	5.8535	6.45043	5.99389	6.98534	6.08222	5.83869	5.44893	6.35932	6.30373	7.1174	6.27508	6.28538	5.84759	6.46152	5.53522	5.22716	6.3318	6.58266	6.33577	6.58762	5.64841	6.57934	5.47589	6.02674	6.88727	6.42396	5.29573	6.3635	6.64578	6.17547	6.1927	5.83589	6.33901	6.29191	7.32119	5.9705	5.48138	5.82258	6.1439	6.31094	5.65227	6.10434	6.20634
ATP8A1	5.69071	5.76467	5.31118	5.19865	6.49813	5.55916	6.06057	4.10435	6.12068	6.4593	4.79361	5.7125	5.71157	6.1452	6.63373	6.08233	6.26438	3.9127	5.26923	5.22693	5.22315	5.3033	6.34468	4.95721	6.17434	6.51378	5.45972	4.77184	5.45201	6.25407	5.76292	4.02348	4.78502	5.56411	6.35693	4.74755	5.32247	6.43004	6.78783	7.12367	5.56595	4.45798	5.65775	5.28295	5.68124	6.69205	5.01425	4.31631
ATP8A2	3.51914	5.58862	4.16114	4.68591	4.97634	4.68258	4.25756	4.56173	4.04461	5.20288	5.31752	3.8883	3.97334	5.39789	4.54909	4.63655	4.28414	4.72061	3.87881	4.28673	5.04044	4.93004	4.038	4.18631	5.11045	4.46035	4.68651	4.83187	3.66614	5.36516	4.55367	3.89743	3.25638	3.61005	3.66314	5.90488	4.95959	5.6121	3.58245	4.97427	4.5251	3.36542	4.38046	4.8829	5.01009	4.77387	5.10423	4.74698
ATP8B1	7.11453	7.61842	9.05335	8.91166	7.94463	8.28806	8.40539	7.83503	8.30751	9.48041	7.59842	8.92719	10.2276	9.57415	9.29479	9.60968	10.4054	7.11712	7.485	8.88069	8.84303	8.62684	8.02165	7.05682	6.90744	7.22157	7.48105	6.6846	7.00631	7.21073	7.43753	8.46339	7.78314	8.52183	8.41118	8.49484	8.27834	10.0574	9.18967	9.42559	7.62768	7.70724	7.75985	9.09023	8.7622	6.53964	7.54025	7.86013
ATP8B2	6.9688	7.84254	6.62243	7.72701	6.76112	7.9146	7.93984	7.88756	7.9987	7.21861	7.89043	6.97604	7.74169	7.80245	6.87555	7.39668	7.18991	7.86313	8.17639	8.40657	8.55303	7.38791	7.7663	7.17403	7.80245	7.59699	6.78613	7.38979	6.50558	5.84777	7.63637	7.69432	6.77186	6.70023	6.57825	8.25933	7.92011	7.72483	7.73669	7.59542	7.83385	8.54372	8.08101	7.0937	8.2361	6.73871	7.08225	7.56118
ATP8B3	1.90323	5.44308	2.8822	3.21828	3.31696	4.56886	4.17564	3.03985	4.39213	3.97136	2.84039	3.4102	4.26303	5.8542	2.44195	4.69614	5.05834	2.10281	3.32555	4.79095	4.87663	3.2886	2.63831	1.90765	3.11908	3.1915	4.8389	2.27313	3.97093	2.69785	2.63831	2.93719	2.79057	1.31657	3.71294	5.10498	3.68215	5.10862	4.35583	3.6184	3.0779	3.45688	3.30131	4.48255	4.09903	2.52656	4.27774	3.32851
ATP8B4	6.03769	6.03293	5.94489	6.98298	6.72444	7.07966	6.73697	5.37538	6.62738	7.13459	6.83978	6.33288	6.27757	6.77679	7.05659	5.04795	6.81611	5.60335	5.99357	6.13324	5.82355	6.51943	6.40923	6.07965	6.86928	6.91994	7.87305	6.40432	7.33595	6.44653	7.05053	7.03615	6.45056	6.10023	6.88711	7.73588	6.79843	6.25364	6.75079	6.48166	6.73383	5.96907	6.12369	6.9487	6.9117	5.74762	6.80655	5.64799
ATP9A	6.87533	8.05493	7.6143	6.92465	7.39252	5.86112	7.29894	7.66324	6.41538	8.35777	8.25462	7.80224	6.61076	7.41813	8.3594	5.68285	7.94478	7.10358	7.37463	7.9312	7.76575	7.09165	7.99431	7.21253	7.85193	7.0969	9.30789	7.13055	6.3479	7.32307	7.68831	7.63181	7.97813	7.55062	7.97178	7.59309	8.0256	6.63832	7.95752	7.68914	8.1512	8.04645	7.44642	6.12664	7.26163	7.59214	7.05187	6.78386
ATP9B	5.88079	5.47673	5.4363	5.65654	5.45423	5.22111	5.13698	5.31674	5.71997	6.0527	4.34957	6.64094	5.78841	5.44434	5.76292	6.29389	6.24606	4.94832	4.66741	4.78753	4.87984	4.80964	5.23748	5.66184	5.53788	5.19013	5.78321	5.67091	5.43558	6.56178	5.53788	5.75632	5.33109	5.93222	6.07705	5.76757	5.77421	6.22013	5.87575	5.41423	4.64834	4.46679	4.98442	5.59615	6.02442	4.58786	5.58845	5.14533
ATPAF2	6.30029	5.39335	5.78356	5.06027	4.94942	4.7851	5.42044	5.05381	5.36568	6.4927	6.09316	5.97646	5.66142	6.14689	5.68429	5.49028	5.57148	4.61972	5.89076	6.11812	6.18709	5.6171	6.19275	5.27166	5.58155	5.71684	4.87651	4.21456	5.84413	5.80115	5.18349	5.87491	6.09379	6.2022	5.29584	6.00351	5.83399	5.80489	5.12043	4.76952	5.027	5.5563	4.76116	5.66684	6.05512	5.68621	5.91051	5.44884
ATR	7.4442	7.12776	7.60832	7.15263	7.11872	7.48775	6.55704	6.75765	6.46496	7.20226	6.05215	6.9638	7.57617	6.99976	7.35804	8.10298	8.16099	6.63401	6.52817	6.9207	6.96838	6.93447	6.98949	7.45618	6.15788	6.56425	6.52866	7.11935	6.37768	6.77083	6.82198	7.13787	6.48143	5.71844	7.36611	6.79162	7.37421	6.27808	6.90886	6.81774	7.53891	7.024	7.52714	7.28385	7.32007	6.93774	7.08394	7.89541
ATRAID	10.9951	10.8525	10.5304	10.4971	10.6269	10.6878	10.4481	11.0709	10.6542	10.9262	11.3341	11.6942	10.3081	11.0245	10.9266	9.74616	10.1545	11.0529	10.9324	10.9701	10.9248	10.851	10.8938	11.2816	11.1868	11.499	11.3051	11.0844	11.6301	11.046	10.8914	10.9748	11.0602	10.5033	10.5449	10.6501	11.013	10.4036	10.769	10.7121	11.3038	11.2898	11.5745	11.0098	10.8443	11.2138	11.2905	10.7096
ATRN	7.96347	7.32463	7.39533	7.13354	7.76179	7.15069	7.08976	7.05466	7.70328	7.53099	7.9846	8.06296	7.19199	7.95039	7.20044	7.54611	7.0238	7.60132	7.54354	7.48538	7.5315	7.53012	7.65549	7.8039	7.94073	7.19003	7.53461	8.13442	6.63949	8.0505	7.98511	7.82826	7.73995	7.96679	7.46435	7.73162	7.77101	7.41763	7.10722	6.77734	7.55928	7.4093	7.83049	7.56267	7.31083	7.43637	7.31817	8.177
ATRNL1	4.82834	4.90659	5.11477	2.53788	2.56706	4.38936	4.20435	2.67869	5.56129	4.50029	5.00319	4.59594	4.15277	5.13066	2.96588	6.07547	4.56614	3.84438	2.11702	4.29648	5.10191	2.97217	5.34631	4.26155	3.31588	4.92659	3.13449	4.09772	3.86812	4.20298	4.06249	4.64385	2.78856	4.75993	3.49837	5.32881	5.07645	6.08114	4.83201	4.98227	4.0087	3.78286	3.18785	4.20551	5.67483	4.84269	2.88716	1.61368
ATRX	6.96544	7.56466	7.19854	7.82519	7.73492	6.96544	6.99779	7.33143	7.88889	8.65145	7.85867	7.39021	7.37822	7.17159	7.94493	6.88165	7.5384	8.08223	7.97502	7.64844	8.03361	7.4016	7.94102	8.16628	7.95359	6.29418	7.65155	7.12233	6.51011	7.34141	8.23392	7.61089	8.18405	8.33993	8.12733	8.03594	8.06675	7.41039	7.80063	7.38822	6.6456	7.8236	6.91188	7.20251	7.88127	7.83097	6.4085	7.09444
ATXN1	7.04157	8.27899	6.94363	6.92398	8.17043	5.85974	7.58108	7.44617	6.46149	8.56328	8.30906	7.75682	7.79549	8.13766	6.89501	7.45774	6.08616	6.47697	7.6577	7.33985	7.49724	7.97	8.50919	8.30544	7.15201	6.59214	7.39227	7.90042	6.28938	7.61408	8.80396	7.60088	7.05806	7.94024	8.2759	8.22095	7.81893	7.87058	7.77216	6.84575	7.11265	6.68223	7.12598	8.24807	8.00814	6.75605	6.87445	6.68583
ATXN10	9.45082	9.80565	9.99982	9.5212	10.1153	10.1559	9.75547	9.47818	10.1815	9.69093	9.79412	9.48061	9.6731	9.46214	10.1442	10.251	10.0821	9.77774	9.50768	9.31966	9.37611	9.44945	10.1208	10.2927	9.75954	10.0493	9.71641	9.68912	10.4136	10.1979	9.81121	9.4668	10.2255	10.577	10.2826	10.0572	9.95323	9.18322	9.31559	9.60113	9.88889	9.54606	9.58785	9.74658	9.49493	10.3005	9.57128	9.69341
ATXN2	7.28951	8.09208	7.58506	8.37109	8.01545	7.89494	7.81752	7.86213	7.29943	7.75688	6.32415	7.67049	7.61537	7.43956	7.24491	7.2463	7.14482	7.87967	7.87869	8.04408	8.59228	8.57473	7.59713	7.52503	8.13954	7.43664	7.61424	7.95057	7.27207	7.32919	7.87115	7.98145	7.4417	8.11162	7.6676	8.39872	7.98708	7.77515	8.3447	7.7588	7.79015	6.88849	7.04234	8.03087	7.72789	7.6409	7.14704	7.4115
ATXN2L	2.54331	5.09011	6.17319	5.86548	5.06659	5.68946	6.08498	5.61703	4.92706	3.8594	4.88757	4.73331	5.27511	5.45958	4.78399	5.86053	5.05684	5.39366	6.12783	6.45076	6.34323	5.89164	5.14177	3.13808	5.31034	4.11686	4.26436	5.23524	3.55679	2.83489	3.74101	5.88018	3.29475	4.14774	5.09792	6.13423	4.89461	6.87108	5.51966	4.81885	5.32632	5.46626	4.84461	5.75104	4.63722	2.76098	5.82354	4.7243
ATXN3	6.3533	5.77292	5.44712	5.54478	5.41085	4.91198	4.83671	5.05327	6.04391	5.90419	5.62749	5.64995	6.09523	5.97612	5.26983	6.2223	6.00521	5.51145	5.1729	5.52576	5.65133	5.29895	6.04586	4.79305	5.087	5.77419	5.66729	5.33236	5.66198	4.59737	5.65666	5.95458	4.73813	5.27034	6.15713	5.25828	5.29992	6.32387	5.89625	5.91124	5.72774	6.165	5.97545	5.98012	5.82698	4.62413	5.8587	4.59645
ATXN3L	4.64181	5.25095	4.89642	3.10495	4.64181	5.1112	2.63264	3.18677	5.45915	4.08417	3.76833	4.31844	4.03933	4.15096	4.78952	3.40475	4.80896	4.89813	4.82274	3.85889	4.57109	1.32505	5.36343	3.61974	3.67987	4.32506	2.91656	4.0187	5.34882	5.8211	2.93833	4.35321	3.81365	3.08928	2.50446	3.16138	2.62755	6.92739	5.88902	4.92374	2.36491	5.21466	3.08928	3.56162	5.93903	4.62739	4.53802	4.26197
ATXN7	6.39875	6.46946	6.97487	7.3253	7.47989	6.59731	7.46229	6.67198	6.94491	6.71035	5.98454	5.48572	7.93673	6.84879	7.34425	7.50882	7.55634	6.15449	6.01212	7.09943	6.86227	6.92949	7.06903	6.46703	6.3318	6.16987	6.14061	5.91744	5.4976	6.50001	6.34712	6.59259	6.98585	6.31484	6.25725	6.42062	6.71926	7.12135	7.44811	7.18395	6.51653	6.36678	6.37406	7.02021	6.8076	6.35211	6.29205	6.56241
ATXN7L1	5.47306	3.63863	3.86852	2.2331	2.93164	3.2394	2.50935	2.3173	3.2941	3.84629	3.86115	2.74291	1.5393	4.75338	4.16672	3.42025	3.04443	2.59717	4.06948	2.93717	3.4017	3.28088	3.71927	4.46352	2.28292	2.54354	3.23	1.97409	4.72401	2.91861	3.69597	2.82914	3.45576	2.90007	2.34208	2.49874	2.48024	5.1946	3.89184	2.49874	3.32551	3.48822	3.73338	4.40738	2.1371	3.86295	4.7243	2.29948
ATXN7L3B	8.70027	9.06823	8.99355	8.66574	8.21438	8.11747	8.51427	8.75762	8.53358	8.73937	9.09108	8.28407	8.441	8.56184	8.88086	8.26604	8.00152	8.87451	8.9382	9.05087	9.01678	8.50909	8.86528	9.08173	8.81208	8.28044	8.88474	8.35569	8.35196	8.98978	8.75323	8.66139	8.45339	8.745	8.29481	8.04089	7.83707	8.54798	8.86687	8.67759	9.04911	8.92779	9.35299	8.82863	8.67635	9.14215	8.76869	8.21476
ATXN8OS	4.03209	5.68581	5.81666	3.06379	3.4166	4.91883	6.44258	3.30897	5.47735	3.58437	5.68233	2.96225	5.79852	2.99027	5.04449	5.21966	5.06346	2.65219	2.27142	2.67723	5.17574	2.71807	5.43007	4.90459	5.12558	3.85441	5.30678	4.56222	2.80422	5.63255	5.73386	4.67705	3.14609	6.3412	2.98532	4.09224	4.30265	5.2967	5.89643	4.94014	4.6457	2.98532	4.7195	4.56768	4.42683	5.19916	4.26976	2.47386
AUH	8.59685	7.91965	8.11612	8.32822	8.99302	7.86681	7.40812	8.80752	8.35265	7.7212	7.73332	8.46742	8.1555	8.138	9.13965	7.04951	8.20086	8.67567	8.27862	7.79311	7.79484	8.70777	8.43053	8.44835	8.18221	8.57612	8.9032	8.09317	8.41939	7.60765	7.91699	7.90053	8.87929	9.06383	8.29271	7.97449	8.05117	7.42792	8.20718	8.05561	7.92404	8.26654	8.00823	8.18578	7.81228	8.92326	8.11888	8.67186
AUNIP	5.5328	5.38667	5.22563	6.09214	5.42238	6.13714	5.84939	4.98903	6.42211	5.87221	3.66689	3.66689	5.98943	5.80604	6.01638	5.90305	5.67256	5.05363	2.78412	4.00969	4.70622	5.59012	5.4585	5.1917	5.1285	5.4775	5.92896	4.13275	5.85261	5.982	5.29356	5.78646	5.43471	5.59424	5.06131	4.39584	5.7159	6.70278	5.46077	5.45708	5.05141	5.58079	4.36347	6.11931	6.05618	3.98936	5.47909	4.35526
AUP1	8.60942	8.04243	8.51712	8.53021	7.37051	8.47588	7.92169	8.45125	8.25861	7.9663	7.65163	7.52172	8.13857	8.45436	8.04005	8.88886	8.62865	7.85765	8.05277	7.85372	8.74121	8.12955	7.64924	7.98889	7.48171	8.55504	7.76246	8.16787	8.39344	7.6726	7.8547	8.42114	7.95415	8.11637	7.9123	8.04742	8.18301	7.40737	8.09709	7.7409	7.9461	8.46134	8.03068	8.22877	7.77661	7.71026	8.71586	9.42085
AURKA	4.5371	4.88768	4.02064	4.99442	6.19159	5.24098	4.3316	4.19208	6.30449	4.97125	5.74246	5.90066	5.85483	5.4666	3.75734	4.20989	5.11845	3.59643	6.57956	3.87501	5.26585	5.63702	5.42765	6.10042	4.25928	5.63339	4.22803	6.29107	4.85662	5.63883	4.02087	6.17517	7.22797	5.96228	5.52193	4.1928	5.23941	4.78733	3.61899	4.75575	4.88689	4.20984	5.10039	6.07075	3.8692	5.86606	6.06723	5.21795
AURKAIP1	8.61521	8.27534	8.80366	8.08297	7.31981	8.5796	8.3358	8.51486	8.67128	8.60989	8.44073	8.98053	8.10821	8.00624	8.27404	8.13658	7.99325	9.11829	9.16918	7.87093	8.12973	8.19084	8.46035	8.9307	8.47586	8.92923	8.7378	8.38922	9.22828	8.2951	8.40974	8.06906	8.86788	9.02989	8.09237	8.63185	7.92412	8.84763	8.42115	8.59579	7.59273	7.53405	7.20627	8.84592	8.36014	8.47564	8.89429	8.37617
AURKAP1	8.32019	8.38061	7.86247	8.37053	8.63725	8.0091	8.60718	8.51802	8.3865	8.77822	8.13058	7.89005	8.4664	8.72034	8.50037	8.12666	8.68191	8.3679	8.22948	8.21775	7.99931	8.23994	8.48145	8.7686	8.22773	7.85762	8.81424	8.26575	7.64743	8.44277	8.58044	8.48675	8.39149	8.22174	8.38298	8.57838	8.28604	8.03132	8.00346	8.62205	8.50099	8.41822	8.32501	8.31742	8.31393	8.58081	8.43069	8.2408
AURKB	4.54344	5.19559	4.98597	3.86672	4.6672	5.33321	3.63514	4.93141	2.80878	5.89535	4.99363	4.2664	4.70475	4.98454	2.11166	4.50776	4.87898	3.39311	4.2965	2.80461	4.6719	5.49923	5.54919	5.45667	4.81492	5.19163	3.85541	5.31891	3.5058	5.41758	4.94673	5.19684	3.61494	5.9036	4.86544	6.11221	4.94983	5.58845	5.01404	5.16229	2.11537	4.61505	3.37556	4.66193	4.09431	4.78603	4.96998	3.1238
AURKC	5.83009	4.78046	5.32859	5.52634	5.62491	6.64502	6.57552	5.83729	6.49149	6.51199	6.01146	5.85637	5.81459	6.29111	5.93776	5.98438	6.23154	5.42749	5.04744	5.54166	5.82895	6.19778	6.11895	6.3492	5.48343	5.58617	5.79369	4.83645	6.48185	6.25687	5.6055	6.10767	5.40345	4.39385	3.96022	5.91348	6.44335	7.51688	6.03611	5.31945	5.15643	6.01153	5.84227	7.10269	6.91191	5.74944	5.0636	6.24346
AUTS2	7.72779	7.97518	8.45303	8.21675	7.61307	7.80396	7.93657	7.62765	7.44188	8.71808	8.52619	7.13153	7.20669	8.32766	7.26385	6.96277	7.67831	6.8192	7.87558	8.4916	8.69209	8.00771	8.25812	8.78649	8.24874	7.6338	7.20669	8.17097	6.94871	8.33228	8.28262	8.91018	7.6129	7.72925	7.83161	8.54862	8.05891	8.6697	8.40146	8.00716	7.56216	7.36055	6.85185	8.07454	8.41076	6.60186	8.06935	7.19542
AVEN	7.22501	7.00093	8.36006	7.57919	7.67311	8.28676	7.70092	7.52773	7.8305	6.66684	6.52505	5.76601	7.32028	7.38415	8.03282	8.05224	7.9743	7.6528	6.35186	6.3302	6.37063	6.77825	8.01732	7.24208	6.81826	7.58161	7.67361	7.66299	7.81559	7.0143	7.64159	7.32596	8.0693	8.14706	7.99746	7.23054	7.27186	5.10617	6.14409	7.71855	7.2044	7.5974	7.38351	6.86656	6.69721	8.48042	7.69768	8.22975
AVIL	5.37267	3.96479	5.05263	3.25673	4.93036	5.31956	5.32274	4.52837	5.29391	5.51332	5.49076	5.27111	6.05249	4.49616	4.58299	5.25176	5.83782	3.84141	4.858	6.03226	5.64972	5.62666	5.38842	3.97496	4.47273	4.28088	4.99916	4.42076	4.22458	4.31591	4.95004	5.50722	5.00048	5.97472	4.64112	5.41048	5.52701	5.08836	4.77741	4.3304	3.80123	4.91726	4.74475	3.52723	5.19338	4.90572	5.26872	6.35644
AVL9	5.59636	5.91224	5.14515	5.46543	4.44877	4.82851	4.4325	4.63204	5.32272	5.78149	5.40013	5.02033	4.88362	4.75915	5.34916	5.45313	5.66977	5.68436	5.32895	5.43586	5.36145	5.61999	5.89996	5.15743	3.34546	4.98376	5.42859	4.87494	4.98978	5.37968	4.32561	5.20793	4.79058	5.19274	4.80237	5.2823	5.47804	6.23258	5.72577	5.30684	4.94176	5.23185	4.1622	5.14793	4.89869	4.81987	5.47087	4.69872
AVP	2.74955	2.74955	5.02641	3.35153	2.48926	4.04524	4.45918	2.21588	3.66947	5.70568	1.9836	2.83632	3.20223	4.27298	2.17278	2.58385	1.75697	4.49956	3.66941	3.04053	5.29158	4.51028	4.61959	2.01103	2.26596	4.76404	4.11874	3.79618	3.92588	2.30172	1.18775	3.81967	3.2608	5.59795	2.64265	3.52516	3.67513	4.38763	3.67513	5.45772	2.04424	2.71984	2.04424	2.79261	3.63926	2.16559	4.30411	2.37828
AVPI1	7.65525	9.00061	8.84746	8.74226	8.98233	9.12647	8.99285	9.10485	8.77938	8.05553	8.58451	8.38256	8.18385	9.00823	9.13227	7.65827	8.36348	9.1414	8.6814	8.3035	8.12882	9.17095	8.70138	9.27611	8.37616	8.45527	9.33662	8.32036	8.85965	9.09389	8.66053	8.50192	8.15263	7.97833	8.26968	9.22148	9.10815	8.60732	8.9215	8.83022	8.61129	8.66802	8.80035	9.3647	8.84971	7.43687	9.15968	8.41498
AVPR1A	4.75114	4.88923	4.55145	4.23528	3.66311	3.36349	3.67741	3.36349	5.98116	5.26414	3.51251	3.41474	5.41138	2.87703	5.17765	3.71771	4.49617	4.96307	3.7017	4.26516	3.52306	5.80659	3.31159	4.63644	3.30128	4.93363	4.99912	3.74144	3.91948	3.61913	4.27642	2.29712	4.23175	4.9268	3.97615	5.08667	4.56041	5.15289	5.20336	5.46857	3.97615	2.4117	3.79199	4.52481	2.88714	3.54239	4.72422	2.85874
AVPR1B	4.09707	6.70221	5.59928	4.31276	4.46692	4.59719	5.66954	5.08998	5.22691	5.17141	6.31579	5.64763	4.3264	4.44185	5.85757	4.62019	4.80386	3.96485	6.14939	4.29624	4.46951	3.95554	6.65939	6.87345	6.07521	3.30774	4.63577	6.00168	6.88395	6.4073	4.64506	4.46951	3.74832	4.76153	4.15494	3.91878	6.0705	7.76417	6.7731	6.16766	4.31318	4.38454	4.25646	5.71931	4.94246	5.5094	6.58456	3.80811
AVPR2	2.70755	4.23797	3.80933	2.13699	1.90396	3.32662	3.29206	3.1168	3.48122	4.00494	3.58623	4.43267	3.17756	3.46252	3.16086	1.59682	3.9049	3.91547	5.16993	3.24669	4.44926	3.60581	3.18998	2.17466	3.02066	3.3244	3.17756	2.07113	3.65605	2.40444	3.3206	3.61217	2.91862	3.59166	3.55607	3.37429	2.78843	5.41307	4.33328	2.97874	2.50507	1.81588	2.8553	3.60329	2.99813	3.15973	4.17228	2.58926
AXIN1	5.13173	4.621	6.25105	7.46712	7.37772	7.46451	7.35403	7.02505	7.32202	7.38147	6.57489	4.9189	6.80403	6.59423	5.354	6.85003	6.8946	7.44483	7.07573	6.87687	6.92862	6.59896	5.73775	7.26176	6.93475	6.33883	6.47509	6.2723	5.32115	6.07961	6.82981	6.48257	3.83192	7.10365	6.22873	7.12408	7.32847	7.90887	7.28498	6.68478	6.88592	6.90632	5.51091	6.06927	5.53648	6.44902	6.22159	7.41101
AXL	8.97431	10.6128	10.3943	9.58578	9.96727	9.36614	10.1718	10.1703	9.42952	9.11824	9.21611	8.58118	8.01945	10.1225	9.40143	9.84219	8.73151	10.6081	9.60037	10.3457	10.4255	9.96448	9.48059	10.042	10.0174	8.93268	10.0488	9.19154	9.22575	9.74572	9.25389	10.0483	8.57338	8.47013	8.81122	10.2185	10.712	10.0833	10.0724	9.4736	10.2313	10.7005	10.4976	9.24166	10.4817	9.49303	8.62891	9.29059
AZGP1	5.18045	4.8182	4.35221	3.92135	1.49566	3.96784	4.69978	1.92238	5.79675	4.80862	4.08626	5.2191	3.36544	2.87781	8.64323	4.48471	5.77543	4.9706	1.50866	3.69822	1.76428	4.03351	4.97298	3.69206	1.37733	4.66089	5.94517	3.16203	4.12152	4.60573	2.50212	4.86651	5.20891	5.53979	6.18595	3.10675	4.67674	4.39396	4.75896	6.37124	4.72222	3.78551	0.793449	4.84317	3.4798	2.03089	4.10682	2.82507
AZGP1P1	1.44224	4.6511	4.4795	4.81467	3.09056	4.9624	4.1958	4.56953	4.11456	2.99141	4.06974	4.08483	2.58082	4.93357	4.75021	2.98837	5.27239	5.00701	3.81647	3.03998	3.03998	3.86701	5.60192	2.54635	2.85133	2.79294	4.6422	4.52288	3.15414	4.82455	2.52294	3.30394	3.04552	3.68012	3.63801	4.00606	3.40291	5.433	4.03751	3.04552	2.81902	2.8992	2.97451	6.01183	5.13799	3.11269	4.83489	2.8992
AZI2	7.44531	6.43389	6.98029	7.49001	7.28245	6.44326	6.73	7.5307	7.3217	6.48561	5.94358	6.74385	7.41672	7.21921	7.81225	6.23182	7.72063	7.25534	5.29833	6.62885	6.31548	6.72761	7.26196	7.07209	6.34256	6.66168	6.88448	6.32716	7.1691	6.85719	7.1871	6.64488	6.67796	6.56396	6.70282	6.93911	7.11098	6.61882	6.82282	7.17852	6.95532	6.86816	6.54238	7.25911	7.17255	6.67695	6.61882	7.48869
AZIN1	9.52291	9.12507	9.68616	9.1516	9.22772	9.42074	8.75628	9.16173	9.19377	9.26067	9.91155	9.32187	9.04834	9.20551	9.32442	10.0254	9.68772	9.19318	9.56907	8.91695	8.94981	9.19753	9.41182	9.73025	9.71171	9.16525	9.53173	9.61457	8.93628	9.51087	9.79746	9.10514	9.39818	9.05209	9.39674	9.5869	9.40596	8.80063	9.36567	9.29748	9.64925	9.51111	9.65876	9.34703	9.24316	9.81369	8.79254	9.853
AZU1	4.02024	1.81226	4.43844	2.36269	2.33963	2.61395	2.76002	2.4514	5.19612	4.7794	3.98357	3.92288	5.12412	3.64209	1.75224	3.71172	4.00108	5.12872	2.48348	4.65496	4.24524	1.37268	2.74611	3.41931	2.0078	2.25646	2.45842	2.52034	4.32397	2.80795	3.91875	2.71425	2.84359	2.95443	2.35567	3.23871	4.03385	3.72662	4.20396	2.43789	1.55486	2.43789	4.1428	3.23871	5.18283	2.0714	2.95443	5.29752
B2M	13.4935	13.0555	12.792	12.6004	13.0694	13.1679	12.8174	12.5971	12.4942	13.0056	12.8385	13.1326	13.2839	13.4295	13.1957	13.3292	13.1502	12.9636	13.077	13.1627	13.2262	13.2863	12.6044	12.4563	12.5881	12.9424	12.463	12.5469	12.9198	12.5747	12.4764	13.0846	12.8207	12.6482	13.1995	13.34	13.4911	12.5744	12.951	12.4859	12.844	12.9275	13.1487	13.1892	12.7178	12.5306	12.6407	13.1362
B3GALNT1	6.43472	5.50218	5.03123	5.63791	6.14094	5.88577	6.05381	5.306	5.97205	7.11666	7.7697	6.96698	6.46206	5.16566	5.02876	4.72771	5.1107	5.81271	6.03494	5.8319	6.01719	5.96584	6.41861	6.41449	7.14875	7.14416	6.66202	6.04887	6.95154	7.08777	7.6943	6.003	4.63507	4.45298	6.65748	6.10707	6.05978	6.22455	6.51175	6.51394	6.94136	6.98007	6.35778	6.90524	7.3944	4.97285	6.25353	7.03164
B3GALT1	3.77479	3.09022	1.82064	2.14225	3.49383	1.82064	4.70198	2.88122	3.54414	2.9539	2.64153	3.51918	2.73561	1.81639	2.18836	3.52282	4.05386	3.19409	2.13238	2.81025	4.91436	2.01379	1.95081	2.6368	3.01432	3.04581	3.36737	4.09333	1.5053	3.57859	4.576	2.44082	3.66829	3.22763	3.36766	4.22537	4.14242	4.3615	3.40492	3.17902	1.30356	2.2203	1.96868	3.9635	3.18999	2.83862	2.12053	2.04003
B3GALT2	2.87891	3.35239	2.70096	-0.138844	2.76829	1.41422	0.633784	-0.273581	0.29961	3.21548	3.20345	2.83256	2.26822	0.781403	1.26933	0.000383414	1.93035	0.781403	0.750701	2.97643	3.70042	0.441525	2.58019	0.840971	-0.281399	2.94833	2.53409	0.19278	3.06424	5.01961	3.004	1.13179	1.56901	3.93817	2.99468	2.82377	-0.0892306	0.0689498	1.10733	3.46096	1.91193	0.275971	1.10733	2.75488	1.91193	3.57532	1.83406	1.44101
B3GALT4	6.31669	6.48961	6.60638	5.7037	5.62785	5.47031	4.84053	6.09831	6.43839	7.3029	5.7474	7.16456	5.66768	6.71218	4.77286	4.12454	4.92433	5.96223	6.88405	6.47837	6.38123	6.29805	6.40501	6.01488	6.51415	6.84814	7.03342	6.55137	6.79769	6.42111	6.51034	6.54793	5.60416	5.3399	6.35077	6.44466	5.66064	7.01601	5.44945	6.4234	6.16848	6.42997	6.09616	6.39175	6.75138	5.26929	7.12624	6.47997
B3GALT5	4.13718	4.70566	2.76611	4.11464	4.36692	3.89026	4.45249	3.42114	4.89727	5.54261	2.70119	4.61989	4.55678	4.58421	4.42333	5.41123	5.41974	3.20071	3.32815	2.46355	2.31157	2.42998	3.99369	4.4335	4.83888	4.61109	4.73792	3.49652	4.16518	5.04793	4.40793	2.39554	4.95966	4.83863	3.47287	5.19014	3.95032	5.31484	4.45129	3.28982	2.82859	3.07852	2.73402	4.1384	3.58259	3.58259	3.9094	4.79579
B3GAT1	2.63502	3.51899	2.3939	2.81664	2.59671	3.22601	3.49399	4.24604	3.19722	2.98372	2.07213	2.51794	2.46734	2.26337	2.34227	3.01691	2.9983	4.5726	1.91315	3.17718	2.58518	3.17718	3.03535	2.46734	5.29257	2.1813	2.34227	2.60795	2.5153	2.9221	3.84323	2.31631	5.28892	5.52117	2.35103	3.61076	2.10101	3.87438	2.57703	3.05306	1.51376	1.7104	2.14073	2.60204	2.49807	3.87438	3.25342	1.7104
B3GAT3	5.94452	5.28781	5.87107	5.09938	3.55717	5.09543	5.12291	6.19786	4.89555	6.29749	5.37171	5.96817	5.50963	5.19167	4.28742	3.42259	4.91475	5.82458	6.01445	6.05757	5.74611	5.54194	5.20976	5.97235	5.98326	5.95678	4.53796	6.14543	5.49063	6.11096	6.05829	4.70421	4.00221	5.6045	5.23234	6.03762	4.53357	6.39883	5.55252	5.28912	5.27515	4.63656	5.27515	6.13828	5.97603	4.67411	6.25855	5.61898
B3GNT2	6.82095	6.44	6.25159	6.8355	6.75744	7.06474	7.36015	6.59198	7.31619	6.88462	7.51833	6.8084	7.09516	6.39354	5.58842	7.08353	5.70485	5.99984	7.32701	6.85507	7.03958	7.30951	7.57529	6.64146	7.19223	7.2026	6.68688	7.88077	6.34001	7.59453	7.62277	6.80022	6.99707	7.45128	7.81492	6.71127	7.0634	7.40241	6.95521	6.58502	6.85589	6.24032	5.15135	6.5783	7.02854	6.48687	5.66783	8.08265
B3GNT3	4.82369	5.75625	2.78344	6.98657	5.70951	6.53799	5.67745	5.43602	5.13566	5.83082	5.04068	4.54216	6.40077	6.67667	4.62516	4.23056	5.09686	5.32738	4.87153	6.09792	6.48335	3.97532	3.94449	3.09495	5.5032	6.00938	5.43077	5.51833	5.94578	5.85304	4.53902	5.34134	4.69898	6.41138	5.57829	6.4879	3.95793	5.16248	5.1252	5.8147	4.62516	3.87275	5.52495	6.10065	5.73707	3.45596	7.24437	5.06705
B3GNT4	4.93168	5.89679	6.08401	5.44178	6.04465	6.19474	6.14847	5.37376	6.81479	6.11295	5.55069	5.58661	6.17121	6.56327	5.85612	6.0348	6.33841	4.84348	6.00127	6.12285	5.71049	6.1644	5.83163	5.6598	5.64718	4.12439	6.31583	5.28837	6.0686	6.50632	4.83348	6.06547	6.18382	5.63771	5.71548	6.09826	5.70284	6.42159	5.24126	5.3629	5.07604	6.01153	4.81183	6.81114	6.6911	5.8239	5.32078	5.78877
B3GNTL1	5.04813	4.59077	5.68117	5.17638	4.8526	5.71918	6.12584	4.72462	6.00989	5.44433	4.84896	6.00614	5.55417	5.66349	5.27441	6.05411	5.57553	5.48448	5.57723	5.61896	6.1433	5.84016	5.16779	5.75457	5.29934	3.63212	5.70512	4.125	4.98734	4.04515	5.08762	5.95181	5.37923	5.94743	5.34561	6.09924	5.09101	5.07489	5.53512	5.45357	4.75954	3.76893	5.12889	5.66781	5.8315	4.5905	6.32979	5.50544
B4GALNT1	4.40202	3.00458	4.97464	5.81988	6.25341	6.1741	5.05217	4.92971	5.81492	5.77972	4.88805	4.91595	5.20444	5.3466	6.46088	5.64623	5.91253	4.34215	4.98662	3.74157	4.85506	5.7253	5.79292	5.34409	2.56958	3.85966	6.02603	4.23182	5.88871	5.44114	4.93075	4.94077	6.24349	6.15509	4.46612	5.28853	5.27739	6.46603	4.7606	5.54334	3.67409	4.96825	4.6591	3.76137	5.02318	5.13308	5.69568	4.79681
B4GALT1	5.31061	5.90094	5.82632	5.43788	4.09265	5.91477	4.75627	5.50573	6.07062	5.58358	5.00355	5.7289	6.13552	5.80951	5.21133	6.57053	6.026	5.60889	5.45528	5.07514	5.56168	6.5657	5.1047	4.96716	4.74605	4.17134	4.66877	5.16886	5.43719	5.35609	5.73922	5.08651	5.64389	4.74254	5.77606	5.958	4.59153	6.10682	6.47633	5.53234	5.81127	5.50274	5.01968	5.40925	5.12708	5.8285	4.38074	4.38074
B4GALT2	6.71592	7.14725	7.64732	7.69513	7.17938	7.90696	7.69813	7.17523	8.04644	8.07989	7.54169	7.45676	7.49268	7.8789	7.15343	7.68767	7.49268	8.04102	7.42159	7.65742	7.79283	8.2856	7.16057	7.12874	7.53096	7.21636	7.09589	7.74149	7.15853	7.70811	7.46911	7.68609	7.08488	7.21191	7.23727	7.7344	7.65262	8.48545	7.51043	7.74614	6.77723	7.3539	6.66918	7.89267	8.11281	7.1593	7.7616	7.5423
B4GALT3	7.24421	7.19512	7.61592	7.3946	6.81449	7.23243	7.74206	7.51062	7.65588	6.96849	7.27907	7.18756	7.77392	7.13419	7.04611	8.06511	7.71332	7.52466	7.12893	7.25084	7.59582	8.11991	7.4909	6.99293	7.13942	7.37823	7.1901	7.19217	6.79231	7.04941	7.24574	7.53701	6.76576	7.24724	7.19069	7.50148	7.10284	7.6277	7.35507	7.27011	7.12829	6.90972	7.33505	7.32783	7.50403	7.0433	8.05966	7.26101
B4GALT4	6.70054	6.20601	6.8411	6.40875	6.83594	5.81306	6.34178	6.04569	6.59331	7.09873	6.73556	6.88182	6.78435	6.95138	6.38596	6.45058	6.80537	6.45566	6.64433	6.64262	6.72253	5.85507	5.89169	6.84873	6.70991	6.28034	6.53009	6.64946	6.63632	7.04214	7.26264	6.2586	6.14312	5.78135	6.42746	6.74936	6.41259	6.5904	6.59423	6.44941	6.75382	6.4282	6.75604	6.97191	6.69215	6.22085	7.32871	7.37041
B4GALT5	8.42617	8.21611	8.96793	9.5962	9.24196	9.82095	9.71825	8.36661	8.29833	8.65445	8.06133	7.80051	9.44499	8.66307	8.49099	10.0099	9.51539	8.2298	8.75344	9.07365	9.10109	8.63417	8.95494	8.5849	8.42562	7.80558	8.21439	8.71983	7.80599	8.79354	9.55646	8.63493	8.99324	9.46605	8.98921	8.09347	8.03897	8.60818	8.95355	9.16069	8.72378	8.64862	8.21916	8.56358	8.15027	9.87819	9.26965	8.92641
B4GALT6	5.44053	5.34924	4.08912	3.36754	4.34808	3.96364	3.62495	2.46636	5.42338	4.92921	4.2128	4.58223	4.95296	2.99532	4.99082	4.35671	3.94829	3.98973	4.2438	1.71917	4.76561	3.92396	5.64398	3.77039	5.4427	4.86785	4.13503	4.45014	4.20535	5.4586	5.33106	2.07169	4.38796	4.41707	4.86457	5.14721	4.54193	5.52774	4.0905	4.87547	3.75847	3.44211	4.17225	4.31281	4.79475	4.17225	3.66358	3.40206
B4GALT7	6.9458	7.22177	6.83576	6.43238	6.49293	6.87255	7.24763	6.53342	6.80091	7.61503	7.34148	6.97871	6.91362	6.9337	6.79197	6.45371	6.76585	7.24383	7.11786	6.51611	7.10151	7.03832	7.06401	7.02744	7.27185	7.50736	6.5183	7.05576	7.36741	7.11251	7.26223	7.16008	6.69597	6.66525	6.60279	6.73363	7.13506	7.61345	6.877	7.03552	6.94334	6.64616	6.82238	7.19773	6.73619	6.78619	7.67508	7.34546
B4GAT1	7.47693	8.78929	8.28374	8.68799	8.29605	7.79684	7.7376	8.75662	8.61084	8.05591	7.83052	7.67921	7.52612	8.12077	8.16522	6.72448	7.76002	7.9499	8.42254	8.16348	7.99276	8.07105	8.58012	8.40298	8.75294	8.58519	9.04903	7.9272	8.64109	8.71156	8.25869	7.82425	8.03436	8.54969	8.10786	8.58834	8.32558	8.06324	8.37407	8.1896	8.7139	8.37193	8.50217	7.58871	8.23451	8.24154	7.65696	7.32017
B9D1	4.74741	4.80204	6.13262	3.63076	3.2204	3.95521	4.36012	3.61166	5.06487	4.39537	3.7407	5.72606	3.57595	3.85004	3.37183	4.4719	3.56889	4.96606	2.66904	3.53308	4.06948	3.91788	4.81106	5.12454	5.69287	5.70377	4.80225	4.70788	6.46523	5.48241	3.87871	3.45859	3.64129	5.62119	3.36835	5.36498	5.21586	5.4797	2.81433	3.70165	3.96847	4.45952	4.09537	5.45992	4.93516	4.10633	4.44262	4.71829
B9D2	3.4055	3.71451	3.50393	4.64471	3.85105	3.56667	3.53558	4.00222	4.35217	4.04989	3.77038	6.09073	3.09563	4.89065	3.12478	3.14392	3.47645	4.91207	4.96877	5.12475	5.54262	4.98336	3.47645	2.61664	3.4841	4.53548	4.04233	3.19076	5.32344	3.38965	3.42178	3.98259	2.83498	3.97498	3.94892	3.81907	5.10535	1.97313	4.67335	4.5744	4.30274	4.98428	4.81195	4.24272	3.38524	2.92219	4.6828	5.31276
BAALC	5.06793	4.82581	3.89355	5.56505	5.7494	5.69511	5.08395	4.49758	5.63135	6.54172	5.32583	4.45159	6.78815	4.78663	6.77053	4.79875	5.43532	3.7764	5.25078	3.95805	3.74095	4.56468	5.39069	5.27758	5.18872	5.03085	5.212	5.07186	5.21891	5.73276	5.73935	5.03345	5.27948	5.2268	5.83563	4.86369	5.34153	6.26146	3.91986	5.64992	5.03866	3.57581	5.00106	4.8551	4.11786	5.17502	6.36691	6.07588
BAAT	3.03181	3.34406	2.76133	3.23253	3.37991	4.30512	4.01526	2.14619	4.04106	3.1145	3.44977	4.18934	3.17913	2.51937	3.27233	3.61039	3.32642	4.29376	4.42809	4.21149	3.86221	3.43083	2.51937	3.16002	3.19809	3.64154	3.34417	2.12865	3.32642	4.08842	2.27619	3.80547	4.32025	4.26804	4.80803	2.95021	2.77129	5.42719	2.11123	2.29753	1.91803	3.43044	1.98668	4.77838	2.45439	4.34537	4.21647	3.58827
BABAM1	9.08198	7.85529	8.29266	7.75786	6.73108	8.20794	7.983	8.2066	8.32968	8.02754	8.13438	8.91114	7.62268	7.57799	8.039	7.18421	7.22909	8.49759	8.60862	8.53015	8.38747	8.33309	7.67699	7.94493	8.13893	8.54046	8.46013	8.36991	9.12436	8.21758	7.91711	8.59551	8.72502	8.75474	8.13086	7.8843	7.84157	7.90455	8.042	7.46481	8.1716	7.86251	8.40991	7.8855	6.87346	8.68385	8.48197	8.95381
BABAM2	8.80094	8.62398	9.20076	7.95402	7.84454	7.12224	8.35314	7.99878	8.17698	8.15509	8.29939	8.77294	9.43358	8.36809	7.65136	7.25404	6.97735	8.23295	8.17539	8.6014	8.34639	8.19916	8.63302	8.61715	8.55064	8.99477	8.43343	8.60945	8.59881	8.2199	8.5175	8.43963	8.62855	8.52276	8.30859	8.14594	8.33514	8.48288	8.50935	8.32002	8.29784	8.20341	8.6576	8.78291	7.89135	8.28547	8.65208	7.30551
BACE1	8.04593	8.72561	8.0678	7.95921	8.2241	7.2265	7.16776	7.86017	7.70783	8.72483	7.44495	7.96043	7.92662	7.72557	7.61198	6.11712	7.43476	8.63114	8.56276	8.09968	7.57261	8.20725	8.21844	8.48178	8.68835	8.05171	8.26704	7.91248	7.00475	8.34905	8.7836	7.71116	7.10007	7.04998	7.68093	7.78523	8.15055	7.95643	8.24402	8.07438	7.99749	8.09957	8.55948	7.66467	8.21411	7.46007	8.70609	8.24518
BACE2	7.6284	7.74815	8.07709	8.62408	7.98798	9.24566	8.83757	8.03858	8.50878	8.39439	8.37749	7.71764	9.28932	7.98966	8.01678	7.5965	8.37379	7.84439	9.25541	8.83637	8.66382	8.45735	7.79702	7.55234	8.51409	8.6462	8.30887	8.46943	7.55714	7.60888	8.91895	7.74948	8.04408	7.54524	8.51221	7.88782	7.77718	8.08916	8.60305	8.99643	8.62896	8.51794	8.39739	7.56863	7.86106	7.76263	9.28981	8.86572
BACH1	6.10148	6.49074	6.76431	6.41626	7.7875	6.29785	7.12057	6.51697	5.48556	5.81805	6.60612	6.76801	6.47079	7.21491	6.23516	7.84928	6.7428	6.3355	5.96865	5.90568	6.04152	7.07553	6.77959	7.42677	6.74088	5.30402	6.81546	6.60175	5.37017	6.75192	5.95914	6.02513	6.38126	7.16609	6.43762	6.73857	5.84848	7.21167	6.85856	6.17816	5.28847	6.55705	5.79552	5.90493	6.28983	6.58363	7.47625	6.02619
BACH2	5.59244	6.65087	6.59805	5.82516	6.60005	4.31627	6.48752	6.60204	6.27457	6.51767	5.97053	5.03856	7.38254	6.37828	6.54369	4.75909	5.80488	5.03455	5.97211	5.97938	6.37461	5.39092	6.15983	6.37277	6.21325	5.86236	6.32025	5.10259	5.29911	5.9037	7.57934	6.3212	6.176	6.83711	5.58577	6.07887	6.22074	6.58644	6.93322	6.12822	6.07887	5.9971	5.9145	5.25091	5.30976	6.26571	5.15168	6.37756
[truncated: 11,796 more rows]

## Sheet: cartilage
Tag	GSM1380887	GSM1380888	GSM1380889	GSM1380890	GSM1380891	GSM1380892	GSM1380893	GSM1380894	GSM1380895	GSM1380896	GSM1380897	GSM1380898	GSM1380899	GSM1380900	GSM1380901	GSM1380902	GSM1380903	GSM1380904	GSM1380905	GSM1380906	GSM1380907	GSM1380908	GSM1380909	GSM1380910	GSM1380911	GSM1380912	GSM1380913	GSM1380914	GSM1380915	GSM1380916	GSM1380917	GSM1380918	GSM1380919	GSM1380920	GSM1380921	GSM1380922	GSM1380923	GSM1380924	GSM1380925	GSM1380926	GSM1380927	GSM1380928	GSM1380929	GSM1380930	GSM1380931	GSM1380932	GSM1380933	GSM1380934	GSM1380935
[truncated: 11,940 more rows]
[truncated: 55 more columns]
